# Supplementary material for: Robust metabolic transcriptional components in 34,494 patient-derived cancer-related samples and cell lines
Source: Cancer Metab. 2021 Sep 26;9:35. doi: 10.1186/s40170-021-00272-7 (PMC8474886; doi:10.1186/s40170-021-00272-7)
Supplement: Supplementary file 1 — Additional file 1.A 608 selected metabolic gene sets, divided into 50 gene set clusters. B Gene set enrichment scores of metabolic gene sets, for GEO mTCs -- Both for mTCs and gene sets, the amount of absolute enrichment scores > 3 are quantified. C Gene set enrichment scores of metabolic gene sets, for TCGA mTCs -- Both for mTCs and gene sets, the amount of absolute enrichment scores > 3 are quantified. D Gene set enrichment scores of metabolic gene sets, for CCLE mTCs -- Both for mTCs and gene sets, the amount of absolute enrichment scores > 3 are quantified. E Gene set enrichment scores of metabolic gene sets, for GDSC mTCs -- Both for mTCs and gene sets, the amount of absolute enrichment scores > 3 are quantified. [file 40170_2021_272_MOESM1_ESM.xlsx]

## Sheet: Legend
Supplementary Table 1
Sheet 1
608 selected metabolic gene sets, divided into 50 gene set clusters. These gene set clusters resulted from consensus clustering gene set enrichment scores of TCs.
Sheet 2
Gene set enrichment scores of metabolic gene sets, for GEO mTCs -- Both for mTCs and gene sets, the amount of absolute enrichment scores > 3 are quantified
Sheet 3
Gene set enrichment scores of metabolic gene sets, for TCGA mTCs -- Both for mTCs and gene sets, the amount of absolute enrichment scores > 3 are quantified
Sheet 4
Gene set enrichment scores of metabolic gene sets, for CCLE mTCs -- Both for mTCs and gene sets, the amount of absolute enrichment scores > 3 are quantified
Sheet 5
Gene set enrichment scores of metabolic gene sets, for GDSC mTCs -- Both for mTCs and gene sets, the amount of absolute enrichment scores > 3 are quantified
Note that gene set enrichment scores can be either positive or negative, just as the sign and magnitude of each gene weight in an mTC can be positive or negative.
Interpreting the sign of a gene weight or enrichment score only has value when the activity score of the respective mTC in a sample is taken into account.
This activity score, too, can be either positive or negative.
So: only the product of a gene weight and activity score can be interpreted. The sign of this product will give an indication
whether a gene, or metabolic process, is “more active” or “less active” in a sample than average.
Examples of mTCs mentioned in the text are in boldface italics, so that they are more easily found.
Gene set enrichment scores are only shown for the 608 metabolic gene sets.
For a more complete overview of gene set enrichment scores, browse the metabolic landscape portal at:
www.themetaboliclandscapeofcancer.com

## Sheet: 1 - Gene Set Clusters
Geneset	Cluster	DESCRIPTIVE TAG
GO_NUCLEOBASE_METABOLIC_PROCESS	1	Nucleobase metabolism
GO_PURINE_NUCLEOBASE_METABOLIC_PROCESS	1	Nucleobase metabolism
GO_PYRIMIDINE_CONTAINING_COMPOUND_METABOLIC_PROCESS	1	Nucleobase metabolism
GO_PYRIMIDINE_NUCLEOBASE_METABOLIC_PROCESS	1	Nucleobase metabolism
GO_PYRIMIDINE_NUCLEOSIDE_METABOLIC_PROCESS	1	Nucleobase metabolism
GO_PYRIMIDINE_NUCLEOSIDE_MONOPHOSPHATE_METABOLIC_PROCESS	1	Nucleobase metabolism
GO_PYRIMIDINE_NUCLEOTIDE_METABOLIC_PROCESS	1	Nucleobase metabolism
KEGG_PURINE_METABOLISM	1	Nucleobase metabolism
KEGG_PYRIMIDINE_METABOLISM	1	Nucleobase metabolism
REACTOME_METABOLISM_OF_NUCLEOTIDES	1	Nucleobase metabolism
GO_ALPHA_AMINO_ACID_METABOLIC_PROCESS	2	Amino acid metabolism
GO_ASPARTATE_FAMILY_AMINO_ACID_METABOLIC_PROCESS	2	Amino acid metabolism
GO_CELLULAR_AMINO_ACID_METABOLIC_PROCESS	2	Amino acid metabolism
GO_CELLULAR_METABOLIC_COMPOUND_SALVAGE	2	Amino acid metabolism
GO_GLUTAMATE_METABOLIC_PROCESS	2	Amino acid metabolism
GO_GLUTAMINE_FAMILY_AMINO_ACID_METABOLIC_PROCESS	2	Amino acid metabolism
GO_GLYCINE_METABOLIC_PROCESS	2	Amino acid metabolism
GO_HOMOCYSTEINE_METABOLIC_PROCESS	2	Amino acid metabolism
GO_METHIONINE_METABOLIC_PROCESS	2	Amino acid metabolism
GO_NITROGEN_CYCLE_METABOLIC_PROCESS	2	Amino acid metabolism
GO_SERINE_FAMILY_AMINO_ACID_METABOLIC_PROCESS	2	Amino acid metabolism
GO_SULFUR_AMINO_ACID_METABOLIC_PROCESS	2	Amino acid metabolism
KEGG_ALANINE_ASPARTATE_AND_GLUTAMATE_METABOLISM	2	Amino acid metabolism
KEGG_ARGININE_AND_PROLINE_METABOLISM	2	Amino acid metabolism
KEGG_CYSTEINE_AND_METHIONINE_METABOLISM	2	Amino acid metabolism
KEGG_GLYCINE_SERINE_AND_THREONINE_METABOLISM	2	Amino acid metabolism
REACTOME_METABOLISM_OF_POLYAMINES	2	Amino acid metabolism
REACTOME_SULFUR_AMINO_ACID_METABOLISM	2	Amino acid metabolism
GO_FOLIC_ACID_METABOLIC_PROCESS	3	One Carbon cycle / Branched chain amino acid metabolism
GO_GLUTAMINE_METABOLIC_PROCESS	3	One Carbon cycle / Branched chain amino acid metabolism
GO_LIGASE_ACTIVITY	3	One Carbon cycle / Branched chain amino acid metabolism
GO_MITOCHONDRIAL_DNA_METABOLIC_PROCESS	3	One Carbon cycle / Branched chain amino acid metabolism
GO_TETRAHYDROFOLATE_METABOLIC_PROCESS	3	One Carbon cycle / Branched chain amino acid metabolism
KEGG_AMINOACYL_TRNA_BIOSYNTHESIS	3	One Carbon cycle / Branched chain amino acid metabolism
KEGG_ONE_CARBON_POOL_BY_FOLATE	3	One Carbon cycle / Branched chain amino acid metabolism
KEGG_VALINE_LEUCINE_AND_ISOLEUCINE_BIOSYNTHESIS	3	One Carbon cycle / Branched chain amino acid metabolism
GO_GTP_METABOLIC_PROCESS	4	Pyrimidine Ribonucleotide Metabolism
GO_NUCLEOSIDE_DIPHOSPHATE_KINASE_ACTIVITY	4	Pyrimidine Ribonucleotide Metabolism
GO_PYRIMIDINE_NUCLEOSIDE_TRIPHOSPHATE_METABOLIC_PROCESS	4	Pyrimidine Ribonucleotide Metabolism
GO_PYRIMIDINE_RIBONUCLEOSIDE_METABOLIC_PROCESS	4	Pyrimidine Ribonucleotide Metabolism
GO_PYRIMIDINE_RIBONUCLEOSIDE_TRIPHOSPHATE_METABOLIC_PROCESS	4	Pyrimidine Ribonucleotide Metabolism
GO_PYRIMIDINE_RIBONUCLEOTIDE_METABOLIC_PROCESS	4	Pyrimidine Ribonucleotide Metabolism
BIOCARTA_P53_PATHWAY	5	p53 pathway
BIOCARTA_P53HYPOXIA_PATHWAY	5	p53 pathway
KEGG_P53_SIGNALING_PATHWAY	5	p53 pathway
BIOCARTA_ARENRF2_PATHWAY	6	mTOR pathway / metabolic regulation
BIOCARTA_HIF_PATHWAY	6	mTOR pathway / metabolic regulation
BIOCARTA_MTOR_PATHWAY	6	mTOR pathway / metabolic regulation
BIOCARTA_PTEN_PATHWAY	6	mTOR pathway / metabolic regulation
GO_ACETYLTRANSFERASE_ACTIVITY	6	mTOR pathway / metabolic regulation
GO_ATPASE_BINDING	6	mTOR pathway / metabolic regulation
GO_AUTOPHAGY	6	mTOR pathway / metabolic regulation
GO_CIS_TRANS_ISOMERASE_ACTIVITY	6	mTOR pathway / metabolic regulation
GO_GTPASE_ACTIVITY	6	mTOR pathway / metabolic regulation
GO_HISTONE_MRNA_METABOLIC_PROCESS	6	mTOR pathway / metabolic regulation
GO_N_ACETYLTRANSFERASE_ACTIVITY	6	mTOR pathway / metabolic regulation
GO_N_ACYLTRANSFERASE_ACTIVITY	6	mTOR pathway / metabolic regulation
GO_NUCLEOBASE_CONTAINING_COMPOUND_TRANSPORT	6	mTOR pathway / metabolic regulation
GO_PEPTIDE_N_ACETYLTRANSFERASE_ACTIVITY	6	mTOR pathway / metabolic regulation
GO_REGULATION_OF_CELLULAR_AMIDE_METABOLIC_PROCESS	6	mTOR pathway / metabolic regulation
GO_REGULATION_OF_MEMBRANE_LIPID_METABOLIC_PROCESS	6	mTOR pathway / metabolic regulation
GO_REGULATION_OF_MRNA_METABOLIC_PROCESS	6	mTOR pathway / metabolic regulation
GO_REGULATION_OF_NUCLEOBASE_CONTAINING_COMPOUND_TRANSPORT	6	mTOR pathway / metabolic regulation
GO_SNRNA_METABOLIC_PROCESS	6	mTOR pathway / metabolic regulation
GO_THIOL_DEPENDENT_UBIQUITIN_SPECIFIC_PROTEASE_ACTIVITY	6	mTOR pathway / metabolic regulation
GO_UBIQUITIN_LIKE_PROTEIN_SPECIFIC_PROTEASE_ACTIVITY	6	mTOR pathway / metabolic regulation
KEGG_MTOR_SIGNALING_PATHWAY	6	mTOR pathway / metabolic regulation
GO_ATPASE_ACTIVITY	7	Regulation of DNA metabolism
GO_DEOXYRIBONUCLEOSIDE_TRIPHOSPHATE_METABOLIC_PROCESS	7	Regulation of DNA metabolism
GO_DEOXYRIBONUCLEOTIDE_METABOLIC_PROCESS	7	Regulation of DNA metabolism
GO_HYDROLASE_ACTIVITY_HYDROLYZING_N_GLYCOSYL_COMPOUNDS	7	Regulation of DNA metabolism
GO_PURINE_DEOXYRIBONUCLEOTIDE_METABOLIC_PROCESS	7	Regulation of DNA metabolism
GO_PYRIMIDINE_DEOXYRIBONUCLEOTIDE_METABOLIC_PROCESS	7	Regulation of DNA metabolism
GO_REGULATION_OF_DNA_METABOLIC_PROCESS	7	Regulation of DNA metabolism
GO_REGULATION_OF_GLUCOSE_TRANSPORT	7	Regulation of DNA metabolism
GO_SINGLE_STRANDED_DNA_DEPENDENT_ATPASE_ACTIVITY	7	Regulation of DNA metabolism
GO_TRNA_TRANSPORT	7	Regulation of DNA metabolism
REACTOME_GLUCOSE_TRANSPORT	7	Regulation of DNA metabolism
GO_GDP_METABOLIC_PROCESS	8	Nucleotide catabolism
GO_GMP_METABOLIC_PROCESS	8	Nucleotide catabolism
GO_NUCLEOBASE_CONTAINING_COMPOUND_KINASE_ACTIVITY	8	Nucleotide catabolism
GO_NUCLEOSIDE_KINASE_ACTIVITY	8	Nucleotide catabolism
GO_NUCLEOTIDE_KINASE_ACTIVITY	8	Nucleotide catabolism
GO_PHOSPHOTRANSFERASE_ACTIVITY_PHOSPHATE_GROUP_AS_ACCEPTOR	8	Nucleotide catabolism
GO_ARACHIDONATE_TRANSPORT	9	piRNA metabolism
GO_CALCIUM_DEPENDENT_CYSTEINE_TYPE_ENDOPEPTIDASE_ACTIVITY	9	piRNA metabolism
GO_CALCIUM_DEPENDENT_PHOSPHOLIPID_BINDING	9	piRNA metabolism
GO_CYSTEINE_TYPE_ENDOPEPTIDASE_ACTIVITY	9	piRNA metabolism
GO_CYSTEINE_TYPE_PEPTIDASE_ACTIVITY	9	piRNA metabolism
GO_ETHER_METABOLIC_PROCESS	9	piRNA metabolism
GO_GALACTOSE_METABOLIC_PROCESS	9	piRNA metabolism
GO_INOSITOL_METABOLIC_PROCESS	9	piRNA metabolism
GO_NUCLEOSIDE_DIPHOSPHATASE_ACTIVITY	9	piRNA metabolism
GO_O_METHYLTRANSFERASE_ACTIVITY	9	piRNA metabolism
GO_OMEGA_PEPTIDASE_ACTIVITY	9	piRNA metabolism
GO_OXIDIZED_NAD_BINDING	9	piRNA metabolism
GO_PALMITOYLTRANSFERASE_ACTIVITY	9	piRNA metabolism
GO_PHOSPHOLIPID_TRANSLOCATING_ATPASE_ACTIVITY	9	piRNA metabolism
GO_PHOSPHOTRANSFERASE_ACTIVITY_NITROGENOUS_GROUP_AS_ACCEPTOR	9	piRNA metabolism
GO_PINOCYTOSIS	9	piRNA metabolism
GO_PIRNA_METABOLIC_PROCESS	9	piRNA metabolism
GO_REGULATION_OF_PROTON_TRANSPORT	9	piRNA metabolism
GO_S_ACYLTRANSFERASE_ACTIVITY	9	piRNA metabolism
KEGG_FOLATE_BIOSYNTHESIS	9	piRNA metabolism
KEGG_GLYCOSAMINOGLYCAN_BIOSYNTHESIS_KERATAN_SULFATE	9	piRNA metabolism
KEGG_SELENOAMINO_ACID_METABOLISM	9	piRNA metabolism
GO_GTPASE_BINDING	10	Phosphatidylinositol metabolism
GO_PHOSPHATIDYLINOSITOL_3_KINASE_ACTIVITY	10	Phosphatidylinositol metabolism
GO_PHOSPHATIDYLINOSITOL_KINASE_ACTIVITY	10	Phosphatidylinositol metabolism
GO_PHOSPHATIDYLINOSITOL_METABOLIC_PROCESS	10	Phosphatidylinositol metabolism
GO_PHOSPHATIDYLINOSITOL_PHOSPHATE_KINASE_ACTIVITY	10	Phosphatidylinositol metabolism
REACTOME_PI_METABOLISM	10	Phosphatidylinositol metabolism
GO_CYTOKINE_METABOLIC_PROCESS	11	Cytokine metabolism
GO_DIACYLGLYCEROL_BINDING	11	Cytokine metabolism
GO_DIACYLGLYCEROL_KINASE_ACTIVITY	11	Cytokine metabolism
GO_MODIFIED_AMINO_ACID_BINDING	11	Cytokine metabolism
GO_PHOSPHATIDIC_ACID_BINDING	11	Cytokine metabolism
GO_PHOSPHATIDYLINOSITOL_BINDING	11	Cytokine metabolism
GO_PHOSPHATIDYLSERINE_BINDING	11	Cytokine metabolism
GO_PHOSPHOLIPID_BINDING	11	Cytokine metabolism
GO_REGULATION_OF_GLYCOPROTEIN_METABOLIC_PROCESS	11	Cytokine metabolism
GO_REGULATION_OF_PHOSPHOLIPID_METABOLIC_PROCESS	11	Cytokine metabolism
GO_INOSITOL_PHOSPHATE_METABOLIC_PROCESS	12	Inositol phosphate metabolism
GO_INOSITOL_PHOSPHATE_PHOSPHATASE_ACTIVITY	12	Inositol phosphate metabolism
GO_INOSITOL_TETRAKISPHOSPHATE_PHOSPHATASE_ACTIVITY	12	Inositol phosphate metabolism
GO_INOSITOL_TRISPHOSPHATE_PHOSPHATASE_ACTIVITY	12	Inositol phosphate metabolism
GO_PHOSPHATIDYLINOSITOL_MONOPHOSPHATE_PHOSPHATASE_ACTIVITY	12	Inositol phosphate metabolism
GO_PHOSPHATIDYLINOSITOL_PHOSPHATE_5_PHOSPHATASE_ACTIVITY	12	Inositol phosphate metabolism
GO_PHOSPHATIDYLINOSITOL_PHOSPHATE_PHOSPHATASE_ACTIVITY	12	Inositol phosphate metabolism
KEGG_INOSITOL_PHOSPHATE_METABOLISM	12	Inositol phosphate metabolism
GO_3_5_CYCLIC_AMP_PHOSPHODIESTERASE_ACTIVITY	13	Cyclic nucleotide metabolism
GO_3_5_CYCLIC_GMP_PHOSPHODIESTERASE_ACTIVITY	13	Cyclic nucleotide metabolism
GO_CAMP_METABOLIC_PROCESS	13	Cyclic nucleotide metabolism
GO_CGMP_METABOLIC_PROCESS	13	Cyclic nucleotide metabolism
GO_CYCLASE_ACTIVITY	13	Cyclic nucleotide metabolism
GO_CYCLIC_NUCLEOTIDE_BINDING	13	Cyclic nucleotide metabolism
GO_CYCLIC_NUCLEOTIDE_METABOLIC_PROCESS	13	Cyclic nucleotide metabolism
GO_CYCLIC_NUCLEOTIDE_PHOSPHODIESTERASE_ACTIVITY	13	Cyclic nucleotide metabolism
GO_PHOSPHOLIPASE_C_ACTIVITY	13	Cyclic nucleotide metabolism
GO_PHOSPHORIC_DIESTER_HYDROLASE_ACTIVITY	13	Cyclic nucleotide metabolism
GO_PHOSPHORIC_ESTER_HYDROLASE_ACTIVITY	13	Cyclic nucleotide metabolism
GO_REGULATION_OF_CGMP_METABOLIC_PROCESS	13	Cyclic nucleotide metabolism
GO_ACETYLGALACTOSAMINYLTRANSFERASE_ACTIVITY	14	Glycosaminoglycan biosynthesis
GO_HEPARAN_SULFATE_SULFOTRANSFERASE_ACTIVITY	14	Glycosaminoglycan biosynthesis
GO_POLYPEPTIDE_N_ACETYLGALACTOSAMINYLTRANSFERASE_ACTIVITY	14	Glycosaminoglycan biosynthesis
KEGG_GLYCOSAMINOGLYCAN_BIOSYNTHESIS_HEPARAN_SULFATE	14	Glycosaminoglycan biosynthesis
KEGG_O_GLYCAN_BIOSYNTHESIS	14	Glycosaminoglycan biosynthesis
GO_ACIDIC_AMINO_ACID_TRANSPORT	15	Transport of amine/amide/peptides
GO_AMIDE_TRANSPORT	15	Transport of amine/amide/peptides
GO_AMINO_ACID_BINDING	15	Transport of amine/amide/peptides
GO_DICARBOXYLIC_ACID_TRANSPORT	15	Transport of amine/amide/peptides
GO_GLYCINE_BINDING	15	Transport of amine/amide/peptides
GO_HORMONE_TRANSPORT	15	Transport of amine/amide/peptides
GO_NEUROTRANSMITTER_TRANSPORT	15	Transport of amine/amide/peptides
GO_NITRIC_OXIDE_SYNTHASE_BINDING	15	Transport of amine/amide/peptides
GO_PEPTIDE_TRANSPORT	15	Transport of amine/amide/peptides
GO_PHOSPHOLIPASE_BINDING	15	Transport of amine/amide/peptides
GO_PRIMARY_AMINO_COMPOUND_METABOLIC_PROCESS	15	Transport of amine/amide/peptides
GO_REGULATION_OF_AMINE_TRANSPORT	15	Transport of amine/amide/peptides
GO_REGULATION_OF_AMINO_ACID_TRANSPORT	15	Transport of amine/amide/peptides
GO_REGULATION_OF_ANION_TRANSPORT	15	Transport of amine/amide/peptides
GO_REGULATION_OF_CALCIUM_ION_TRANSPORT	15	Transport of amine/amide/peptides
GO_REGULATION_OF_CAMP_METABOLIC_PROCESS	15	Transport of amine/amide/peptides
GO_REGULATION_OF_CATION_TRANSMEMBRANE_TRANSPORT	15	Transport of amine/amide/peptides
GO_REGULATION_OF_CYCLIC_NUCLEOTIDE_METABOLIC_PROCESS	15	Transport of amine/amide/peptides
GO_REGULATION_OF_METAL_ION_TRANSPORT	15	Transport of amine/amide/peptides
GO_REGULATION_OF_NUCLEOTIDE_METABOLIC_PROCESS	15	Transport of amine/amide/peptides
GO_REGULATION_OF_ORGANIC_ACID_TRANSPORT	15	Transport of amine/amide/peptides
GO_REGULATION_OF_PEPTIDE_TRANSPORT	15	Transport of amine/amide/peptides
GO_REGULATION_OF_POTASSIUM_ION_TRANSPORT	15	Transport of amine/amide/peptides
GO_REGULATION_OF_SODIUM_ION_TRANSPORT	15	Transport of amine/amide/peptides
GO_SEROTONIN_METABOLIC_PROCESS	15	Transport of amine/amide/peptides
REACTOME_INTEGRATION_OF_ENERGY_METABOLISM	15	Transport of amine/amide/peptides
BIOCARTA_RAS_PATHWAY	16	Regulation of ROS metabolism
GO_PROTEASE_BINDING	16	Regulation of ROS metabolism
GO_REGULATION_OF_FATTY_ACID_TRANSPORT	16	Regulation of ROS metabolism
GO_REGULATION_OF_HYDROGEN_PEROXIDE_METABOLIC_PROCESS	16	Regulation of ROS metabolism
GO_REGULATION_OF_REACTIVE_OXYGEN_SPECIES_METABOLIC_PROCESS	16	Regulation of ROS metabolism
GO_REGULATION_OF_SUPEROXIDE_METABOLIC_PROCESS	16	Regulation of ROS metabolism
GO_REGULATION_OF_VITAMIN_METABOLIC_PROCESS	16	Regulation of ROS metabolism
GO_THIOESTERASE_BINDING	16	Regulation of ROS metabolism
GO_ACID_AMINO_ACID_LIGASE_ACTIVITY	17	GSH metabolism / PPP / Ketone metabolism
GO_ADP_BINDING	17	GSH metabolism / PPP / Ketone metabolism
GO_ALCOHOL_DEHYDROGENASE_NADP_ACTIVITY	17	GSH metabolism / PPP / Ketone metabolism
GO_ALDO_KETO_REDUCTASE_NADP_ACTIVITY	17	GSH metabolism / PPP / Ketone metabolism
GO_C21_STEROID_HORMONE_METABOLIC_PROCESS	17	GSH metabolism / PPP / Ketone metabolism
GO_CELLULAR_KETONE_METABOLIC_PROCESS	17	GSH metabolism / PPP / Ketone metabolism
GO_COBALAMIN_METABOLIC_PROCESS	17	GSH metabolism / PPP / Ketone metabolism
GO_FMN_BINDING	17	GSH metabolism / PPP / Ketone metabolism
GO_GLUCOSE_6_PHOSPHATE_METABOLIC_PROCESS	17	GSH metabolism / PPP / Ketone metabolism
GO_GLUTATHIONE_DERIVATIVE_METABOLIC_PROCESS	17	GSH metabolism / PPP / Ketone metabolism
GO_GLUTATHIONE_METABOLIC_PROCESS	17	GSH metabolism / PPP / Ketone metabolism
GO_NADP_BINDING	17	GSH metabolism / PPP / Ketone metabolism
GO_NADP_METABOLIC_PROCESS	17	GSH metabolism / PPP / Ketone metabolism
GO_NADPH_BINDING	17	GSH metabolism / PPP / Ketone metabolism
GO_PENTOSE_METABOLIC_PROCESS	17	GSH metabolism / PPP / Ketone metabolism
GO_PROGESTERONE_METABOLIC_PROCESS	17	GSH metabolism / PPP / Ketone metabolism
GO_QUINONE_METABOLIC_PROCESS	17	GSH metabolism / PPP / Ketone metabolism
KEGG_GLUTATHIONE_METABOLISM	17	GSH metabolism / PPP / Ketone metabolism
KEGG_PENTOSE_PHOSPHATE_PATHWAY	17	GSH metabolism / PPP / Ketone metabolism
GO_PROTEASOME_BINDING	18	Proteasome
GO_REGULATION_OF_CELLULAR_AMINE_METABOLIC_PROCESS	18	Proteasome
GO_REGULATION_OF_CELLULAR_AMINO_ACID_METABOLIC_PROCESS	18	Proteasome
GO_THREONINE_TYPE_PEPTIDASE_ACTIVITY	18	Proteasome
GO_TOXIN_TRANSPORT	18	Proteasome
GO_2_OXOGLUTARATE_METABOLIC_PROCESS	19	Acetyl coA / Amino Acids / 2-OG based metabolism
GO_ACETYL_COA_METABOLIC_PROCESS	19	Acetyl coA / Amino Acids / 2-OG based metabolism
GO_ACID_THIOL_LIGASE_ACTIVITY	19	Acetyl coA / Amino Acids / 2-OG based metabolism
GO_ACYL_COA_DEHYDROGENASE_ACTIVITY	19	Acetyl coA / Amino Acids / 2-OG based metabolism
GO_ASPARTATE_METABOLIC_PROCESS	19	Acetyl coA / Amino Acids / 2-OG based metabolism
GO_BRANCHED_CHAIN_AMINO_ACID_METABOLIC_PROCESS	19	Acetyl coA / Amino Acids / 2-OG based metabolism
GO_C_ACYLTRANSFERASE_ACTIVITY	19	Acetyl coA / Amino Acids / 2-OG based metabolism
GO_CARBON_CARBON_LYASE_ACTIVITY	19	Acetyl coA / Amino Acids / 2-OG based metabolism
GO_CARBON_OXYGEN_LYASE_ACTIVITY	19	Acetyl coA / Amino Acids / 2-OG based metabolism
GO_CARBOXY_LYASE_ACTIVITY	19	Acetyl coA / Amino Acids / 2-OG based metabolism
GO_COFACTOR_METABOLIC_PROCESS	19	Acetyl coA / Amino Acids / 2-OG based metabolism
GO_DICARBOXYLIC_ACID_METABOLIC_PROCESS	19	Acetyl coA / Amino Acids / 2-OG based metabolism
GO_FATTY_ACID_METABOLIC_PROCESS	19	Acetyl coA / Amino Acids / 2-OG based metabolism
GO_FATTY_ACYL_COA_BINDING	19	Acetyl coA / Amino Acids / 2-OG based metabolism
GO_GLYOXYLATE_METABOLIC_PROCESS	19	Acetyl coA / Amino Acids / 2-OG based metabolism
GO_HYDRO_LYASE_ACTIVITY	19	Acetyl coA / Amino Acids / 2-OG based metabolism
GO_KETONE_BODY_METABOLIC_PROCESS	19	Acetyl coA / Amino Acids / 2-OG based metabolism
GO_LYASE_ACTIVITY	19	Acetyl coA / Amino Acids / 2-OG based metabolism
GO_LYSINE_METABOLIC_PROCESS	19	Acetyl coA / Amino Acids / 2-OG based metabolism
GO_MONOCARBOXYLIC_ACID_METABOLIC_PROCESS	19	Acetyl coA / Amino Acids / 2-OG based metabolism
GO_OXALOACETATE_METABOLIC_PROCESS	19	Acetyl coA / Amino Acids / 2-OG based metabolism
GO_REGULATION_OF_COFACTOR_METABOLIC_PROCESS	19	Acetyl coA / Amino Acids / 2-OG based metabolism
GO_REGULATION_OF_NUCLEOSIDE_METABOLIC_PROCESS	19	Acetyl coA / Amino Acids / 2-OG based metabolism
GO_REGULATION_OF_OXIDATIVE_PHOSPHORYLATION	19	Acetyl coA / Amino Acids / 2-OG based metabolism
GO_SHORT_CHAIN_FATTY_ACID_METABOLIC_PROCESS	19	Acetyl coA / Amino Acids / 2-OG based metabolism
GO_SULFUR_COMPOUND_METABOLIC_PROCESS	19	Acetyl coA / Amino Acids / 2-OG based metabolism
KEGG_BETA_ALANINE_METABOLISM	19	Acetyl coA / Amino Acids / 2-OG based metabolism
KEGG_BUTANOATE_METABOLISM	19	Acetyl coA / Amino Acids / 2-OG based metabolism
KEGG_FATTY_ACID_METABOLISM	19	Acetyl coA / Amino Acids / 2-OG based metabolism
KEGG_GLYOXYLATE_AND_DICARBOXYLATE_METABOLISM	19	Acetyl coA / Amino Acids / 2-OG based metabolism
KEGG_LYSINE_DEGRADATION	19	Acetyl coA / Amino Acids / 2-OG based metabolism
KEGG_PROPANOATE_METABOLISM	19	Acetyl coA / Amino Acids / 2-OG based metabolism
KEGG_PYRUVATE_METABOLISM	19	Acetyl coA / Amino Acids / 2-OG based metabolism
KEGG_VALINE_LEUCINE_AND_ISOLEUCINE_DEGRADATION	19	Acetyl coA / Amino Acids / 2-OG based metabolism
GO_GLYCOSYL_COMPOUND_METABOLIC_PROCESS	20	OxPhos / Mitochondrial metabolism
GO_HYDROGEN_TRANSPORT	20	OxPhos / Mitochondrial metabolism
GO_MITOCHONDRIAL_ATP_SYNTHESIS_COUPLED_PROTON_TRANSPORT	20	OxPhos / Mitochondrial metabolism
GO_MITOCHONDRIAL_ELECTRON_TRANSPORT_CYTOCHROME_C_TO_OXYGEN	20	OxPhos / Mitochondrial metabolism
GO_MITOCHONDRIAL_ELECTRON_TRANSPORT_UBIQUINOL_TO_CYTOCHROME_C	20	OxPhos / Mitochondrial metabolism
GO_MITOCHONDRIAL_TRANSPORT	20	OxPhos / Mitochondrial metabolism
GO_NAD_BINDING	20	OxPhos / Mitochondrial metabolism
GO_NUCLEOSIDE_MONOPHOSPHATE_METABOLIC_PROCESS	20	OxPhos / Mitochondrial metabolism
GO_NUCLEOSIDE_TRIPHOSPHATE_METABOLIC_PROCESS	20	OxPhos / Mitochondrial metabolism
GO_OXIDATIVE_PHOSPHORYLATION	20	OxPhos / Mitochondrial metabolism
GO_PROTEIN_TRANSMEMBRANE_TRANSPORT	20	OxPhos / Mitochondrial metabolism
GO_PURINE_CONTAINING_COMPOUND_METABOLIC_PROCESS	20	OxPhos / Mitochondrial metabolism
GO_QUINONE_BINDING	20	OxPhos / Mitochondrial metabolism
GO_REGULATION_OF_SULFUR_METABOLIC_PROCESS	20	OxPhos / Mitochondrial metabolism
GO_TRICARBOXYLIC_ACID_METABOLIC_PROCESS	20	OxPhos / Mitochondrial metabolism
GO_UBIQUINONE_METABOLIC_PROCESS	20	OxPhos / Mitochondrial metabolism
KEGG_CITRATE_CYCLE_TCA_CYCLE	20	OxPhos / Mitochondrial metabolism
KEGG_OXIDATIVE_PHOSPHORYLATION	20	OxPhos / Mitochondrial metabolism
REACTOME_MITOCHONDRIAL_FATTY_ACID_BETA_OXIDATION	20	OxPhos / Mitochondrial metabolism
REACTOME_PYRUVATE_METABOLISM	20	OxPhos / Mitochondrial metabolism
REACTOME_RESPIRATORY_ELECTRON_TRANSPORT	20	OxPhos / Mitochondrial metabolism
GO_ASPARTIC_TYPE_PEPTIDASE_ACTIVITY	21	OxPhos / Mitochondrial metabolism
GO_BETA_AMYLOID_METABOLIC_PROCESS	21	OxPhos / Mitochondrial metabolism
GO_CERAMIDE_METABOLIC_PROCESS	21	OxPhos / Mitochondrial metabolism
GO_GANGLIOSIDE_METABOLIC_PROCESS	21	OxPhos / Mitochondrial metabolism
GO_GLUCOSYLTRANSFERASE_ACTIVITY	21	OxPhos / Mitochondrial metabolism
GO_GLYCOSYLCERAMIDE_METABOLIC_PROCESS	21	OxPhos / Mitochondrial metabolism
GO_GPI_ANCHOR_METABOLIC_PROCESS	21	OxPhos / Mitochondrial metabolism
GO_LIPOSACCHARIDE_METABOLIC_PROCESS	21	OxPhos / Mitochondrial metabolism
GO_MEMBRANE_LIPID_METABOLIC_PROCESS	21	OxPhos / Mitochondrial metabolism
GO_PHOSPHOTRANSFERASE_ACTIVITY_FOR_OTHER_SUBSTITUTED_PHOSPHATE_GROUPS	21	OxPhos / Mitochondrial metabolism
GO_SPHINGOID_METABOLIC_PROCESS	21	OxPhos / Mitochondrial metabolism
GO_SPHINGOLIPID_METABOLIC_PROCESS	21	OxPhos / Mitochondrial metabolism
GO_SPHINGOMYELIN_METABOLIC_PROCESS	21	OxPhos / Mitochondrial metabolism
KEGG_GLYCOSPHINGOLIPID_BIOSYNTHESIS_GANGLIO_SERIES	21	OxPhos / Mitochondrial metabolism
KEGG_GLYCOSPHINGOLIPID_BIOSYNTHESIS_GLOBO_SERIES	21	OxPhos / Mitochondrial metabolism
KEGG_GLYCOSYLPHOSPHATIDYLINOSITOL_GPI_ANCHOR_BIOSYNTHESIS	21	OxPhos / Mitochondrial metabolism
KEGG_N_GLYCAN_BIOSYNTHESIS	21	OxPhos / Mitochondrial metabolism
KEGG_SPHINGOLIPID_METABOLISM	21	OxPhos / Mitochondrial metabolism
REACTOME_PHOSPHOLIPID_METABOLISM	21	OxPhos / Mitochondrial metabolism
REACTOME_SPHINGOLIPID_METABOLISM	21	OxPhos / Mitochondrial metabolism
GO_ADENOSINE_DEAMINASE_ACTIVITY	22	Deaminase activity in ADP
GO_ADENYLYLTRANSFERASE_ACTIVITY	22	Deaminase activity in ADP
GO_DEAMINASE_ACTIVITY	22	Deaminase activity in ADP
GO_HYDROLASE_ACTIVITY_ACTING_ON_CARBON_NITROGEN_BUT_NOT_PEPTIDE_BONDS_IN_CYCLIC_AMIDINES	22	Deaminase activity in ADP
GO_NAD_ADP_RIBOSYLTRANSFERASE_ACTIVITY	22	Deaminase activity in ADP
GO_IMP_METABOLIC_PROCESS	23	RNA metabolism
GO_MITOCHONDRIAL_RNA_METABOLIC_PROCESS	23	RNA metabolism
GO_MULTI_ORGANISM_METABOLIC_PROCESS	23	RNA metabolism
GO_N_METHYLTRANSFERASE_ACTIVITY	23	RNA metabolism
GO_PSEUDOURIDINE_SYNTHASE_ACTIVITY	23	RNA metabolism
GO_RNA_METHYLTRANSFERASE_ACTIVITY	23	RNA metabolism
GO_RRNA_METABOLIC_PROCESS	23	RNA metabolism
GO_RRNA_METHYLTRANSFERASE_ACTIVITY	23	RNA metabolism
GO_S_ADENOSYLMETHIONINE_DEPENDENT_METHYLTRANSFERASE_ACTIVITY	23	RNA metabolism
GO_TRNA_METABOLIC_PROCESS	23	RNA metabolism
GO_TRNA_METHYLTRANSFERASE_ACTIVITY	23	RNA metabolism
GO_TRNA_THREONYLCARBAMOYLADENOSINE_METABOLIC_PROCESS	23	RNA metabolism
GO_DEACETYLASE_ACTIVITY	24	Pantothenate / Nicotinate metabolism
GO_HYDROLASE_ACTIVITY_ACTING_ON_CARBON_NITROGEN_BUT_NOT_PEPTIDE_BONDS	24	Pantothenate / Nicotinate metabolism
GO_HYDROLASE_ACTIVITY_ACTING_ON_CARBON_NITROGEN_BUT_NOT_PEPTIDE_BONDS_IN_LINEAR_AMIDES	24	Pantothenate / Nicotinate metabolism
GO_NUCLEOTIDASE_ACTIVITY	24	Pantothenate / Nicotinate metabolism
GO_POLYSACCHARIDE_BINDING	24	Pantothenate / Nicotinate metabolism
KEGG_NICOTINATE_AND_NICOTINAMIDE_METABOLISM	24	Pantothenate / Nicotinate metabolism
KEGG_PANTOTHENATE_AND_COA_BIOSYNTHESIS	24	Pantothenate / Nicotinate metabolism
KEGG_RIBOFLAVIN_METABOLISM	24	Pantothenate / Nicotinate metabolism
GO_COENZYME_A_METABOLIC_PROCESS	25	Metabolism of vitamins and cofactors
GO_FATTY_ACYL_COA_METABOLIC_PROCESS	25	Metabolism of vitamins and cofactors
GO_PRENYLTRANSFERASE_ACTIVITY	25	Metabolism of vitamins and cofactors
GO_STEROL_METABOLIC_PROCESS	25	Metabolism of vitamins and cofactors
GO_THIOESTER_METABOLIC_PROCESS	25	Metabolism of vitamins and cofactors
KEGG_STEROID_BIOSYNTHESIS	25	Metabolism of vitamins and cofactors
KEGG_TERPENOID_BACKBONE_BIOSYNTHESIS	25	Metabolism of vitamins and cofactors
REACTOME_CHOLESTEROL_BIOSYNTHESIS	25	Metabolism of vitamins and cofactors
REACTOME_FATTY_ACYL_COA_BIOSYNTHESIS	25	Metabolism of vitamins and cofactors
REACTOME_METABOLISM_OF_VITAMINS_AND_COFACTORS	25	Metabolism of vitamins and cofactors
REACTOME_TRIGLYCERIDE_BIOSYNTHESIS	25	Metabolism of vitamins and cofactors
REACTOME_VITAMIN_B5_PANTOTHENATE_METABOLISM	25	Metabolism of vitamins and cofactors
GO_ENERGY_RESERVE_METABOLIC_PROCESS	26	Polysaccharide/Glycogen metabolism
GO_GLUCAN_METABOLIC_PROCESS	26	Polysaccharide/Glycogen metabolism
GO_POLYSACCHARIDE_METABOLIC_PROCESS	26	Polysaccharide/Glycogen metabolism
GO_REGULATION_OF_CARBOHYDRATE_METABOLIC_PROCESS	26	Polysaccharide/Glycogen metabolism
GO_REGULATION_OF_GLUCONEOGENESIS	26	Polysaccharide/Glycogen metabolism
GO_REGULATION_OF_GLUCOSE_METABOLIC_PROCESS	26	Polysaccharide/Glycogen metabolism
GO_REGULATION_OF_GLYCOGEN_METABOLIC_PROCESS	26	Polysaccharide/Glycogen metabolism
GO_REGULATION_OF_POLYSACCHARIDE_METABOLIC_PROCESS	26	Polysaccharide/Glycogen metabolism
REACTOME_GLYCOGEN_BREAKDOWN_GLYCOGENOLYSIS	26	Polysaccharide/Glycogen metabolism
GO_ADP_METABOLIC_PROCESS	27	Glycolysis
GO_AMP_METABOLIC_PROCESS	27	Glycolysis
GO_CARBOHYDRATE_KINASE_ACTIVITY	27	Glycolysis
GO_CARBOHYDRATE_PHOSPHATASE_ACTIVITY	27	Glycolysis
GO_CELLULAR_CARBOHYDRATE_METABOLIC_PROCESS	27	Glycolysis
GO_DEMETHYLASE_ACTIVITY	27	Glycolysis
GO_FRUCTOSE_METABOLIC_PROCESS	27	Glycolysis
GO_GLUCOSE_BINDING	27	Glycolysis
GO_GLUCOSE_METABOLIC_PROCESS	27	Glycolysis
GO_HEXOSE_METABOLIC_PROCESS	27	Glycolysis
GO_INTRAMOLECULAR_TRANSFERASE_ACTIVITY	27	Glycolysis
GO_INTRAMOLECULAR_TRANSFERASE_ACTIVITY_PHOSPHOTRANSFERASES	27	Glycolysis
GO_MONOSACCHARIDE_METABOLIC_PROCESS	27	Glycolysis
GO_NAD_METABOLIC_PROCESS	27	Glycolysis
GO_NADH_METABOLIC_PROCESS	27	Glycolysis
GO_NUCLEOSIDE_DIPHOSPHATE_METABOLIC_PROCESS	27	Glycolysis
GO_OXIDOREDUCTION_COENZYME_METABOLIC_PROCESS	27	Glycolysis
GO_PYRUVATE_METABOLIC_PROCESS	27	Glycolysis
GO_RIBONUCLEOSIDE_DIPHOSPHATE_METABOLIC_PROCESS	27	Glycolysis
KEGG_FRUCTOSE_AND_MANNOSE_METABOLISM	27	Glycolysis
KEGG_GALACTOSE_METABOLISM	27	Glycolysis
KEGG_GLYCOLYSIS_GLUCONEOGENESIS	27	Glycolysis
REACTOME_GLUCONEOGENESIS	27	Glycolysis
REACTOME_GLYCOLYSIS	27	Glycolysis
GO_DIOXYGENASE_ACTIVITY	28	Vitamin binding / Oxygenase activaty
GO_INTRAMOLECULAR_OXIDOREDUCTASE_ACTIVITY	28	Vitamin binding / Oxygenase activaty
GO_ISOMERASE_ACTIVITY	28	Vitamin binding / Oxygenase activaty
GO_L_ASCORBIC_ACID_BINDING	28	Vitamin binding / Oxygenase activaty
GO_MONOSACCHARIDE_BINDING	28	Vitamin binding / Oxygenase activaty
GO_VITAMIN_BINDING	28	Vitamin binding / Oxygenase activaty
GO_ALDEHYDE_DEHYDROGENASE_NAD_ACTIVITY	29	Aromatic amino acid / Fatty acid metabolism
GO_ARACHIDONIC_ACID_METABOLIC_PROCESS	29	Aromatic amino acid / Fatty acid metabolism
GO_ETHANOL_METABOLIC_PROCESS	29	Aromatic amino acid / Fatty acid metabolism
GO_FATTY_ACID_DERIVATIVE_METABOLIC_PROCESS	29	Aromatic amino acid / Fatty acid metabolism
GO_HYDROLASE_ACTIVITY_ACTING_ON_CARBON_NITROGEN_BUT_NOT_PEPTIDE_BONDS_IN_LINEAR_AMIDINES	29	Aromatic amino acid / Fatty acid metabolism
GO_HYDROLASE_ACTIVITY_ACTING_ON_ETHER_BONDS	29	Aromatic amino acid / Fatty acid metabolism
GO_LEUKOTRIENE_METABOLIC_PROCESS	29	Aromatic amino acid / Fatty acid metabolism
GO_LONG_CHAIN_FATTY_ACID_METABOLIC_PROCESS	29	Aromatic amino acid / Fatty acid metabolism
GO_PRIMARY_ALCOHOL_METABOLIC_PROCESS	29	Aromatic amino acid / Fatty acid metabolism
GO_RETINAL_METABOLIC_PROCESS	29	Aromatic amino acid / Fatty acid metabolism
GO_RETINOIC_ACID_METABOLIC_PROCESS	29	Aromatic amino acid / Fatty acid metabolism
GO_RETINOL_DEHYDROGENASE_ACTIVITY	29	Aromatic amino acid / Fatty acid metabolism
GO_RETINOL_METABOLIC_PROCESS	29	Aromatic amino acid / Fatty acid metabolism
GO_UNSATURATED_FATTY_ACID_METABOLIC_PROCESS	29	Aromatic amino acid / Fatty acid metabolism
KEGG_ARACHIDONIC_ACID_METABOLISM	29	Aromatic amino acid / Fatty acid metabolism
KEGG_HISTIDINE_METABOLISM	29	Aromatic amino acid / Fatty acid metabolism
KEGG_PHENYLALANINE_METABOLISM	29	Aromatic amino acid / Fatty acid metabolism
KEGG_TYROSINE_METABOLISM	29	Aromatic amino acid / Fatty acid metabolism
GO_ALCOHOL_METABOLIC_PROCESS	30	Steroid metabolism
GO_AMINE_METABOLIC_PROCESS	30	Steroid metabolism
GO_AMMONIUM_ION_METABOLIC_PROCESS	30	Steroid metabolism
GO_BILE_ACID_AND_BILE_SALT_TRANSPORT	30	Steroid metabolism
GO_CELLULAR_HORMONE_METABOLIC_PROCESS	30	Steroid metabolism
GO_ESTROGEN_METABOLIC_PROCESS	30	Steroid metabolism
GO_ETHANOLAMINE_CONTAINING_COMPOUND_METABOLIC_PROCESS	30	Steroid metabolism
GO_FAT_SOLUBLE_VITAMIN_METABOLIC_PROCESS	30	Steroid metabolism
GO_GLUCOCORTICOID_METABOLIC_PROCESS	30	Steroid metabolism
GO_HORMONE_METABOLIC_PROCESS	30	Steroid metabolism
GO_ISOPRENOID_METABOLIC_PROCESS	30	Steroid metabolism
GO_MONOCARBOXYLIC_ACID_TRANSPORT	30	Steroid metabolism
GO_ORGANIC_ACID_TRANSPORT	30	Steroid metabolism
GO_ORGANIC_ANION_TRANSPORT	30	Steroid metabolism
GO_ORGANIC_HYDROXY_COMPOUND_METABOLIC_PROCESS	30	Steroid metabolism
GO_ORGANIC_HYDROXY_COMPOUND_TRANSPORT	30	Steroid metabolism
GO_PHOSPHATIDYLCHOLINE_METABOLIC_PROCESS	30	Steroid metabolism
GO_REGULATION_OF_CHOLESTEROL_METABOLIC_PROCESS	30	Steroid metabolism
GO_RETINAL_BINDING	30	Steroid metabolism
GO_RETINOL_BINDING	30	Steroid metabolism
GO_STEROID_DEHYDROGENASE_ACTIVITY	30	Steroid metabolism
GO_STEROID_METABOLIC_PROCESS	30	Steroid metabolism
GO_TERPENOID_METABOLIC_PROCESS	30	Steroid metabolism
GO_TOXIN_METABOLIC_PROCESS	30	Steroid metabolism
GO_VITAMIN_D_METABOLIC_PROCESS	30	Steroid metabolism
KEGG_ABC_TRANSPORTERS	30	Steroid metabolism
REACTOME_METABOLISM_OF_STEROID_HORMONES_AND_VITAMINS_A_AND_D	30	Steroid metabolism
GO_AMINO_ACID_BETAINE_METABOLIC_PROCESS	31	Transport of drugs / sulfate / oxalate
GO_CARNITINE_METABOLIC_PROCESS	31	Transport of drugs / sulfate / oxalate
GO_DRUG_TRANSPORT	31	Transport of drugs / sulfate / oxalate
GO_NUCLEOSIDE_BISPHOSPHATE_METABOLIC_PROCESS	31	Transport of drugs / sulfate / oxalate
GO_OXALATE_TRANSPORT	31	Transport of drugs / sulfate / oxalate
GO_PURINE_RIBONUCLEOSIDE_BISPHOSPHATE_METABOLIC_PROCESS	31	Transport of drugs / sulfate / oxalate
GO_SODIUM_INDEPENDENT_ORGANIC_ANION_TRANSPORT	31	Transport of drugs / sulfate / oxalate
GO_SULFATE_TRANSPORT	31	Transport of drugs / sulfate / oxalate
GO_SULFUR_COMPOUND_TRANSPORT	31	Transport of drugs / sulfate / oxalate
GO_URATE_METABOLIC_PROCESS	31	Transport of drugs / sulfate / oxalate
REACTOME_TRANSPORT_OF_GLUCOSE_AND_OTHER_SUGARS_BILE_SALTS_AND_ORGANIC_ACIDS_METAL_IONS_AND_AMINE_COMPOUNDS	31	Transport of drugs / sulfate / oxalate
GO_LIPOPROTEIN_METABOLIC_PROCESS	32	Neutral lipid metabolism
GO_NEUTRAL_LIPID_METABOLIC_PROCESS	32	Neutral lipid metabolism
GO_ORGANOPHOSPHATE_ESTER_TRANSPORT	32	Neutral lipid metabolism
GO_PHOSPHATIDYLCHOLINE_BINDING	32	Neutral lipid metabolism
GO_PHOSPHOLIPID_TRANSPORT	32	Neutral lipid metabolism
GO_REGULATION_OF_FATTY_ACID_METABOLIC_PROCESS	32	Neutral lipid metabolism
GO_REGULATION_OF_LIPID_METABOLIC_PROCESS	32	Neutral lipid metabolism
GO_REGULATION_OF_LIPID_TRANSPORT	32	Neutral lipid metabolism
GO_REGULATION_OF_LIPOPROTEIN_METABOLIC_PROCESS	32	Neutral lipid metabolism
GO_REGULATION_OF_STEROID_METABOLIC_PROCESS	32	Neutral lipid metabolism
GO_REGULATION_OF_STEROL_TRANSPORT	32	Neutral lipid metabolism
GO_REGULATION_OF_TRIGLYCERIDE_METABOLIC_PROCESS	32	Neutral lipid metabolism
GO_REVERSE_CHOLESTEROL_TRANSPORT	32	Neutral lipid metabolism
GO_STEROID_BINDING	32	Neutral lipid metabolism
GO_STEROL_BINDING	32	Neutral lipid metabolism
GO_STEROL_TRANSPORT	32	Neutral lipid metabolism
GO_TRIGLYCERIDE_CATABOLIC_PROCESS	32	Neutral lipid metabolism
GO_CARBON_SULFUR_LYASE_ACTIVITY	33	Phagocytosis
GO_FATTY_ACID_BINDING	33	Phagocytosis
GO_LIPOPOLYSACCHARIDE_BINDING	33	Phagocytosis
GO_LONG_CHAIN_FATTY_ACID_BINDING	33	Phagocytosis
GO_MONOCARBOXYLIC_ACID_BINDING	33	Phagocytosis
GO_PEPTIDOGLYCAN_BINDING	33	Phagocytosis
GO_PHAGOCYTOSIS	33	Phagocytosis
GO_BICARBONATE_TRANSPORT	34	One Carbon metabolism
GO_CARBONATE_DEHYDRATASE_ACTIVITY	34	One Carbon metabolism
GO_ONE_CARBON_COMPOUND_TRANSPORT	34	One Carbon metabolism
GO_ONE_CARBON_METABOLIC_PROCESS	34	One Carbon metabolism
GO_POLYOL_TRANSPORT	34	One Carbon metabolism
GO_WATER_TRANSPORT	34	One Carbon metabolism
KEGG_NITROGEN_METABOLISM	34	One Carbon metabolism
REACTOME_REVERSIBLE_HYDRATION_OF_CARBON_DIOXIDE	34	One Carbon metabolism
GO_ALKALOID_METABOLIC_PROCESS	35	Drug metabolism
GO_ARACHIDONIC_ACID_MONOOXYGENASE_ACTIVITY	35	Drug metabolism
GO_BENZENE_CONTAINING_COMPOUND_METABOLIC_PROCESS	35	Drug metabolism
GO_BILE_ACID_METABOLIC_PROCESS	35	Drug metabolism
GO_COA_HYDROLASE_ACTIVITY	35	Drug metabolism
GO_DRUG_METABOLIC_PROCESS	35	Drug metabolism
GO_FLAVONOID_METABOLIC_PROCESS	35	Drug metabolism
GO_GLUCURONOSYLTRANSFERASE_ACTIVITY	35	Drug metabolism
GO_INDOLALKYLAMINE_METABOLIC_PROCESS	35	Drug metabolism
GO_INDOLE_CONTAINING_COMPOUND_METABOLIC_PROCESS	35	Drug metabolism
GO_ISOPRENOID_BINDING	35	Drug metabolism
GO_MONOOXYGENASE_ACTIVITY	35	Drug metabolism
GO_OXYGEN_BINDING	35	Drug metabolism
GO_RETINOIC_ACID_BINDING	35	Drug metabolism
GO_STEROID_HYDROXYLASE_ACTIVITY	35	Drug metabolism
GO_TETRAPYRROLE_BINDING	35	Drug metabolism
GO_TRYPTOPHAN_METABOLIC_PROCESS	35	Drug metabolism
GO_URONIC_ACID_METABOLIC_PROCESS	35	Drug metabolism
KEGG_DRUG_METABOLISM_CYTOCHROME_P450	35	Drug metabolism
KEGG_DRUG_METABOLISM_OTHER_ENZYMES	35	Drug metabolism
KEGG_LINOLEIC_ACID_METABOLISM	35	Drug metabolism
KEGG_METABOLISM_OF_XENOBIOTICS_BY_CYTOCHROME_P450	35	Drug metabolism
KEGG_PRIMARY_BILE_ACID_BIOSYNTHESIS	35	Drug metabolism
KEGG_RETINOL_METABOLISM	35	Drug metabolism
KEGG_STEROID_HORMONE_BIOSYNTHESIS	35	Drug metabolism
KEGG_TRYPTOPHAN_METABOLISM	35	Drug metabolism
REACTOME_BIOLOGICAL_OXIDATIONS	35	Drug metabolism
REACTOME_SYNTHESIS_OF_BILE_ACIDS_AND_BILE_SALTS	35	Drug metabolism
REACTOME_TRYPTOPHAN_CATABOLISM	35	Drug metabolism
GO_BIOTIN_METABOLIC_PROCESS	36	Water soluble vitamin metabolism
GO_CARBOHYDRATE_TRANSPORT	36	Water soluble vitamin metabolism
GO_COFACTOR_TRANSPORT	36	Water soluble vitamin metabolism
GO_FOLIC_ACID_BINDING	36	Water soluble vitamin metabolism
GO_GLUCOSE_IMPORT	36	Water soluble vitamin metabolism
GO_MODIFIED_AMINO_ACID_TRANSPORT	36	Water soluble vitamin metabolism
GO_MONOSACCHARIDE_TRANSPORT	36	Water soluble vitamin metabolism
GO_VITAMIN_METABOLIC_PROCESS	36	Water soluble vitamin metabolism
GO_VITAMIN_TRANSPORT	36	Water soluble vitamin metabolism
GO_WATER_SOLUBLE_VITAMIN_METABOLIC_PROCESS	36	Water soluble vitamin metabolism
GO_AMMONIUM_TRANSPORT	37	Neurotransmitter metabolism
GO_CATECHOLAMINE_METABOLIC_PROCESS	37	Neurotransmitter metabolism
GO_CATECHOLAMINE_TRANSPORT	37	Neurotransmitter metabolism
GO_DOPAMINE_METABOLIC_PROCESS	37	Neurotransmitter metabolism
GO_DOPAMINE_TRANSPORT	37	Neurotransmitter metabolism
GO_MONOAMINE_TRANSPORT	37	Neurotransmitter metabolism
GO_NEUROTRANSMITTER_METABOLIC_PROCESS	37	Neurotransmitter metabolism
GO_ORGANIC_CATION_TRANSPORT	37	Neurotransmitter metabolism
GO_REGULATION_OF_CATECHOLAMINE_METABOLIC_PROCESS	37	Neurotransmitter metabolism
GO_ALDITOL_PHOSPHATE_METABOLIC_PROCESS	38	Lipid catabolism
GO_CARBOXYLIC_ESTER_HYDROLASE_ACTIVITY	38	Lipid catabolism
GO_CARDIOLIPIN_METABOLIC_PROCESS	38	Lipid catabolism
GO_LIPASE_ACTIVITY	38	Lipid catabolism
GO_LYSOPHOSPHOLIPASE_ACTIVITY	38	Lipid catabolism
GO_PHOSPHATIDYLGLYCEROL_METABOLIC_PROCESS	38	Lipid catabolism
GO_PHOSPHATIDYLSERINE_METABOLIC_PROCESS	38	Lipid catabolism
GO_PHOSPHOLIPASE_A2_ACTIVITY	38	Lipid catabolism
GO_PHOSPHOLIPASE_ACTIVITY	38	Lipid catabolism
KEGG_ALPHA_LINOLENIC_ACID_METABOLISM	38	Lipid catabolism
KEGG_ETHER_LIPID_METABOLISM	38	Lipid catabolism
GO_CARBOHYDRATE_DERIVATIVE_TRANSPORT	39	(Glycero)Phospholipid metabolism
GO_GLYCEROLIPID_METABOLIC_PROCESS	39	Glycerolipid metabolism
GO_GLYCEROPHOSPHOLIPID_METABOLIC_PROCESS	39	(Glycero)Phospholipid metabolism
GO_NUCLEOSIDE_TRANSPORT	39	(Glycero)Phospholipid metabolism
GO_NUCLEOTIDE_TRANSPORT	39	(Glycero)Phospholipid metabolism
GO_PHOSPHATIDATE_PHOSPHATASE_ACTIVITY	39	(Glycero)Phospholipid metabolism
GO_PHOSPHATIDYLETHANOLAMINE_METABOLIC_PROCESS	39	(Glycero)Phospholipid metabolism
GO_PHOSPHOLIPID_METABOLIC_PROCESS	39	(Glycero)Phospholipid metabolism
REACTOME_TRANSPORT_OF_VITAMINS_NUCLEOSIDES_AND_RELATED_MOLECULES	39	(Glycero)Phospholipid metabolism
GO_ACYLGLYCEROL_O_ACYLTRANSFERASE_ACTIVITY	40	Glycerolipid metabolism
GO_ALDITOL_METABOLIC_PROCESS	40	Glycerolipid metabolism
GO_CDP_DIACYLGLYCEROL_METABOLIC_PROCESS	40	Glycerolipid metabolism
GO_DIACYLGLYCEROL_METABOLIC_PROCESS	40	Glycerolipid metabolism
GO_LYSOPHOSPHOLIPID_ACYLTRANSFERASE_ACTIVITY	40	Glycerolipid metabolism
GO_O_ACYLTRANSFERASE_ACTIVITY	40	Glycerolipid metabolism
GO_PHOSPHATIDIC_ACID_METABOLIC_PROCESS	40	Glycerolipid metabolism
GO_POLYOL_METABOLIC_PROCESS	40	Glycerolipid metabolism
GO_TRIGLYCERIDE_LIPASE_ACTIVITY	40	Glycerolipid metabolism
KEGG_GLYCEROLIPID_METABOLISM	40	Glycerolipid metabolism
KEGG_GLYCEROPHOSPHOLIPID_METABOLISM	40	Glycerolipid metabolism
GO_ALPHA_LINOLENIC_ACID_METABOLIC_PROCESS	41	Linolenic acid metabolism
GO_AMINO_ACID_BETAINE_TRANSPORT	41	Linolenic acid metabolism
GO_FATTY_ACID_LIGASE_ACTIVITY	41	Linolenic acid metabolism
GO_FATTY_ACID_TRANSPORT	41	Linolenic acid metabolism
GO_LINOLEIC_ACID_METABOLIC_PROCESS	41	Linolenic acid metabolism
GO_LONG_CHAIN_FATTY_ACID_COA_LIGASE_ACTIVITY	41	Linolenic acid metabolism
GO_LONG_CHAIN_FATTY_ACID_TRANSPORT	41	Linolenic acid metabolism
GO_VERY_LONG_CHAIN_FATTY_ACID_METABOLIC_PROCESS	41	Linolenic acid metabolism
REACTOME_PEROXISOMAL_LIPID_METABOLISM	41	Linolenic acid metabolism
GO_ACETYLGLUCOSAMINYLTRANSFERASE_ACTIVITY	42	Aminoglycan metabolism
GO_AMINOGLYCAN_METABOLIC_PROCESS	42	Aminoglycan metabolism
GO_CARBOHYDRATE_BINDING	42	Aminoglycan metabolism
GO_CHONDROITIN_SULFATE_PROTEOGLYCAN_METABOLIC_PROCESS	42	Aminoglycan metabolism
GO_HEXOSAMINIDASE_ACTIVITY	42	Aminoglycan metabolism
GO_HYDROLASE_ACTIVITY_ACTING_ON_GLYCOSYL_BONDS	42	Aminoglycan metabolism
GO_HYDROLASE_ACTIVITY_HYDROLYZING_O_GLYCOSYL_COMPOUNDS	42	Aminoglycan metabolism
GO_KERATAN_SULFATE_METABOLIC_PROCESS	42	Aminoglycan metabolism
GO_MANNOSE_BINDING	42	Aminoglycan metabolism
GO_MUCOPOLYSACCHARIDE_METABOLIC_PROCESS	42	Aminoglycan metabolism
GO_OLIGOSACCHARIDE_METABOLIC_PROCESS	42	Aminoglycan metabolism
GO_PROTEOGLYCAN_METABOLIC_PROCESS	42	Aminoglycan metabolism
GO_SERINE_TYPE_CARBOXYPEPTIDASE_ACTIVITY	42	Aminoglycan metabolism
GO_SERINE_TYPE_EXOPEPTIDASE_ACTIVITY	42	Aminoglycan metabolism
GO_SULFURIC_ESTER_HYDROLASE_ACTIVITY	42	Aminoglycan metabolism
GO_UDP_GLYCOSYLTRANSFERASE_ACTIVITY	42	Aminoglycan metabolism
KEGG_GLYCOSAMINOGLYCAN_BIOSYNTHESIS_CHONDROITIN_SULFATE	42	Aminoglycan metabolism
KEGG_GLYCOSAMINOGLYCAN_DEGRADATION	42	Aminoglycan metabolism
REACTOME_GLYCOSAMINOGLYCAN_METABOLISM	42	Aminoglycan metabolism
GO_DERMATAN_SULFATE_METABOLIC_PROCESS	43	Extracellular macromolecule metabolism
GO_ENDOPEPTIDASE_ACTIVITY	43	Extracellular macromolecule metabolism
GO_HEPARAN_SULFATE_PROTEOGLYCAN_BINDING	43	Extracellular macromolecule metabolism
GO_HYALURONAN_METABOLIC_PROCESS	43	Extracellular macromolecule metabolism
GO_HYALURONIC_ACID_BINDING	43	Extracellular macromolecule metabolism
GO_METALLOENDOPEPTIDASE_ACTIVITY	43	Extracellular macromolecule metabolism
GO_METALLOPEPTIDASE_ACTIVITY	43	Extracellular macromolecule metabolism
GO_MULTICELLULAR_ORGANISM_METABOLIC_PROCESS	43	Extracellular macromolecule metabolism
GO_MULTICELLULAR_ORGANISMAL_MACROMOLECULE_METABOLIC_PROCESS	43	Extracellular macromolecule metabolism
GO_PROTEOGLYCAN_BINDING	43	Extracellular macromolecule metabolism
GO_SERINE_HYDROLASE_ACTIVITY	43	Extracellular macromolecule metabolism
GO_HYDROGEN_PEROXIDE_METABOLIC_PROCESS	44	ROS metabolism
GO_NITRIC_OXIDE_METABOLIC_PROCESS	44	ROS metabolism
GO_REACTIVE_NITROGEN_SPECIES_METABOLIC_PROCESS	44	ROS metabolism
GO_REACTIVE_OXYGEN_SPECIES_METABOLIC_PROCESS	44	ROS metabolism
GO_REGULATION_OF_HORMONE_METABOLIC_PROCESS	44	ROS metabolism
GO_SUPEROXIDE_METABOLIC_PROCESS	44	ROS metabolism
GO_THYROID_HORMONE_METABOLIC_PROCESS	44	ROS metabolism
GO_MELANIN_METABOLIC_PROCESS	45	Melanin metabolism
GO_PHENOL_CONTAINING_COMPOUND_METABOLIC_PROCESS	45	Melanin metabolism
GO_REGULATION_OF_SECONDARY_METABOLIC_PROCESS	45	Melanin metabolism
GO_SECONDARY_METABOLIC_PROCESS	45	Melanin metabolism
GO_AMINO_SUGAR_METABOLIC_PROCESS	46	Amino and Nucleotide sugar metabolism
GO_GLUCOSAMINE_CONTAINING_COMPOUND_METABOLIC_PROCESS	46	Amino and Nucleotide sugar metabolism
GO_N_ACETYLGLUCOSAMINE_METABOLIC_PROCESS	46	Amino and Nucleotide sugar metabolism
GO_NUCLEOTIDE_SUGAR_METABOLIC_PROCESS	46	Amino and Nucleotide sugar metabolism
GO_RACEMASE_AND_EPIMERASE_ACTIVITY	46	Amino and Nucleotide sugar metabolism
GO_UDP_N_ACETYLGLUCOSAMINE_METABOLIC_PROCESS	46	Amino and Nucleotide sugar metabolism
KEGG_AMINO_SUGAR_AND_NUCLEOTIDE_SUGAR_METABOLISM	46	Amino and Nucleotide sugar metabolism
GO_BETA_1_3_GALACTOSYLTRANSFERASE_ACTIVITY	47	Glycosphingolipid metabolism (galactosyl/fucosyltransferases)
GO_FUCOSE_METABOLIC_PROCESS	47	Glycosphingolipid metabolism (galactosyl/fucosyltransferases)
GO_FUCOSYLTRANSFERASE_ACTIVITY	47	Glycosphingolipid metabolism (galactosyl/fucosyltransferases)
GO_GALACTOSYLTRANSFERASE_ACTIVITY	47	Glycosphingolipid metabolism (galactosyl/fucosyltransferases)
GO_UDP_GALACTOSYLTRANSFERASE_ACTIVITY	47	Glycosphingolipid metabolism (galactosyl/fucosyltransferases)
KEGG_GLYCOSPHINGOLIPID_BIOSYNTHESIS_LACTO_AND_NEOLACTO_SERIES	47	Glycosphingolipid metabolism (galactosyl/fucosyltransferases)
GO_AMINOPEPTIDASE_ACTIVITY	48	Peptidases
GO_CARBOXYPEPTIDASE_ACTIVITY	48	Peptidases
GO_DIPEPTIDASE_ACTIVITY	48	Peptidases
GO_DIPEPTIDYL_PEPTIDASE_ACTIVITY	48	Peptidases
GO_EXOPEPTIDASE_ACTIVITY	48	Peptidases
GO_GLUCOSIDASE_ACTIVITY	48	Peptidases
GO_GLYCOLIPID_BINDING	48	Peptidases
GO_METALLOAMINOPEPTIDASE_ACTIVITY	48	Peptidases
GO_METALLOCARBOXYPEPTIDASE_ACTIVITY	48	Peptidases
GO_METALLOEXOPEPTIDASE_ACTIVITY	48	Peptidases
GO_AMINO_ACID_TRANSPORT	49	Amino acid transport
GO_AZOLE_TRANSPORT	49	Amino acid transport
GO_BASIC_AMINO_ACID_TRANSPORT	49	Amino acid transport
GO_L_AMINO_ACID_TRANSPORT	49	Amino acid transport
GO_NEUTRAL_AMINO_ACID_TRANSPORT	49	Amino acid transport
GO_HEME_METABOLIC_PROCESS	50	Heme metabolism
GO_HEMOGLOBIN_METABOLIC_PROCESS	50	Heme metabolism
GO_IRON_ION_HOMEOSTASIS	50	Heme metabolism
GO_OXYGEN_TRANSPORT	50	Heme metabolism
GO_PIGMENT_METABOLIC_PROCESS	50	Heme metabolism
GO_TETRAPYRROLE_METABOLIC_PROCESS	50	Heme metabolism
REACTOME_METABOLISM_OF_PORPHYRINS	50	Heme metabolism

## Sheet: 2 - GEO mTC enrichment
Gene Set / mTC	Cluster	AMOUNT OF MTCS WITH |ES|>3	GEO_1	GEO_2	GEO_3	GEO_4	GEO_5	GEO_6	GEO_7	GEO_8	GEO_9	GEO_10	GEO_11	GEO_12	GEO_13	GEO_14	GEO_15	GEO_16	GEO_17	GEO_18	GEO_19	GEO_20	GEO_21	GEO_22	GEO_23	GEO_24	GEO_25	GEO_26	GEO_27	GEO_28	GEO_29	GEO_30	GEO_31	GEO_32	GEO_33	GEO_34	GEO_35	GEO_36	GEO_37	GEO_38	GEO_39	GEO_40	GEO_41	GEO_42	GEO_43	GEO_44	GEO_45	GEO_46	GEO_47
AMOUNT OF GENE SETS WITH |ES|>3			71	69	118	78	69	70	89	68	59	64	57	51	65	13	3	87	14	13	4	0	6	21	9	1	3	10	5	26	43	9	2	0	3	0	6	4	22	7	9	1	2	6	10	0	5	6	6
REACTOME_RESPIRATORY_ELECTRON_TRANSPORT	20	5	0	0.201283	0	0	-0.197317	-0.57439	-4.82164e-17	0	0	0	-74.5791	-4.82164e-17	0	-0.197188	0.1984	0.19166	0.197059	-2.66573	0	0	0	-0.198286	-0.201775	0	0	0	0	-0.192183	-4.82164e-17	-0.199051	0	-4.82164e-17	-0.201501	-0.201831	0.341111	-0.201716	4.82164e-17	-4.82164e-17	0	0	0.201182	0.201802	0	1.4868	0.201462	0	-0.373107
GO_NUCLEOSIDE_TRIPHOSPHATE_METABOLIC_PROCESS	20	7	-1.39287	0	0.16945	0	-0.866377	-0.0736914	-0.245425	-0.145598	0.711018	-1.01151	-74.3133	-0.1311	-0.504486	-1.61954	4.82164e-17	-1.68233	0.0950847	-1.60746	-0.569922	0.457315	-1.33495	-0.347678	0	0.111745	0.386261	-0.317021	-0.176953	0.371598	0.639597	-2.08622	4.82164e-17	-0.920969	1.29459	0.991433	-4.82164e-17	-0.10402	-4.82164e-17	0.421669	-4.82164e-17	0.864332	-0.549199	0.566431	0.677626	2.23388	-0.345137	-0.190764	-0.142045
GO_OXIDATIVE_PHOSPHORYLATION	20	7	0	0.187921	0	-0.198262	-0.387508	-0.742975	-0.198121	-0.30232	4.82164e-17	-0.231078	-72.6529	0	-0.898063	-0.387347	0	-4.82164e-17	0.387182	-2.45426	-0.345756	-0.201436	0	-0.388624	-0.191455	0.200231	0	0.198537	0	-0.379602	4.82164e-17	4.82164e-17	-4.82164e-17	-0.201424	0.909842	-4.82164e-17	0.266383	-0.190779	0	0.200231	0	-4.82164e-17	0.187422	0.193991	0.201397	3.10403	0.188899	0	-0.295616
GO_NUCLEOSIDE_MONOPHOSPHATE_METABOLIC_PROCESS	20	8	-1.06208	0.350987	-0.315797	-0.236419	-0.476593	-0.0717904	-0.235542	-0.344798	0.448584	-1.37832	-69.7957	0	-0.490566	-1.60241	-0.812567	-0.680415	0.0935783	2.56267	0.544203	-0.115287	-0.700758	-0.862913	-0.225655	0	0.38337	-0.533517	-0.383987	0.57001	0.160619	-2.91668	0.344303	-0.911714	2.20537	0.488635	0.309407	0.629352	-4.82164e-17	0.416874	0	0.828602	-0.74821	0.558819	-0.500897	2.20116	-0.332846	-0.187589	0
KEGG_OXIDATIVE_PHOSPHORYLATION	20	7	-0.136371	0.139041	0.23692	-4.82164e-17	-0.750135	-0.562713	-0.373085	-0.20107	4.92263	-0.191495	-69.1521	-0.190506	-0.74128	-0.136148	0.750735	0.281081	0.749831	-2.12329	-0.266648	-0.179	-0.186224	-0.13709	-0.350455	0.381313	0.252038	-0.197937	4.82164e-17	-0.737152	0.655416	-0.545645	-0.332936	0.513215	-0.565095	-0.570156	0.198529	-0.567547	0	0.168348	4.82164e-17	-0.197294	0.562069	0	0.38735	1.21507	0.564698	-4.82164e-17	-0.200906
GO_GLYCOSYL_COMPOUND_METABOLIC_PROCESS	20	9	-0.92185	0.167134	-0.786896	0	-0.0715686	-0.35649	1.4593	-0.253522	0.476874	-0.522388	-60.1918	-1.67823	-0.33575	-2.818	-0.632747	-2.25128	4.82164e-17	3.21243	0.229136	-0.0918315	-1.38544	-1.12945	0.201825	0.304736	0.280235	-1.99802	0	0.910515	-0.776314	-2.36385	0.210802	0.199816	1.67059	0	3.63434	-2.962	-0.280054	0.0853252	0	1.22131	-1.26946	0.869995	1.27793	1.81934	0.271692	-0.137947	0
GO_PURINE_CONTAINING_COMPOUND_METABOLIC_PROCESS	20	7	-1.02413	0.960078	0.668771	0	-1.02217	-1.12302	1.42565	-0.234487	0.32146	-1.0874	-54.8986	-1.35495	-0.31134	-1.41774	-0.602987	-1.22689	0.14824	2.27208	0.226247	0	-1.28541	0.571323	0	0.416298	0.275785	-2.24669	-0.702316	-1.53725	-0.723965	-1.07337	0.201863	-1.00381	2.4261	0.343154	0.960626	-2.13903	-0.2751	-0.297423	0.225406	-2.20327	0.954798	-0.350524	1.73404	1.75504	0.160297	-0.134815	4.82164e-17
GO_COFACTOR_METABOLIC_PROCESS	19	25	-4.53367	0	-4.82164e-17	-0.0864409	-0.26512	-0.280142	1.49161	4.82164e-17	0.0959627	-6.67829	-29.072	-6.59728	0	-1.14553	0.377145	-1.34561	-0.910538	3.17892	1.81003	-0.208051	-12.6362	0.383528	-0.894719	0.197159	0.134848	3.90235	-0.747054	-0.612165	0.490442	-0.384096	0	-0.34726	-6.5265	0.161609	12.6425	-12.4176	0	0.0909977	0.840859	-3.22422	2.30636	0.299223	2.38825	0.782603	0.870631	0	0.862851
KEGG_CITRATE_CYCLE_TCA_CYCLE	20	1	0	-1.84897	0	-0.453341	0	-0.220125	0	-0.647713	0	0	-26.9866	-2.37545	-4.82164e-17	0	4.82164e-17	-1.53002	0	0.26757	-1.44811	-0.505166	-1.33184	0	0	4.82164e-17	-4.82164e-17	1.16981	0	-0.333791	-4.82164e-17	-0.372655	0	0	0	0	0.601538	-1.90787	4.82164e-17	4.82164e-17	0.605308	1.90015	0	0	2.21431	1.80788	0	0	4.82164e-17
GO_MITOCHONDRIAL_TRANSPORT	20	6	-0.791732	0.257305	1.99329	0	-1.27522	-4.82164e-17	-0.278119	-0.698405	0.549927	-1.31512	-26.5227	0	0	-1.27496	0.570384	0.974149	1.27465	6.67118	-0.660208	-0.748092	-2.27518	0.240892	-0.113575	0.131024	0.89503	-0.156637	-0.457914	-0.226377	1.33862	-0.239098	4.82164e-17	0	0.591707	0.222197	0	-0.423794	-0.194239	0.280255	0.160239	-0.57435	0	-0.229972	0.135639	-0.901629	-0.413653	-0.200498	-0.172188
GO_MONOCARBOXYLIC_ACID_METABOLIC_PROCESS	19	26	-4.47721	0.948577	0.745775	-0.472276	-1.0308	-0.160373	-1.92903	0.869248	0.273363	-1.13147	-25.9029	-10.2161	0.201053	0.452019	0.894435	-0.399577	-1.83836	0.498917	-0.253626	-1.43688	-16.0642	-4.15078	-5.10814	0.0731868	0.40017	-12.266	-1.27792	-0.829149	0	-0.633923	0.192764	1.73626	1.32799	1.39582	5.76807	-38.9544	-0.229652	-2.57611	0.0891734	-6.87739	-1.77664	-0.132181	5.78473	-0.570732	2.17987	-1.12536	0
GO_TRICARBOXYLIC_ACID_METABOLIC_PROCESS	20	2	0	-1.74958	4.82164e-17	-0.37561	0	-0.499165	0	-0.561195	0	4.82164e-17	-25.677	-1.19166	0	-4.82164e-17	4.82164e-17	-1.4315	0	0.204818	-1.88807	-0.424597	-2.03178	0	0	0	0	0.996999	0	-0.264616	4.82164e-17	-0.300334	0	0	4.82164e-17	0	0.516696	-0.335458	4.82164e-17	-4.82164e-17	0.520321	1.70897	4.82164e-17	0	0.420691	1.70856	0	-4.82164e-17	0
GO_OXIDOREDUCTION_COENZYME_METABOLIC_PROCESS	27	9	-3.69966	0	0	-0.174617	0	-0.841922	0	-0.221447	0.193476	-1.52757	-23.7773	-0.938698	0	-0.139102	0.857356	1.13906	0.139082	0.694183	0.201153	-0.412365	-3.59866	0	0.601941	-4.82164e-17	4.82164e-17	-1.05988	0	0	0.259599	-0.567467	0	-0.19093	0.795277	0.379433	6.04261	-1.5064	-0.77426	0.38871	0	2.47275	0.571682	-0.388993	1.33072	0	-0.601941	0	1.34543
GO_HYDROGEN_TRANSPORT	20	8	-0.280537	0.307593	0.605605	-0.35272	-0.280474	-0.710972	-0.568567	0	6.30935	-0.388493	-23.246	0	-0.700059	-0.129329	0.280837	0.445904	0.488512	-2.03519	0.887679	-0.639448	-0.699491	-0.500079	-4.22324	0	0	0.14542	0	0.558908	1.76926	-0.740004	-0.30051	0.475617	0	-0.555327	-4.82164e-17	-0.547362	-4.82164e-17	0.969172	0.193577	-1.98906	-0.192912	0.138735	1.0605	-0.225044	-1.30933	-4.82164e-17	-0.198248
REACTOME_MITOCHONDRIAL_FATTY_ACID_BETA_OXIDATION	20	4	-4.82164e-17	4.82164e-17	4.82164e-17	4.82164e-17	0	0	0	-4.82164e-17	-4.82164e-17	0	-17.7339	-1.91283	0	4.82164e-17	-4.82164e-17	0.556558	0.587951	0	-0.496097	0	-3.16582	0	0	0	4.82164e-17	-4.82164e-17	-4.82164e-17	-0.559133	0	-0.604361	0	-4.82164e-17	0	4.82164e-17	0	-4.82164e-17	0	0	0	-4.82164e-17	0	0	0	-4.82164e-17	0	0	0
GO_FATTY_ACID_METABOLIC_PROCESS	19	21	-3.68998	0	1.18045	-0.341682	0	-0.214894	-0.86142	-0.279499	0	-0.243072	-17.5035	-8.18787	0	0.641196	0.5591	0.270667	-0.963175	1.02258	-0.468186	-0.980935	-6.33586	-2.81276	-3.93089	0	0.335284	-3.74997	-0.560948	-0.658965	-0.34272	-0.730365	-0.385125	1.87665	1.07171	1.75738	3.18381	-12.1767	-0.138669	-2.08484	0.269704	-1.52746	-0.90741	-0.746009	1.23413	-0.138789	4.3242	-0.15721	-0.126564
GO_MITOCHONDRIAL_ELECTRON_TRANSPORT_CYTOCHROME_C_TO_OXYGEN	20	2	-0.565179	-4.82164e-17	4.82164e-17	0	0	4.82164e-17	4.82164e-17	4.82164e-17	4.82164e-17	0	-17.0441	-4.82164e-17	-1.56294	0	0	0	-4.82164e-17	-1.74336	-0.471691	0	-4.82164e-17	4.82164e-17	0	-4.82164e-17	0	0	-4.82164e-17	0	4.82164e-17	4.82164e-17	0	0	4.82164e-17	0	4.82164e-17	0	0	0	-4.82164e-17	0	-4.82164e-17	0	4.82164e-17	4.82164e-17	0	0	-0.870301
KEGG_VALINE_LEUCINE_AND_ISOLEUCINE_DEGRADATION	19	5	-0.223289	0.717648	0.535623	0	0	0	0	0	0.365033	-4.82164e-17	-16.5305	-1.0154	-4.82164e-17	-0.221939	4.82164e-17	1.12174	-1.74446	0	-2.23091	-0.347252	-24.4732	0.698913	-0.746408	0	0	-0.428969	0	-0.590365	0	-1.25334	0	-0.353456	0	-4.82164e-17	0.434057	-2.1314	4.82164e-17	0.319538	1.1258	-0.423973	-4.82164e-17	4.82164e-17	4.82164e-17	0	4.82164e-17	0	0
GO_MITOCHONDRIAL_ATP_SYNTHESIS_COUPLED_PROTON_TRANSPORT	20	4	-4.82164e-17	4.82164e-17	4.82164e-17	0	0	0	4.82164e-17	-4.82164e-17	0	0	-15.9289	-4.82164e-17	0	0	0	0	0	4.82164e-17	-0.428367	0	-0.705403	0	4.82164e-17	0	4.82164e-17	0	0	0	0.884883	0	0	0	4.82164e-17	0	0	4.82164e-17	0	0	0	0	0	0	4.82164e-17	0	-4.82164e-17	0	4.82164e-17
KEGG_PROPANOATE_METABOLISM	19	4	4.82164e-17	0.343605	0	-4.82164e-17	4.82164e-17	-0.202749	0	0	0	4.82164e-17	-14.4599	-1.23833	0	-4.82164e-17	0	0.778126	0.3054	0.220614	-0.668732	-0.445375	-12.9033	4.82164e-17	0	0	-4.82164e-17	-0.533261	4.82164e-17	-1.44617	4.82164e-17	-0.318794	4.82164e-17	-4.82164e-17	-0.348158	4.82164e-17	0.538681	1.40045	4.82164e-17	0	0.542348	0.735014	0	0	0.44141	-4.82164e-17	0	0	0
GO_PYRUVATE_METABOLIC_PROCESS	27	9	-2.10807	0.200458	0	-0.212575	-0.452894	0	-4.82164e-17	0	0	-3.14764	-13.8598	-2.23693	0	-0.195181	0.465672	-1.19783	0	0.63093	-0.38528	-0.709685	-3.9721	4.82164e-17	-0.545476	0	0.442722	-3.3668	0	-0.820194	0	-0.474438	4.82164e-17	0	0.997105	0.55308	0.330279	-5.98401	-0.440315	0	0.333418	-3.33787	4.82164e-17	0.20172	2.03636	4.82164e-17	-0.794724	-0.49569	-0.36192
GO_NAD_BINDING	20	3	-0.538146	-1.57524	0.474488	0	0	-0.161583	0	-0.417491	0	0	-13.7322	-0.892411	0	0	0.550318	0.484789	0	0.756212	-0.797168	-0.807578	-2.38619	-0.548777	0	0.268621	0	2.06664	0	4.82164e-17	-4.82164e-17	-0.559681	-4.82164e-17	4.82164e-17	0	-0.650338	1.77331	1.203	0	0	0.380174	2.38384	0	4.82164e-17	0.799768	0	0	0	0
GO_MITOCHONDRIAL_ELECTRON_TRANSPORT_UBIQUINOL_TO_CYTOCHROME_C	20	2	0	-4.82164e-17	4.82164e-17	0	4.82164e-17	0	4.82164e-17	-4.82164e-17	-4.82164e-17	-4.82164e-17	-13.0204	4.82164e-17	0	-4.82164e-17	-4.82164e-17	0	0	-1.87705	0	0	4.82164e-17	4.82164e-17	4.82164e-17	0	0	-4.82164e-17	4.82164e-17	0	0	0	0	4.82164e-17	-4.82164e-17	0	0	0	0	0	4.82164e-17	0	4.82164e-17	0	4.82164e-17	-4.82164e-17	-4.82164e-17	0	-0.996834
KEGG_FATTY_ACID_METABOLISM	19	10	-4.82164e-17	0.283142	0.57149	0	4.82164e-17	-0.192447	4.82164e-17	4.82164e-17	0.397084	-0.424163	-11.6496	-5.145	4.82164e-17	1.43871	4.82164e-17	0	-4.82164e-17	0.518007	-1.0551	0	-7.54634	0.73701	0	-4.82164e-17	0.591799	3.44849	4.82164e-17	-0.651794	-4.82164e-17	-0.730317	0	0	-0.792891	0	2.09085	-6.40733	4.82164e-17	-0.651989	0.471425	-1.17008	-4.82164e-17	0	0.37501	4.82164e-17	0.286521	0	4.82164e-17
GO_DICARBOXYLIC_ACID_METABOLIC_PROCESS	19	14	1.52209	-2.96259	0.273114	-0.713734	-0.56534	-0.249658	0	-0.649004	0.194805	-0.498842	-11.2326	-2.21183	0	-0.56498	0	1.16963	0.849575	1.27592	1.11585	-1.37345	-9.59759	-0.140806	-1.55441	0.389097	0.793085	4.70424	0	-0.548468	0.738946	-1.36127	0	0.560015	-0.593353	4.82164e-17	2.46596	-5.94399	-0.287058	-0.903202	3.3032	-7.05734	0.577547	-1.03217	3.43657	0	0	-0.897438	0
GO_NAD_METABOLIC_PROCESS	27	3	-1.66012	0.208857	4.82164e-17	-0.252037	-0.201405	-0.611987	0	4.82164e-17	0	-1.63018	-11.1967	-0.892411	0	-0.201356	1.06078	-1.25929	0.201306	0	4.82164e-17	-0.807578	-0.856922	-0.201732	0.853082	0.268621	0	-1.75634	0	4.82164e-17	0.465284	-0.201929	-4.82164e-17	4.82164e-17	-0.616877	0.607267	0.991949	1.203	-1.24112	-0.551397	4.82164e-17	2.38384	0	-0.618208	1.46744	0	-0.853082	0	1.62042
REACTOME_GLUCONEOGENESIS	27	2	0	0.375263	4.82164e-17	-4.82164e-17	0	-0.594897	0	4.82164e-17	0	-4.82164e-17	-10.6545	-1.31505	0	4.82164e-17	0.344649	0.846195	0	-4.82164e-17	-0.260388	-1.2209	-0.505319	0	-0.389612	-4.82164e-17	0	-0.569375	0	0	0	4.82164e-17	-4.82164e-17	0	0	0	0	-1.8227	0	0	1.43189	-1.40082	0	0	2.12654	0	0	-4.82164e-17	0
GO_CELLULAR_AMINO_ACID_METABOLIC_PROCESS	2	19	-1.38889	-0.819244	0.500824	0.420896	-0.506104	0	1.49021	-1.14374	0	-0.370107	-10.3892	-0.971678	-4.82164e-17	0	0.0766955	-1.34307	3.03105	13.5871	0.845974	-1.38551	-25.5961	-0.514676	-1.1172	0.831249	0.294316	-9.80574	-0.135049	-0.90662	-0.825372	-3.23139	-4.82164e-17	-2.47829	-1.08642	0.610702	1.32707	-19.2416	-0.744904	-1.30427	18.7011	-19.2649	-1.08001	0.735446	2.86055	4.82164e-17	0.410925	-1.80873	-0.894417
GO_NADH_METABOLIC_PROCESS	27	4	-2.41852	0	0	0	0	-0.553945	0	4.82164e-17	4.82164e-17	-2.22004	-10.284	-1.26295	0	4.82164e-17	0.877495	-1.47094	0	0.229094	-0.241717	-0.456378	-0.481584	0	-0.36777	0.425904	4.82164e-17	-1.35943	0	-0.291585	-4.82164e-17	4.82164e-17	0	0	-0.954767	0.800444	0	-0.969391	-0.676301	0	0	3.00979	0	-4.82164e-17	2.04543	0	-1.0569	0	-4.82164e-17
GO_GLUCOSE_METABOLIC_PROCESS	27	6	-2.65584	0.138902	0.23192	-0.37057	-0.527316	-0.7257	-0.370002	-0.200936	0.388734	-1.35735	-10.1175	-5.09081	0	-0.135237	-4.82164e-17	0.280667	0.295951	0.111973	-0.644861	-0.712934	1.48297	-4.82164e-17	-2.43925	-4.82164e-17	0.695505	-0.937035	-0.248864	0.211558	0	-0.750584	0	0.50661	-0.837626	0.905626	0.197778	-4.51593	-0.690975	-4.82164e-17	1.54085	-2.87995	0.138843	0.569705	3.05376	0	-0.55514	-2.24056	-1.04804
GO_THIOESTER_METABOLIC_PROCESS	25	8	-1.1741	4.82164e-17	0.35366	-4.82164e-17	-0.175795	-0.132304	-0.198121	4.82164e-17	0.608706	-0.231078	-9.98782	-3.57726	0	1.17303	0.72316	-1.10853	0	0.139444	-0.345756	0	-2.60923	-0.388624	0	-4.82164e-17	0.371275	1.54409	0	-1.06932	0.345306	-0.389342	-0.463216	-0.201424	-0.819739	-4.82164e-17	0.266383	-4.29929	0	-0.42428	0	-2.91422	0.187422	0	0.567846	0	0	0	0
GO_SULFUR_COMPOUND_METABOLIC_PROCESS	19	16	-1.30312	0.673194	1.33672	0	-5.79419	-0.458635	1.46847	1.00616	2.43048	-0.22142	-8.55046	-3.72802	4.82164e-17	-2.31551	1.58292	-0.516102	-0.888558	0.632247	-0.927929	0.301262	-8.85179	0.377315	-1.06003	0.193386	0.131499	3.14533	-0.738058	-1.25008	-2.24494	0.200824	-0.358046	0.522285	-0.68417	0.972299	4.98985	-8.90185	-0.734443	-0.801849	0.796867	-3.033	-0.229113	0.288388	2.21649	-0.505698	0.397911	-0.326513	0.841059
GO_UBIQUINONE_METABOLIC_PROCESS	20	1	-4.82164e-17	0	-0.896012	0	4.82164e-17	-0.445554	-0.723352	-0.937481	0	4.82164e-17	-8.27785	4.82164e-17	0	4.82164e-17	0	4.82164e-17	0	2.28121	-0.522698	0	0	4.82164e-17	0	0	0	0	4.82164e-17	0	0	-9.64327e-17	0	4.82164e-17	4.82164e-17	0	0	4.82164e-17	-4.82164e-17	0	0	4.82164e-17	0	0	4.82164e-17	0	0	0	0
GO_HEXOSE_METABOLIC_PROCESS	27	9	-1.92358	-1.12821	-0.386493	-0.134778	-3.57653	-0.796702	-0.745631	-0.187012	0.568619	-1.00053	-8.0728	-4.11181	0	-0.421271	0.111963	0	0.256252	0.349262	-0.920934	-0.845128	2.19594	-0.261221	-4.18617	0	0.520227	-0.681359	0	-1.30042	0.196622	-0.898364	-4.82164e-17	-0.565167	-0.702411	0.712343	0.693941	-5.59892	-0.516157	0	2.34941	-2.26703	-4.82164e-17	0	4.40879	4.82164e-17	0.456849	-1.81973	-1.28075
KEGG_PYRUVATE_METABOLISM	19	3	-0.249946	0.783213	-0.474992	0	4.82164e-17	-0.192447	4.82164e-17	4.82164e-17	0	-1.0975	-7.84459	-2.89769	4.82164e-17	0	4.82164e-17	0.224704	-4.82164e-17	0	-0.545184	-0.37877	-6.24675	-0.254988	-0.296099	-4.82164e-17	0	-1.18114	4.82164e-17	-0.226575	-4.82164e-17	-1.3585	0	0	-0.792891	0	2.09085	-2.28319	4.82164e-17	-9.64327e-17	1.19999	1.597	-4.82164e-17	0	0.989612	4.82164e-17	0.286521	0	4.82164e-17
GO_ADP_METABOLIC_PROCESS	27	4	-3.58925	4.82164e-17	4.82164e-17	-0.301748	-0.641725	-0.183287	0	0	0.365033	-2.75871	-7.40125	-0.387035	-4.82164e-17	-4.82164e-17	0.656322	-1.33157	0.221268	0	0	-0.347252	-0.978578	0	-0.267438	0	0	-1.10724	0	-0.590365	0	0	0	0	1.12851	0.672207	0.434057	-1.3738	-0.553033	-4.82164e-17	0.437501	1.51822	-4.82164e-17	0.277963	1.65969	0	-0.922242	0	0
GO_GLYOXYLATE_METABOLIC_PROCESS	19	5	4.82164e-17	-1.88219	-4.82164e-17	0	0	-0.240896	0	4.82164e-17	0	0	-7.21765	-4.82164e-17	-4.82164e-17	0	0	-1.56299	0	0.29006	-0.835343	-1.33685	-9.23406	0	0	0.501019	4.82164e-17	-2.6246	0	0	0	-0.398005	4.82164e-17	4.82164e-17	-4.82164e-17	0	0.630562	-5.35844	4.82164e-17	0	0	3.28878	0.422821	0	0	0	0	-1.94428	0
GO_2_OXOGLUTARATE_METABOLIC_PROCESS	19	2	0	-2.02414	0	0	4.82164e-17	-0.917692	-4.82164e-17	0	4.82164e-17	0	-7.05338	-0.702988	0	4.82164e-17	4.82164e-17	-1.70406	0	0	1.83141	-0.655637	-7.16641	0	4.82164e-17	0	4.82164e-17	-0.751841	4.82164e-17	4.82164e-17	4.82164e-17	-1.29791	0	4.82164e-17	0	0	0.757705	-0.553477	0	0	1.8231	2.24467	0	0	0	0	4.82164e-17	0	4.82164e-17
KEGG_GLYCOLYSIS_GLUCONEOGENESIS	27	6	-0.898578	0.519832	0	-4.82164e-17	-0.195335	0	-4.82164e-17	0	0	-2.2568	-7.01898	-2.23693	0	4.82164e-17	0.196647	0.404643	0.891491	0.164794	0	-1.32094	-3.02348	-0.915401	-1.05157	0	0	1.84881	0	-0.408317	0	-0.197452	4.82164e-17	0	-1.02281	0.55308	2.45039	-5.98401	4.82164e-17	-0.498609	0.894534	-2.4049	0.200302	0	2.86359	4.82164e-17	-0.794724	-0.49569	0
GO_PROTEIN_TRANSMEMBRANE_TRANSPORT	20	2	-0.202224	0	-0.4107	-0.76412	-0.202232	-1.14167	-4.82164e-17	-1.14243	4.82164e-17	-4.82164e-17	-7.00583	-0.95071	0	-0.202239	0	-1.29385	0.582975	4.32935	-0.438024	-0.319401	-0.341834	0	0	1.47409	0	0.277335	0	-0.20159	0	-0.209443	4.82164e-17	0	4.82164e-17	0.638167	0	4.82164e-17	0	-4.82164e-17	0.40729	0	-0.403924	-0.649234	-4.82164e-17	0	4.82164e-17	0	-0.437741
GO_MONOSACCHARIDE_METABOLIC_PROCESS	27	13	-1.93337	-1.05249	-0.569979	-0.272411	-2.91657	-0.700727	-0.916159	-0.379445	0.747362	-1.21726	-6.84302	-3.51725	0	-0.554908	0.105193	0.520288	0.10301	0.604775	-0.821059	-0.50969	-2.12521	-0.382614	-4.11653	0	0.418685	-1.38635	0	-1.1872	0.388385	-1.26949	4.82164e-17	-0.743214	-1.36025	0.596972	2.57107	-8.51861	-0.414965	0.125538	1.97734	-3.15975	0	0	7.61502	0	-1.02452	-1.56356	-1.56785
GO_FATTY_ACYL_COA_BINDING	19	3	-0.338158	0.375263	4.82164e-17	-4.82164e-17	0	4.82164e-17	0	-0.620579	0	-4.82164e-17	-6.65446	-0.523657	0	4.82164e-17	0.344649	0	0.335768	0.247354	-0.733626	0	-4.5127	0	-0.389612	-4.82164e-17	0	0.431033	0	-0.31169	0	4.82164e-17	-4.82164e-17	0	-0.379958	0	0	-1.01831	0	0	0	0.77379	0	0	0.475695	0	0	-4.82164e-17	0
GO_LIGASE_ACTIVITY	3	9	0	1.28304	-0.713875	-0.272721	-3.14151	-0.178397	0	0.945764	0	-1.31129	-6.62483	4.82164e-17	0	-2.2538	0	5.15323	-0.829305	3.15077	-1.44544	0.725714	-2.02259	-0.0686197	0.200328	0.718574	0.429317	1.26333	-4.57144	0.245262	0.111782	-2.65703	0.201277	-2.72334	-2.58669	-0.372459	0.523423	-0.948784	-0.425412	0	8.51167	-0.508139	0.476181	-1.27989	0.0847772	-0.915606	0.477902	0	-0.104788
GO_CELLULAR_KETONE_METABOLIC_PROCESS	17	8	0.764671	2.84142	-0.302038	0	-0.392573	0	0	-0.333349	0.236627	-0.259036	-6.49832	-3.81918	0	0	0.188609	0.388658	0	0.359401	0.302038	4.82164e-17	-1.99079	-1.32808	-0.941515	0.201579	4.82164e-17	-2.2531	0	0	0.377825	-0.827268	0	-1.22245	-0.196271	-0.198776	10.0283	-2.91785	0	-1.17044	0	-2.23092	-4.82164e-17	0.199238	1.19056	4.82164e-17	-4.82164e-17	0	0
GO_SHORT_CHAIN_FATTY_ACID_METABOLIC_PROCESS	19	2	-4.82164e-17	4.82164e-17	4.82164e-17	4.82164e-17	0	0	0	-4.82164e-17	-4.82164e-17	0	-6.41099	-4.82164e-17	0	4.82164e-17	0.598476	0.556558	0.587951	0	-0.496097	0	-3.16582	0	-0.650998	0	4.82164e-17	-4.82164e-17	-4.82164e-17	-0.559133	0	4.82164e-17	0	-0.76089	-0.63982	-0.66021	0	-0.647606	0	0	0	-4.82164e-17	0	0	0.748693	-4.82164e-17	0	0	0
GO_BRANCHED_CHAIN_AMINO_ACID_METABOLIC_PROCESS	19	3	-0.428879	0	0	0	4.82164e-17	-0.775936	-4.82164e-17	0	0.600645	4.82164e-17	-6.35927	-0.626019	4.82164e-17	-0.427148	0	1.04656	-2.03383	-4.82164e-17	1.66427	-0.579941	-15.1165	0	-0.484297	0	0	0	-0.816523	0.761563	4.82164e-17	-4.82164e-17	0	1.14415	-4.82164e-17	-4.82164e-17	0	-0.481155	4.82164e-17	0.547274	0.683326	-4.82164e-17	0	0	0	4.82164e-17	0	0	4.82164e-17
KEGG_BUTANOATE_METABOLISM	19	5	4.82164e-17	0.343605	0	-0.395589	4.82164e-17	-0.202749	0	0	0	4.82164e-17	-6.29174	-2.16548	0	-4.82164e-17	0	0	0	0.220614	-0.233035	-0.445375	-11.2987	4.82164e-17	-0.357526	0.415138	-4.82164e-17	-0.533261	4.82164e-17	-0.782829	4.82164e-17	-2.4231	4.82164e-17	-4.82164e-17	-0.348158	-0.365285	1.34598	-3.60086	4.82164e-17	-0.728526	0.542348	0.735014	0.341808	0	0	-4.82164e-17	0.34724	-0.725325	0
GO_RIBONUCLEOSIDE_DIPHOSPHATE_METABOLIC_PROCESS	27	4	-2.92136	0.201283	-0.347507	-1.2042	-0.472187	-0.144394	-4.82164e-17	-0.380402	0.278106	-3.21681	-6.17472	-0.298046	0	-0.197188	0.485184	-1.21235	0	-4.82164e-17	-0.175278	-0.73247	-1.43531	4.82164e-17	4.82164e-17	0	0	-0.901419	0	-1.38916	-4.82164e-17	-0.199051	0	-4.82164e-17	2.32909	1.39975	0.911905	-1.07743	-0.452237	0.237371	0.344287	1.29557	0.201182	0	1.34585	-1.16679	-0.808472	0	4.82164e-17
GO_ACETYL_COA_METABOLIC_PROCESS	19	4	0	-4.82164e-17	4.82164e-17	4.82164e-17	0	-0.71704	0	-4.82164e-17	0	0	-6.06936	-0.593289	4.82164e-17	-0.397836	0	0.982061	0	0	0	0	-2.46176	0	-4.82164e-17	4.82164e-17	-4.82164e-17	-2.67669	0	0	0	-4.82164e-17	-4.82164e-17	0	-0.443647	0	0.646085	-2.05053	4.82164e-17	-0.84266	0	-2.65866	0	0	0	0	0	0	-4.82164e-17
GO_ACYL_COA_DEHYDROGENASE_ACTIVITY	19	2	-0.541488	0	-4.82164e-17	0	-0.540561	-0.375766	0	0	0	4.82164e-17	-6.00219	-0.749018	0	-4.82164e-17	0	-4.82164e-17	0	0.433243	-0.449192	4.82164e-17	-2.98696	0	0	0	0	0	4.82164e-17	4.82164e-17	0	0	4.82164e-17	0	-0.589508	0	0	-0.597145	0	0	0	4.82164e-17	0	-4.82164e-17	0	0	0	0	4.82164e-17
REACTOME_GLYCOLYSIS	27	3	-1.01874	0	-4.82164e-17	0	0	-0.689984	0	4.82164e-17	0	-1.44308	-5.93543	-1.43274	-4.82164e-17	0	1.03371	0.355962	0	4.82164e-17	4.82164e-17	-0.532944	0	0	0	-4.82164e-17	4.82164e-17	-0.624924	0	-0.957221	0	0	4.82164e-17	4.82164e-17	-1.11437	0	4.82164e-17	-2.00077	-0.760194	0	0	-1.51993	0.422821	0	1.32794	-0.765732	0	0	0
GO_MITOCHONDRIAL_RNA_METABOLIC_PROCESS	23	2	0	4.82164e-17	0.711367	-0.453341	0	-0.220125	-0.452186	-0.647713	0.525145	0	-5.68633	-4.82164e-17	-4.82164e-17	0	4.82164e-17	0.331603	-1.94529	16.1948	-0.281025	0	-0.531101	0	0	4.82164e-17	-4.82164e-17	0	-0.735449	-4.82164e-17	-4.82164e-17	4.82164e-17	0	0	0	-0.421623	0	0	4.82164e-17	4.82164e-17	0	0	0	-0.867498	4.82164e-17	4.82164e-17	0	0	4.82164e-17
KEGG_AMINOACYL_TRNA_BIOSYNTHESIS	3	4	-0.257252	4.82164e-17	0	0	0	0	-4.82164e-17	-1.30576	-4.82164e-17	-0.433026	-5.67738	0	4.82164e-17	0	0.263094	1.25119	3.87718	7.14854	0.484163	-0.387313	4.82164e-17	0	0	0.953175	0	0	0	0	4.82164e-17	-0.26759	0	-1.03114	-0.810724	0	0	-4.82164e-17	0	0	12.9145	0	0.289137	0	0	0	0	0	4.82164e-17
GO_QUINONE_METABOLIC_PROCESS	17	3	-0.338158	0.375263	-0.582388	-4.82164e-17	-0.337359	4.82164e-17	-0.427612	-0.620579	0	-4.82164e-17	-5.45885	-3.39579	0	4.82164e-17	0	0	0.335768	1.31942	-0.733626	0	-1.27582	0	-0.389612	-4.82164e-17	0	1.11543	0	0	0	-0.349635	-4.82164e-17	-0.486635	0	0	12.6166	-1.8227	0	2.03576	0	0	0	0	1.21216	0	0.379012	-4.82164e-17	0
GO_NUCLEOSIDE_DIPHOSPHATE_METABOLIC_PROCESS	27	4	-3.80747	0.186687	-0.268272	-0.942103	-0.174147	4.82164e-17	-0.478988	-0.298221	0.206262	-2.7033	-5.1064	-0.223894	0	-0.38633	0.176871	-1.10285	0.173533	0	4.82164e-17	0.838638	-1.15749	-0.176572	-0.417057	0.199837	4.82164e-17	-0.722594	-0.369135	-1.05265	-4.82164e-17	-0.178649	0	-0.201425	2.10886	2.09381	0.732387	-0.825763	-0.364591	0.514227	0.265358	1.09683	-4.82164e-17	0	1.07367	-0.973372	0.804748	-4.82164e-17	-4.82164e-17
REACTOME_PYRUVATE_METABOLISM	20	1	0	0.608302	0.946495	0	-0.564241	-1.05301	4.82164e-17	4.82164e-17	4.82164e-17	0	-4.78683	-0.774477	0	0	0	1.34378	-4.82164e-17	1.18068	0	-0.726156	-1.81245	4.82164e-17	0	-4.82164e-17	0	0.671775	-4.82164e-17	-0.53389	4.82164e-17	4.82164e-17	0	0	4.82164e-17	0	4.82164e-17	1.72504	0	0	-4.82164e-17	0	0.606166	0	4.82164e-17	4.82164e-17	0	0	-0.870301
GO_TRNA_METABOLIC_PROCESS	23	5	-0.570385	1.10106	-0.377174	-0.127869	-1.2761	0	-0.279147	-0.714256	0.554288	0	-4.61362	-0.565591	0	-1.27614	0.109957	-1.86813	2.64581	35.0279	0.628976	-0.13689	-0.557685	-1.07632	-0.907615	0.281182	0.195723	-0.372009	-0.196101	-1.25539	0.42019	0.380595	0	-0.317014	-0.263474	-0.915258	0.374318	-0.904257	-0.195335	-0.200868	7.80697	-0.369566	0.422496	0.918323	0.136452	-0.468217	0.894089	-0.200774	0
GO_QUINONE_BINDING	20	1	-0.519481	4.82164e-17	4.82164e-17	0	-0.518564	0	4.82164e-17	-0.828938	0	0	-4.48952	-2.97012	0	-0.51765	0	0	0.516738	0.412657	-0.428367	0	0	0	4.82164e-17	0	4.82164e-17	0.624035	0	0	4.82164e-17	0	0	0	4.82164e-17	0	1.86302	-0.574565	0	0	0	0	0	0	4.82164e-17	0	-4.82164e-17	0	4.82164e-17
GO_CELLULAR_CARBOHYDRATE_METABOLIC_PROCESS	27	9	-5.41729	-1.17375	0.200776	0	-2.18756	4.82164e-17	-0.138501	-0.195018	0.161483	-1.13251	-4.25659	-1.65267	0	-0.274131	0.123548	-4.82164e-17	0.443643	0.22743	-1.03311	0.615284	1.34536	-1.26888	-1.06358	0.139549	0.201046	-0.775578	0	-0.641908	0.200365	-0.466538	-0.274498	-0.368644	0.677267	0.285467	1.8873	-2.58088	4.82164e-17	-0.685181	0.797791	6.82529	0.501367	-0.294088	6.51738	-1.12147	-0.491791	-0.240251	-0.444921
GO_ASPARTATE_METABOLIC_PROCESS	19	1	-0.682367	-4.82164e-17	4.82164e-17	-0.790471	4.82164e-17	0	4.82164e-17	-1.00603	-4.82164e-17	-4.82164e-17	-4.08045	-0.898846	0	-4.82164e-17	-4.82164e-17	0	0	4.82164e-17	0	0	-0.87821	4.82164e-17	4.82164e-17	0	0	-4.82164e-17	4.82164e-17	0	0	0	0	4.82164e-17	-4.82164e-17	0	0	0	0	0	2.2465	0	0.725105	0	4.82164e-17	-4.82164e-17	-4.82164e-17	0	-4.82164e-17
GO_OXALOACETATE_METABOLIC_PROCESS	19	2	-0.682367	-4.82164e-17	4.82164e-17	0	4.82164e-17	-0.504304	4.82164e-17	-4.82164e-17	-4.82164e-17	-4.82164e-17	-4.08045	-3.56167	0	-4.82164e-17	-4.82164e-17	0	0	0.566813	0.96414	0	-0.87821	4.82164e-17	4.82164e-17	0	0	0.793131	4.82164e-17	0	0	0	0	4.82164e-17	-4.82164e-17	0	0	-1.7949	0	0	0.95998	-0.94377	4.82164e-17	0	0.844586	-4.82164e-17	-4.82164e-17	0	-4.82164e-17
GO_HYDRO_LYASE_ACTIVITY	19	5	4.82164e-17	0	-0.4107	0	-0.202232	-0.172794	-4.82164e-17	-0.445423	0.902984	-4.695	-4.01008	-1.70885	0	-0.202239	1.14403	1.03162	0	0	1.06677	-0.864222	-0.341834	0	-0.24237	0.80342	0	-1.04102	0	0	0.49413	-0.209443	4.82164e-17	0	-3.67331	0	1.05193	-0.681908	0	-4.82164e-17	0.40729	-1.0303	0.22892	0.252481	-4.09128	0	4.82164e-17	0	0
KEGG_BETA_ALANINE_METABOLISM	19	3	4.82164e-17	0.485305	4.82164e-17	-0.542944	0	0	0	0	0	-4.82164e-17	-4.00585	-2.69439	-4.82164e-17	-0.443089	0	-4.82164e-17	0.442218	0.927283	-0.358344	0	-3.87641	0	0	4.82164e-17	0	-0.691669	0	-0.415687	0	0	4.82164e-17	-0.604588	-0.490395	0	0.697435	-2.21559	0	4.82164e-17	0.701333	0.903304	0.483293	-0.969824	0	0	0	-0.893256	0
GO_ALPHA_AMINO_ACID_METABOLIC_PROCESS	2	17	-2.28039	-0.972979	0.621427	0.555123	-0.65692	-0.0717153	1.65271	-0.855772	0	-0.128318	-3.86729	-1.81141	0	4.82164e-17	0.476787	-1.64314	1.32698	6.15234	1.1501	-1.55526	-20.8471	-0.339985	-1.23148	0.593681	0.170242	-7.99369	-0.383152	-0.804618	-1.09619	-3.9577	0	-1.16512	-1.20689	0.944815	1.58872	-19.7389	0.759127	-1.91868	9.05731	-19.2732	-0.74797	-0.499816	1.53204	-4.82164e-17	0	-1.90452	-0.560123
GO_LYASE_ACTIVITY	19	11	-0.107387	-1.0745	-0.604137	-0.277514	-0.107234	-0.177145	0	4.82164e-17	0	-3.73004	-3.86035	-1.78864	0	0	1.05987	0.360249	4.82164e-17	1.25619	-0.19848	-1.55869	-4.23827	-0.108397	-1.10702	-1.28884	0	-3.35295	-0.194356	0.3884	0	-0.812365	0.421851	0.365459	-4.21754	-0.904911	1.49303	-4.30199	-0.193467	-0.200429	2.08366	-4.04714	1.42498	-0.226701	-2.49009	0	0.257139	-0.533318	-0.382735
GO_ISOMERASE_ACTIVITY	28	6	-0.260493	0.458144	0.496671	0	-7.20071	-0.808291	1.8199	1.34933	-0.505616	4.82164e-17	-3.86002	-0.369966	4.82164e-17	-0.259532	4.82164e-17	1.07872	3.00887	2.56996	-1.77992	0	0.505616	0.767351	-0.479998	8.32502	-0.520618	0	-0.200216	0.194613	0.481749	0.417912	-4.82164e-17	-0.566762	0.640921	-0.729055	0.175906	-0.27884	0	0.546803	0	-0.38401	0.275904	0.73273	-0.640921	-0.200216	0.1246	-1.17152	-0.186255
GO_BIOTIN_METABOLIC_PROCESS	36	6	-1.53297	0	-4.82164e-17	0	-0.617644	-0.445554	-4.82164e-17	-4.82164e-17	0.804549	4.82164e-17	-3.76071	-1.97631	0	4.82164e-17	0	0.583972	-2.26158	0.506013	2.10922	0	-6.40495	-0.625394	-0.679431	0	0	-5.06361	4.82164e-17	-0.586578	0	-9.64327e-17	0	1.36618	4.82164e-17	0	0	-1.65347	-4.82164e-17	0.747527	0	1.10083	0	0	0.777937	0	0	0	0
GO_C_ACYLTRANSFERASE_ACTIVITY	19	2	-4.82164e-17	0	1.00525	0	4.82164e-17	0	-4.82164e-17	-4.82164e-17	0	4.82164e-17	-3.76071	4.82164e-17	0	4.82164e-17	0	4.82164e-17	0	0	-2.33674	0	-4.76411	1.18578	0	0	1.02781	0	4.82164e-17	0	0	-0.632324	0	4.82164e-17	4.82164e-17	0	0	4.82164e-17	-4.82164e-17	0.747527	0	4.82164e-17	0	0	4.82164e-17	0	0	0	0
KEGG_TRYPTOPHAN_METABOLISM	35	11	0	0.81935	0	-0.348345	0	0	0	0	0.414734	0	-3.71876	-1.98987	-4.82164e-17	-0.738213	0	-1.39547	-4.82164e-17	0.549328	-4.82164e-17	0	-3.98425	-0.270006	-0.849332	0.367079	0	-3.18588	0	-1.28705	0	-0.765667	0	-2.82018	-0.829165	0	1.23282	-4.31953	-4.82164e-17	-0.67218	1.24048	-4.31355	-4.82164e-17	-4.82164e-17	0	0	-0.98379	0	0
GO_REACTIVE_OXYGEN_SPECIES_METABOLIC_PROCESS	44	5	0.652664	1.08269	0.80818	0.898442	-0.572089	-0.904371	-0.389346	4.82164e-17	0.496806	1.49405	-3.6906	-1.03351	0.7146	-1.97144	-4.82164e-17	0.339404	0	-0.993232	-0.1339	-2.13163	-0.983954	-4.08493	-0.680481	0.190234	0.845645	0.787061	0	1.39457	0.287892	-0.368558	-4.82164e-17	-1.50316	-1.63307	-1.16598	2.61012	-0.673033	1.1186	0.833527	1.18391	-2.55501	0	1.18128	0.459127	-0.850512	0.653645	0	-2.79824
GO_INTRAMOLECULAR_TRANSFERASE_ACTIVITY	27	2	-0.385994	0.424753	-4.82164e-17	0	0	-0.240896	0	4.82164e-17	0	-0.582967	-3.62229	-4.82164e-17	-4.82164e-17	0	0	4.82164e-17	1.8179	3.22529	-0.835343	-4.82164e-17	-2.41034	0	0	0.501019	4.82164e-17	0	0	-0.358207	0	0	4.82164e-17	4.82164e-17	1.35729	0	4.82164e-17	0	4.82164e-17	0	0	0	-0.630562	0	0.528767	0	0.428658	0	0
GO_REGULATION_OF_FATTY_ACID_METABOLIC_PROCESS	32	7	0	0.794494	0.349313	-0.480865	0	-0.988193	4.82164e-17	4.82164e-17	-0.75784	-1.22323	-3.50513	-6.54934	-0.892536	-0.17384	4.82164e-17	0.617499	-4.82164e-17	0.139222	4.82164e-17	-1.08511	-1.8219	-0.176572	-1.98006	0.199837	0.968311	2.19652	0	0.875287	-4.82164e-17	-0.178649	0	4.82164e-17	0.904305	-0.429932	4.82164e-17	-3.42701	0	-1.08454	0.265358	2.90315	-4.82164e-17	0.193061	1.70342	-0.369135	0.804748	-0.416886	-2.25074
KEGG_LYSINE_DEGRADATION	19	3	0	0.268582	4.82164e-17	-0.316246	-0.672295	-1.93647	-0.855738	0	0	0	-3.46628	-1.05053	-4.82164e-17	-0.234748	0.241768	-3.02954	0.234061	0.488947	0.457481	0	-4.88944	0	0	0	0	0	0	-0.213345	-4.82164e-17	-2.03512	0	0	-0.272726	0	0.450469	-1.42608	4.82164e-17	0.334346	0.453953	-0.440267	0	-4.82164e-17	4.82164e-17	0	4.82164e-17	0	4.82164e-17
GO_VITAMIN_BINDING	28	7	-1.10702	0.758912	-0.719392	-0.458528	-6.23018	0	-0.456688	-0.787179	-0.742184	0	-3.38644	-1.16846	-4.82164e-17	-0.168761	-1.22723	-1.08627	2.92216	0.758433	0.719392	-1.04532	-5.19437	-0.171704	-0.797577	0	-4.82164e-17	2.12442	0	-0.590929	4.82164e-17	-0.173954	0	0.638818	-0.389807	4.82164e-17	-1.49416	-6.88614	-4.82164e-17	2.21624	0.71275	-0.687032	1.24437	0	2.35519	0	-4.82164e-17	-1.04908	4.82164e-17
KEGG_GLYOXYLATE_AND_DICARBOXYLATE_METABOLISM	19	2	4.82164e-17	0	-4.82164e-17	0	4.82164e-17	0	0	0	0	4.82164e-17	-3.37897	-0.749018	0	-4.82164e-17	0	0.50805	-2.17165	0.433243	-0.449192	4.82164e-17	-1.7581	0	0	0.666832	0	2.72415	4.82164e-17	4.82164e-17	0	-1.39199	4.82164e-17	0	-4.82164e-17	0	0	-2.56231	0	0	0.808392	-0.792622	0	-1.08221	0	0	0	0	4.82164e-17
GO_REGULATION_OF_COFACTOR_METABOLIC_PROCESS	19	2	-0.600902	0.236292	0.511213	0	4.82164e-17	-0.69894	0	0	0	-0.975676	-3.18997	-2.62901	-4.82164e-17	-0.204346	1.16629	-1.30296	0.203699	0	-0.449874	0	0.949255	-0.21028	-0.701687	0	0	-1.05693	4.82164e-17	-4.82164e-17	0	0	-0.632109	-0.33212	2.51183	-4.82164e-17	0.411146	-0.695926	-4.82164e-17	0	0.414532	2.5112	-0.411146	0	0.322493	0	0.239429	-0.586552	-1.14196
GO_REGULATION_OF_SULFUR_METABOLIC_PROCESS	20	1	0	0.540743	0.87238	0	-0.498057	-0.917692	-4.82164e-17	0	4.82164e-17	-0.708096	-3.1693	-0.702988	0	4.82164e-17	0.506318	1.19973	0	0.393547	0	-0.655637	1.34151	-0.505389	4.82164e-17	0	4.82164e-17	0.602507	4.82164e-17	4.82164e-17	4.82164e-17	4.82164e-17	0	4.82164e-17	1.49732	0	0	-0.553477	0	0.62196	0	0	0	-1.03335	0	0	4.82164e-17	0	-0.797209
GO_CARBON_OXYGEN_LYASE_ACTIVITY	19	5	-0.393888	0.19546	-0.823327	-0.201224	-0.186567	-0.312468	-0.545587	-0.333349	0.672554	-3.85009	-3.0814	-1.33069	0	-0.186334	1.33145	0.713929	0	0.147987	0.823327	-1.20237	-0.241129	-0.188388	4.82164e-17	0.582625	4.82164e-17	-0.799423	0	0	0.377825	-0.412863	0	-4.82164e-17	-3.68351	-0.198776	1.48121	-0.933095	0	0.201579	0.298983	-0.789494	-4.82164e-17	0	-3.65082	-0.40695	0.196113	0	0
GO_ATPASE_ACTIVITY	7	4	0.19974	0.463043	-0.504187	0.337359	0	0.922325	-10.9588	-0.226246	1.38156	-0.313786	-2.93465	-0.605286	0	-1.70406	0.229041	0.510555	1.28167	4.42185	-0.682317	-0.730266	-0.597061	-0.984066	-0.248069	0.171706	0.11198	-0.206146	-0.262631	-0.214449	1.77431	-10.4722	-0.530597	-0.179113	-1.06049	-0.477879	0.492485	-0.153813	0	-0.482982	0.0955892	-0.202994	0.584889	0.478361	0.0826284	-0.642441	2.10092	-0.127415	0.759663
KEGG_VALINE_LEUCINE_AND_ISOLEUCINE_BIOSYNTHESIS	3	1	4.82164e-17	4.82164e-17	0	0	0	-0.538734	0	-1.04542	0.910191	0	-2.87918	0	0	-0.717362	-4.82164e-17	4.82164e-17	0.716376	2.63089	-0.619728	0	-0.916873	0	-0.782051	-4.82164e-17	-4.82164e-17	4.82164e-17	0	1.08212	-4.82164e-17	0	4.82164e-17	0	4.82164e-17	0	-4.82164e-17	4.82164e-17	-4.82164e-17	0	3.88737	4.82164e-17	4.82164e-17	0	4.82164e-17	4.82164e-17	0	0	0
GO_ASPARTATE_FAMILY_AMINO_ACID_METABOLIC_PROCESS	2	5	1.99973	0.201968	-0.370918	1.10758	0	0	2.25295	-1.0526	0.299688	0	-2.85985	-0.320202	4.82164e-17	-0.20031	0.200992	1.47935	0.51105	3.15324	0	-0.28319	-7.65947	-0.525905	4.82164e-17	0	0	-0.359573	0	4.82164e-17	-2.21109	-0.536632	-0.578882	-4.82164e-17	-1.13101	0.592842	0.364372	-1.81692	0	0.72248	2.63624	-0.942929	0	-0.60372	-4.82164e-17	-0.482656	-4.82164e-17	-1.33307	0
GO_TETRAPYRROLE_METABOLIC_PROCESS	50	4	1.99973	0.584206	0	0	-1.6018	0	-4.82164e-17	-1.0526	-0.891518	-11.9252	-2.85985	-4.82164e-17	4.82164e-17	-0.20031	0	0	0	1.77387	-0.76248	-0.781329	-1.51585	-0.525905	-1.1607	0.257632	0	1.28798	0	4.82164e-17	-4.82164e-17	-0.201321	0	-0.794463	-15.0027	-0.625953	2.62051	1.18682	0	0	0.367623	0.54337	0.201976	0.219709	0.279815	1.51794	-4.82164e-17	-3.41239	0
KEGG_PENTOSE_PHOSPHATE_PATHWAY	17	5	-1.98077	0	0	0	-0.428012	-0.277131	-4.82164e-17	0	0	-0.630999	-2.8227	4.82164e-17	4.82164e-17	0	0.43591	-4.82164e-17	0.426287	0.328961	0	-1.43871	-0.606809	0	-0.484297	0	0	-0.673716	4.82164e-17	0	4.82164e-17	-4.82164e-17	0	0	-0.473952	-4.82164e-17	2.80693	-0.481155	4.82164e-17	0	0	-0.668075	0	0	1.42967	4.82164e-17	0	0	4.82164e-17
GO_TETRAPYRROLE_BINDING	35	15	1.34421	0.539878	0.610799	0.777111	-0.494737	-0.0965612	-0.569222	0	-0.575372	-4.01426	-2.73521	-0.750689	0.598936	-2.43096	0.131906	0.924193	-4.82164e-17	-4.82164e-17	0.194733	-1.08464	-2.36171	-6.79195	-1.20287	0	0.225405	-5.24698	4.82164e-17	-1.25943	0.594626	-0.741856	0.539603	-1.64241	2.90199	-0.557134	4.39859	-12.365	0.993162	-0.269689	0.886067	-6.13361	0.538126	-0.32338	3.5786	1.1742	-0.526371	-0.267333	-0.498936
GO_FATTY_ACYL_COA_METABOLIC_PROCESS	25	2	-1.87586	0.248561	0.527267	-0.294844	-0.627156	-0.392358	-4.82164e-17	0	0.950171	-0.383787	-2.46865	-2.70071	0	1.38729	0.641635	0.202404	0.215206	-4.82164e-17	-0.474792	-0.339973	-1.72728	0	-0.260861	0.31248	0.547163	-1.09002	0	-0.576237	0.517781	4.82164e-17	-0.649035	0	-0.711839	-0.267748	0	-1.34878	0	4.82164e-17	0	1.49978	4.82164e-17	0.271282	0.336354	0	0.251766	0	0
KEGG_ARGININE_AND_PROLINE_METABOLISM	2	7	-0.217202	-1.63863	-4.82164e-17	0	-0.627156	0	-4.82164e-17	0	0.357622	-1.00809	-2.46865	-0.379472	0	-0.215869	0	0.202404	3.51573	1.45047	4.82164e-17	-2.50914	-7.11083	-0.22195	-0.260861	4.82164e-17	0.547163	2.29429	-0.549742	-0.576237	-4.82164e-17	4.82164e-17	4.82164e-17	-1.66811	-4.82164e-17	-0.267748	1.10105	-7.12924	1.41162	0.849035	4.02451	-5.10311	0.246978	0.755108	2.49136	0	0.251766	0	0
GO_REGULATION_OF_NUCLEOSIDE_METABOLIC_PROCESS	19	0	4.82164e-17	0.230452	0.503494	0	-0.202232	0	-4.82164e-17	0	4.82164e-17	-0.960104	-2.34328	-1.70885	0	4.82164e-17	1.14403	-1.29385	0	-1.25539	-0.438024	0	-0.914556	-0.204736	-0.687629	0.292565	0.523146	-0.398953	0	-0.536444	0	0	-0.623957	-0.325419	1.09138	0	0	-0.681908	0	-4.82164e-17	0.40729	2.48454	-0.403924	0	0.856249	0	0.233556	-0.578546	-0.437741
KEGG_TERPENOID_BACKBONE_BIOSYNTHESIS	25	2	0	-4.82164e-17	-0.838272	0	0	-1.05301	4.82164e-17	-0.87932	4.82164e-17	0	-2.33784	-0.774477	0	0	0	0	0.562373	0.455499	-0.471691	0	-1.81245	4.82164e-17	0	-4.82164e-17	0	-0.824211	-4.82164e-17	0	4.82164e-17	-0.578604	0	0	4.82164e-17	0	4.82164e-17	-0.621414	0	0	-4.82164e-17	1.04138	-4.82164e-17	0	4.82164e-17	4.82164e-17	0	0	4.82164e-17
GO_INTRAMOLECULAR_OXIDOREDUCTASE_ACTIVITY	28	3	-0.562158	0.219317	0.488633	-0.263367	-9.54424	-0.167246	2.28698	-1.11105	-0.923438	0	-2.26513	0	0	4.82164e-17	4.82164e-17	0.200231	-1.68822	0	-0.833886	-0.83517	0.923438	0.648619	-0.230985	7.37608	-0.940456	-0.385137	0	-0.200451	0.47935	-0.202141	0	0.815533	-0.223122	0	4.82164e-17	-0.228589	-0.505616	4.82164e-17	0.393378	0	-4.82164e-17	0	0.30317	0	0.640306	-2.40297	-4.82164e-17
KEGG_FRUCTOSE_AND_MANNOSE_METABOLISM	27	1	-2.41852	0.353708	0	0	0	-0.203367	0	4.82164e-17	4.82164e-17	-1.27303	-2.26046	-0.499678	0	4.82164e-17	0.323753	0	1.56708	1.24727	-0.241717	-1.16967	-1.22407	-0.322951	-1.75427	0.425904	4.82164e-17	-0.544841	0	-0.291585	-4.82164e-17	4.82164e-17	-0.785549	0	-0.358307	0.800444	2.37212	-1.74419	-0.676301	0	0	-0.539484	0	-4.82164e-17	2.04543	-0.68171	-1.0569	0	-4.82164e-17
GO_GLUCAN_METABOLIC_PROCESS	26	4	-3.22666	0	0	4.82164e-17	0	-0.164425	0	0	0	-0.915714	-2.22756	-0.338371	0	-0.201735	0.202007	0	4.82164e-17	0.392083	-1.33755	0.998371	-0.87079	-0.5607	0.861065	0	0	-0.995622	0	0	0	0	0	0	1.06563	-4.82164e-17	-4.82164e-17	-1.90304	0	0	0.386691	3.55111	0.616849	-0.625698	1.48941	-0.5034	0.217011	-0.555668	-0.416646
GO_PIGMENT_METABOLIC_PROCESS	50	4	-4.82164e-17	0.208857	-0.383507	-0.252037	-0.536649	-0.161583	0	-0.417491	0	-8.05344	-2.19092	0	0	-0.201356	5.064	0	0.201306	1.84094	-0.394278	-0.807578	-0.316375	0	-1.88646	1.38424	0	0.714065	0	0.447719	0.465284	-0.559681	-4.82164e-17	4.82164e-17	-12.5561	-1.92134	0.991949	-0.629606	0	0	0.380174	-0.367265	0	4.82164e-17	0.291172	1.53441	0	-0.548397	0
GO_ACID_THIOL_LIGASE_ACTIVITY	19	2	-0.519481	4.82164e-17	4.82164e-17	0	0	0	4.82164e-17	-4.82164e-17	0	0	-2.17828	-0.725253	0	0	0	0.486435	0	4.82164e-17	0	-0.67758	-2.90675	0	-0.577861	0.643648	4.82164e-17	1.53698	0	-1.24975	4.82164e-17	0	0	0	-0.567001	0	0	-8.01054	0	-0.982893	0	0.989709	0	0	0.673151	0	0.565935	0	4.82164e-17
GO_COENZYME_A_METABOLIC_PROCESS	25	1	-4.82164e-17	4.82164e-17	4.82164e-17	0	0	-0.356151	4.82164e-17	-4.82164e-17	0	0	-2.17828	-0.725253	0	0	0.526918	0	0.516738	4.82164e-17	1.87961	0	-1.70739	0	4.82164e-17	0	4.82164e-17	-1.8508	0	0	4.82164e-17	0	0	0	4.82164e-17	0	0	4.82164e-17	0	-0.982893	0	0.989709	0	0	4.82164e-17	0	-4.82164e-17	0	4.82164e-17
GO_ALDITOL_METABOLIC_PROCESS	40	3	-4.82164e-17	0.521111	0	4.82164e-17	0	4.82164e-17	-0.578586	4.82164e-17	4.82164e-17	0	-2.03936	-2.82412	0	0	0	-4.82164e-17	0	0.375751	-1.03436	-0.63503	1.31858	-1.24135	-1.35018	-4.82164e-17	4.82164e-17	-0.730623	0	-1.16314	0	-0.492619	0	0	0	-0.545746	0.736453	-2.34156	0	0	0.740394	2.19816	0	-4.82164e-17	3.91729	0	0.525257	0	4.82164e-17
GO_REACTIVE_NITROGEN_SPECIES_METABOLIC_PROCESS	44	1	-0.479773	1.31636	0.850583	-0.579823	0	4.82164e-17	4.82164e-17	-1.86948	4.82164e-17	0	-2.03936	-0.68206	0	-0.477982	0	-4.82164e-17	0	4.82164e-17	0	1.40487	-1.61521	-2.18317	-0.536955	-4.82164e-17	4.82164e-17	-0.730623	0	3.26206	0	0	0	-1.5732	0	-0.545746	1.76958	-0.533721	1.77175	0	0.740394	-2.9611	0.519058	0.550235	0.630665	-0.875448	-1.26202	0	4.82164e-17
GO_WATER_SOLUBLE_VITAMIN_METABOLIC_PROCESS	36	4	-2.15151	0.714508	0	0	-1.04169	-0.122823	-4.82164e-17	-0.271546	1.04956	-0.203696	-1.94439	-1.76362	-4.82164e-17	0	0.16534	0.936454	-1.47249	2.68416	2.80702	-0.512846	-5.02921	-0.632784	-1.24165	0.462627	0.337952	2.74546	0	-0.361427	0.847296	-0.647763	0	0.619596	-0.178861	0	-1.47249	2.32931	0	-1.01789	1.98024	1.83078	0.387557	-0.450132	1.57568	0	-1.62092	-1.80229	1.42225
GO_NADP_BINDING	17	4	0.956581	0.268582	4.82164e-17	-0.316246	-0.235438	0	-0.315224	0	1.00146	0	-1.83147	-1.05053	1.0226	-0.234748	0.241768	0.211523	0	-4.82164e-17	-0.515521	-0.362508	-0.385953	-3.74797	0	0	0	0.862683	0	-0.620047	-4.82164e-17	-0.697272	0	-1.7496	-0.272726	0	5.36062	-0.772589	1.44174	0	0	-1.13216	0.745619	-0.701849	4.82164e-17	-0.575797	4.82164e-17	0	4.82164e-17
KEGG_NICOTINATE_AND_NICOTINAMIDE_METABOLISM	24	2	-4.82164e-17	2.06181	-4.82164e-17	-0.509986	0	-0.264294	4.82164e-17	-4.82164e-17	0.58404	0	-1.80715	0	4.82164e-17	-0.412089	0.420753	1.01346	-4.82164e-17	4.82164e-17	-0.32955	0	-0.590162	4.82164e-17	1.18155	0	0	0.512392	-0.798795	-0.385337	0.763953	0	0	-0.570675	0	-0.477103	0.662359	-0.465528	-0.793214	0	-4.82164e-17	-4.82164e-17	0	-0.932592	0.559244	4.82164e-17	0	0	1.9637
GO_VITAMIN_METABOLIC_PROCESS	36	11	-2.03228	1.22908	0	0	-1.05936	-4.82164e-17	4.82164e-17	-4.82164e-17	0.745184	0	-1.8063	-2.59992	4.82164e-17	-0.134228	0.528978	0.481617	1.50193	2.33931	2.1999	-0.697449	-4.85101	-0.528064	-1.81227	0.163423	0.241904	4.93578	0	-0.484953	1.19229	-0.304462	4.82164e-17	0.500146	0	0	3.71572	-3.70661	0	-0.789114	3.7424	-2.83971	-0.196947	-0.342391	4.56645	0	-1.36306	-2.21312	1.28435
GO_ENERGY_RESERVE_METABOLIC_PROCESS	26	3	-2.65939	0	0	-0.201572	-0.408754	0	-0.201552	-4.82164e-17	-0.815533	-0.745218	-1.78538	-0.736521	4.82164e-17	-0.407421	-1.30546	0	0.406093	0	-1.02195	0.897313	-0.703145	0	0.762464	0.206604	0.414947	-0.820514	0	-0.181513	0	0	0	-4.82164e-17	0.963639	-0.19991	0	-1.54687	4.82164e-17	0.206604	0.837616	3.13996	0.924342	-0.533939	0.649651	-0.417326	0	-1.18762	-1.62592
GO_MONOSACCHARIDE_BINDING	28	5	-1.90773	0	0.386443	-0.201224	-11.2751	-0.138007	-0.201176	-0.333349	0.236627	-0.724774	-1.73259	-0.255319	0	-1.29821	-1.29242	0.388658	4.14044	0.931317	0	-0.221693	-1.99079	4.82164e-17	1.78783	0.582625	4.82164e-17	-0.799423	-0.40695	0.361424	0.377825	-0.189914	0	0.698108	4.82164e-17	0.51229	0.809539	-2.17015	0	-0.459023	0.298983	1.18296	-4.82164e-17	0.500792	1.19056	4.82164e-17	-4.36659	-0.456174	-0.326391
KEGG_GLUTATHIONE_METABOLISM	17	2	4.82164e-17	-1.63863	-4.82164e-17	0	-0.627156	0	-0.806776	0	0.357622	-0.383787	-1.72768	-0.998566	0	-0.215869	0.222639	0.57201	0.623999	-4.82164e-17	-0.198132	-0.339973	0.967478	-0.640004	-4.82164e-17	4.82164e-17	0	-0.421144	-0.549742	-0.202418	-1.03103	-1.92833	4.82164e-17	-0.346129	-1.32711	-0.267748	7.74981	-0.258338	0	-0.606257	0.429628	1.49978	4.82164e-17	0	-1.1189	-0.549742	0.251766	0	0
GO_GLUTAMATE_METABOLIC_PROCESS	2	8	4.82164e-17	-1.88219	0.741455	-0.480288	0	-0.240896	0	4.82164e-17	0	-1.44308	-1.70843	-4.82164e-17	-4.82164e-17	0	0	0.952227	1.01322	4.82164e-17	4.82164e-17	-0.532944	-2.41034	-0.391931	-1.13622	-4.82164e-17	1.81989	-3.85981	0	0	0	0	4.82164e-17	1.09077	-1.97693	-0.447991	1.54346	-6.67157	4.82164e-17	-0.826287	0.634374	-5.18134	0.422821	0	2.30983	0	0.428658	-0.823011	0
GO_HYDROGEN_PEROXIDE_METABOLIC_PROCESS	44	3	1.16183	0	0.741455	1.425	0	4.82164e-17	0	4.82164e-17	0	2.03627	-1.70843	-1.43274	-4.82164e-17	-0.384322	0	0.355962	0	4.82164e-17	4.82164e-17	-2.32364	0	-2.79969	0	-4.82164e-17	4.82164e-17	1.22913	0	0	0	0	4.82164e-17	4.82164e-17	-1.97693	0	2.64287	-0.436636	4.82164e-17	0	0	0.832927	-4.82164e-17	1.16345	0.528767	0	0.428658	0	0
GO_S_ACYLTRANSFERASE_ACTIVITY	9	1	-0.385994	0.424753	-4.82164e-17	0	0	-0.240896	0	4.82164e-17	0	0	-1.70843	-4.82164e-17	-4.82164e-17	0	0	0.355962	1.01322	0.29006	0.63823	-4.82164e-17	0	0	0	-4.82164e-17	4.82164e-17	0	0	-0.358207	0	0	4.82164e-17	4.82164e-17	-0.429642	-0.447991	0.630562	0	4.82164e-17	0.501019	0	0	-0.630562	-0.898653	0	1.84107	0	0	0
GO_DIACYLGLYCEROL_KINASE_ACTIVITY	11	2	-0.719342	4.82164e-17	-1.00332	0	0	-0.538734	0	-1.04542	0.910191	0	-1.66974	0	0	0	-4.82164e-17	4.82164e-17	-4.82164e-17	-4.82164e-17	2.3392	-0.887675	-0.916873	0	0	-4.82164e-17	-4.82164e-17	4.82164e-17	0	-0.68619	-4.82164e-17	0	4.82164e-17	0	4.82164e-17	0	0.994995	4.82164e-17	-4.82164e-17	0	4.82164e-17	4.82164e-17	3.14569	0	4.82164e-17	4.82164e-17	0	0	0
GO_GLYCOSYLCERAMIDE_METABOLIC_PROCESS	21	0	-0.719342	4.82164e-17	0	0	-0.71835	4.82164e-17	0	4.82164e-17	0	0	-1.66974	0	0	0	0.727372	4.82164e-17	-4.82164e-17	-4.82164e-17	0	0	0	0	0	-4.82164e-17	-4.82164e-17	-0.988867	0	-0.68619	-4.82164e-17	0	4.82164e-17	0	4.82164e-17	-1.90398	-4.82164e-17	4.82164e-17	-4.82164e-17	0.851915	4.82164e-17	4.82164e-17	4.82164e-17	0	-1.74958	4.82164e-17	0	0	0
GO_INOSITOL_METABOLIC_PROCESS	9	0	4.82164e-17	4.82164e-17	0	-0.828483	-0.71835	4.82164e-17	0	4.82164e-17	0	0	-1.66974	0	0	0	-4.82164e-17	4.82164e-17	-4.82164e-17	-4.82164e-17	1.00332	0	1.5924	-0.726359	0	-4.82164e-17	-4.82164e-17	0.831165	0	0	-4.82164e-17	0	4.82164e-17	0	4.82164e-17	0	-4.82164e-17	4.82164e-17	-4.82164e-17	0	4.82164e-17	4.82164e-17	4.82164e-17	0.796484	4.82164e-17	4.82164e-17	0	0	0
GO_INTRAMOLECULAR_TRANSFERASE_ACTIVITY_PHOSPHOTRANSFERASES	27	0	-0.719342	4.82164e-17	0	0	0	4.82164e-17	0	4.82164e-17	0	-0.943014	-1.66974	0	0	0	-4.82164e-17	4.82164e-17	2.9988	0.602286	-0.619728	0	-0.916873	0	0	0.851915	-4.82164e-17	4.82164e-17	0	0	-4.82164e-17	0	4.82164e-17	0	1.74958	0	-4.82164e-17	4.82164e-17	-4.82164e-17	0	4.82164e-17	4.82164e-17	-0.994995	0	4.82164e-17	4.82164e-17	0.769299	0	0
GO_PHOSPHOTRANSFERASE_ACTIVITY_NITROGENOUS_GROUP_AS_ACCEPTOR	9	1	4.82164e-17	4.82164e-17	0	-1.9802	0	4.82164e-17	0	4.82164e-17	2.14841	-0.943014	-1.66974	0	0	0	-4.82164e-17	4.82164e-17	-4.82164e-17	-4.82164e-17	0	-3.53994	0	0	0	-4.82164e-17	-4.82164e-17	4.82164e-17	0	0	-4.82164e-17	0	4.82164e-17	0	4.82164e-17	0	-4.82164e-17	4.82164e-17	-4.82164e-17	0	4.82164e-17	4.82164e-17	-0.994995	0	4.82164e-17	4.82164e-17	0	0	0
GO_NADP_METABOLIC_PROCESS	17	4	-2.70598	0.41148	0	4.82164e-17	-0.372312	-1.25814	0	4.82164e-17	0	4.82164e-17	-1.66256	-0.563564	4.82164e-17	-0.371487	0.379859	0.343471	-4.82164e-17	0.278508	-0.292177	4.82164e-17	-2.36118	-1.00278	-0.426267	-4.82164e-17	4.82164e-17	-0.610124	0	0	0	0	0	4.82164e-17	4.82164e-17	0	6.59382	-1.09987	0	0	-4.82164e-17	1.93179	-4.82164e-17	-4.82164e-17	-4.82164e-17	4.82164e-17	0	0	1.91073
GO_CARBON_CARBON_LYASE_ACTIVITY	19	2	4.82164e-17	-1.6103	0	-0.275386	-0.586055	0	-4.82164e-17	0	4.82164e-17	-0.960104	-1.63251	-0.95071	0	4.82164e-17	0.2054	4.82164e-17	0.582975	0.830422	-0.438024	-1.57136	-3.48308	-0.204736	0.886086	-1.83004	0.523146	-1.04102	0	0	0	-0.609853	0.900846	-0.877766	-1.9659	0	0.403924	-1.9958	0	0.292565	1.88023	-1.83458	0.22892	0	1.55864	0	0.666969	-1.42764	0
GO_GTPASE_BINDING	10	7	-0.411344	0.597912	0.137656	-0.673022	-2.3094	-5.75644	4.82164e-17	-0.483645	4.82164e-17	-4.82164e-17	-1.62863	-0.109684	-0.400827	-0.870443	1.54084	-1.44345	0.711178	0.699577	-2.43226	-2.33752	-0.10708	0.18482	-0.798191	1.41938	0	-0.900109	-0.138766	1.06496	-0.341549	0.223027	-0.384838	-0.227163	0	0.717512	0.115595	-1.75464	-0.557675	0.0958305	2.08646	-0.262907	0.43963	-0.388498	0	0.832524	0.983536	-0.369152	-0.924834
GO_PHOSPHATIDYLINOSITOL_BINDING	11	2	-0.538913	0.568401	-1.36266	0.608033	-0.223024	-3.30927	-0.423774	-0.602903	0.132918	4.82164e-17	-1.61991	-0.748128	0	0	1.85518	4.82164e-17	0.35166	1.94865	0.90116	0.490282	-0.518184	0.608636	-1.31938	0.120403	-0.433977	-1.30905	-0.395886	-2.46867	0.177595	4.82164e-17	0.387252	-0.980756	0	1.08359	0.566105	-0.570279	-0.388616	0.687082	0	-0.138746	1.04934	-2.49699	0.127913	-0.186535	0.401149	-0.196649	0
GO_HEME_METABOLIC_PROCESS	50	3	-0.360913	0.398838	0	0	-0.360095	-0.220125	0	-0.647713	0	-10.7569	-1.61878	-4.82164e-17	-4.82164e-17	0	4.82164e-17	0.331603	0	-1.49111	-0.782039	-0.505166	-0.531101	-0.366715	-1.07803	4.82164e-17	-4.82164e-17	0.455666	0	-4.82164e-17	-4.82164e-17	4.82164e-17	0	0	-15.4479	-1.09582	1.48125	-1.07148	4.82164e-17	4.82164e-17	0.605308	0	0	0	4.82164e-17	1.80788	0	-0.792316	4.82164e-17
GO_POLYSACCHARIDE_METABOLIC_PROCESS	26	3	-3.93504	0.190282	0	4.82164e-17	-1.77658	-0.287491	-0.199247	0	0.217033	-0.677042	-1.60955	-0.235058	0	-0.178739	4.82164e-17	0	1.20004	0.566269	-0.899246	0.8553	-0.636354	-0.181236	0.721668	0	0	-0.750089	0	0	0	0	0	4.82164e-17	0.921164	-0.195009	-4.82164e-17	-1.40436	-4.82164e-17	0.538583	0.277337	4.05904	1.35104	-0.496512	1.1155	-1.00341	-0.721668	-0.430971	-0.303981
GO_SERINE_HYDROLASE_ACTIVITY	43	14	-0.21685	0.745857	-0.138747	0	-6.84496	-0.508967	-1.09801	-0.569972	2.41022	-0.134793	-1.59407	1.30193	-0.520957	-8.30369	0	-0.713292	1.42435	1.32517	-1.16103	0.473331	-0.280094	1.10509	-3.71445	0.114864	0	-0.808885	-0.388282	0.378237	4.82164e-17	-1.44435	0	-0.715157	-0.387094	-0.403248	0.138642	-19.9522	-0.180447	-1.4411	0.337626	0.460959	-0.559137	-0.555045	1.27094	-0.181916	-2.59636	-8.32433	-0.569665
GO_GALACTOSE_METABOLIC_PROCESS	9	0	-0.682367	0.727327	4.82164e-17	-0.790471	4.82164e-17	-0.504304	4.82164e-17	-4.82164e-17	-4.82164e-17	-4.82164e-17	-1.58923	4.82164e-17	0	-4.82164e-17	-4.82164e-17	0.646923	0.679433	4.82164e-17	0	0	4.82164e-17	4.82164e-17	-0.744444	0.813716	0	-4.82164e-17	4.82164e-17	0	0	0	0	4.82164e-17	-4.82164e-17	0	0	-0.740955	0	0	4.82164e-17	-0.94377	4.82164e-17	0	4.82164e-17	-4.82164e-17	0.731813	0	-0.996834
GO_KETONE_BODY_METABOLIC_PROCESS	19	1	0	-4.82164e-17	4.82164e-17	0	4.82164e-17	0	4.82164e-17	-4.82164e-17	-4.82164e-17	-4.82164e-17	-1.58923	4.82164e-17	0	-4.82164e-17	0.690311	0	0	4.82164e-17	0	0	-6.84076	4.82164e-17	4.82164e-17	0.813716	0	-0.94977	4.82164e-17	0	0	-0.696388	0	4.82164e-17	-4.82164e-17	0	0	-1.7949	0	-1.16372	4.82164e-17	-0.94377	4.82164e-17	0	0.844586	-4.82164e-17	-4.82164e-17	0	-4.82164e-17
GO_GLUTATHIONE_METABOLIC_PROCESS	17	2	0	1.19771	0.488633	-0.736182	0	0	0	-0.431101	0	-0.930139	-1.5733	-0.344755	0	4.82164e-17	4.82164e-17	0	0.20199	0	-0.19086	-0.306652	-0.885008	-0.572967	0	0.280247	0	-0.385137	0	0	-0.986599	-0.584049	-0.608231	-0.848577	-1.21246	-1.26785	6.09644	-0.228589	0	-0.566133	1.83138	0.572263	-4.82164e-17	0.240893	1.51191	-0.51065	0.640306	0	-4.82164e-17
REACTOME_METABOLISM_OF_VITAMINS_AND_COFACTORS	25	3	-0.549981	1.17664	0	-0.722765	-0.20177	-1.06396	-0.256678	0	0.859384	-0.342517	-1.54486	-0.906444	0	-0.201735	1.08077	-1.26766	0.545468	1.87581	3.77683	0	0.915204	-0.201987	0.861065	0.274351	0	2.09678	0	-0.500149	2.10021	-0.571693	0	0	-0.21777	-0.23203	0.383382	1.21134	-0.498386	-0.558679	0.386691	-0.985031	0	-0.625698	0.813349	4.82164e-17	-2.01805	0	-1.07941
GO_CARDIOLIPIN_METABOLIC_PROCESS	38	0	4.82164e-17	0	4.82164e-17	4.82164e-17	0	-0.473436	-4.82164e-17	4.82164e-17	4.82164e-17	4.82164e-17	-1.51668	0	0	4.82164e-17	-4.82164e-17	0.613944	0.646079	0	-1.39433	0	0	0	-0.71043	-4.82164e-17	0	0.758692	-4.82164e-17	0	-4.82164e-17	4.82164e-17	4.82164e-17	4.82164e-17	4.82164e-17	0	-4.82164e-17	0	0	-1.12731	-4.82164e-17	0	0	0	-4.82164e-17	-4.82164e-17	0	0	-4.82164e-17
GO_CARNITINE_METABOLIC_PROCESS	31	0	4.82164e-17	0.693476	4.82164e-17	4.82164e-17	0	4.82164e-17	-4.82164e-17	4.82164e-17	4.82164e-17	-0.868952	-1.51668	-0.863648	0	4.82164e-17	-4.82164e-17	0	-4.82164e-17	0	-4.82164e-17	0	1.51432	-0.655845	-4.82164e-17	-4.82164e-17	0	-0.914272	-4.82164e-17	0	-4.82164e-17	4.82164e-17	4.82164e-17	4.82164e-17	-0.699038	0	-4.82164e-17	0	0	-1.12731	-4.82164e-17	-0.908306	0	0	0.809751	-4.82164e-17	0	0	-4.82164e-17
GO_LYSINE_METABOLIC_PROCESS	19	1	-0.64898	0	4.82164e-17	1.7396	0	-0.473436	-4.82164e-17	4.82164e-17	4.82164e-17	4.82164e-17	-1.51668	0	0	4.82164e-17	-4.82164e-17	-1.87877	-4.82164e-17	0.534915	-0.551849	0	-4.91942	-0.655845	-4.82164e-17	-4.82164e-17	0	0	-4.82164e-17	0	-4.82164e-17	4.82164e-17	-1.17462	4.82164e-17	-1.70432	0	-4.82164e-17	-0.706974	0	0.779112	-4.82164e-17	-0.908306	0	0	-4.82164e-17	-4.82164e-17	0	0	-4.82164e-17
REACTOME_GLYCOGEN_BREAKDOWN_GLYCOGENOLYSIS	26	0	-1.59955	0	4.82164e-17	4.82164e-17	0	4.82164e-17	-4.82164e-17	4.82164e-17	4.82164e-17	4.82164e-17	-1.51668	0	0	4.82164e-17	-4.82164e-17	0	0.646079	0	-4.82164e-17	0	0	0	-4.82164e-17	-4.82164e-17	0	0	-4.82164e-17	0	-4.82164e-17	4.82164e-17	4.82164e-17	4.82164e-17	4.82164e-17	0	-4.82164e-17	0	0	0	-4.82164e-17	0	0	-1.20257	-4.82164e-17	-4.82164e-17	0	0	-4.82164e-17
GO_FATTY_ACID_TRANSPORT	41	5	0.852238	0	-0.370918	-0.684549	0	0	-4.82164e-17	0	0.299688	-0.324265	-1.46382	-7.84988	0.917202	-0.20031	0.200992	0	0.51105	0.39033	0	-0.28319	-1.51585	-2.33807	-4.37809	0	0.480169	-2.59726	0	-1.48878	-4.82164e-17	-0.201321	0	-0.288937	-0.592959	-0.216479	0.964047	-3.43021	1.33244	-1.33942	0	0.54337	1.11086	0.633618	2.19979	0	-0.837609	-0.534343	-0.397088
KEGG_ALANINE_ASPARTATE_AND_GLUTAMATE_METABOLISM	2	3	-0.863202	-1.78939	0.658013	-0.406189	0	4.82164e-17	0	-0.595504	4.82164e-17	4.82164e-17	-1.46156	-0.499678	0	-0.315852	0	0	0.315076	1.24727	0.557709	1.19759	-6.97591	0	-0.975768	1.10349	0.678995	-1.35943	0	0	-4.82164e-17	-0.328627	0	-1.18434	-0.358307	-0.375606	0	-2.65147	0	0.425904	4.78206	-2.33648	0.940492	-4.82164e-17	2.04543	0	0	-0.737757	-4.82164e-17
GO_AMINO_ACID_BETAINE_TRANSPORT	41	0	-4.82164e-17	0	-4.82164e-17	0	4.82164e-17	0	-4.82164e-17	-4.82164e-17	0	-0.836742	-1.45074	-1.97631	0	4.82164e-17	0	4.82164e-17	0	0	4.82164e-17	0	1.48011	-0.625394	0	0	0	1.76042	4.82164e-17	0	0	-9.64327e-17	0	4.82164e-17	-1.63702	0	0	4.82164e-17	-4.82164e-17	0	0.891897	-2.06778	0.66046	0	1.86562	0	0	0	0
GO_GLUCOSIDASE_ACTIVITY	48	1	-4.82164e-17	0	-0.896012	0	-2.64828	0	-4.82164e-17	-4.82164e-17	-1.48011	4.82164e-17	-1.45074	-0.831471	0	4.82164e-17	0	0.583972	0.615734	0	4.82164e-17	0	0	-0.625394	0	0	0	-0.881797	4.82164e-17	0	0	-9.64327e-17	0	4.82164e-17	4.82164e-17	-0.688729	0	-0.676007	-4.82164e-17	0	0	-0.875864	0.66046	-1.16895	4.62275	0	0	0	0
GO_OXIDIZED_NAD_BINDING	9	0	-0.618603	0.662638	1.00525	0	-0.617644	0	-4.82164e-17	-4.82164e-17	0	4.82164e-17	-1.45074	-0.831471	0	-0.616688	0.626376	4.82164e-17	0	0	4.82164e-17	0	-0.811099	4.82164e-17	0	0	0	-0.881797	4.82164e-17	-0.586578	0	-0.632324	0	4.82164e-17	4.82164e-17	0	0	4.82164e-17	-4.82164e-17	0	0	4.82164e-17	0	0	4.82164e-17	0	0	0	0
GO_CARBOXY_LYASE_ACTIVITY	19	0	-0.307707	-1.7757	0	-0.395589	-0.839185	-9.64327e-17	0	0	0	-0.493043	-1.42613	-0.488374	0	-0.306166	0	0.280146	0.835706	1.21341	-0.668732	-1.14549	-2.10515	-0.313183	1.04374	-1.99613	0.666777	-0.533261	4.82164e-17	-0.282198	4.82164e-17	-0.318794	1.05883	-1.16008	-1.68412	4.82164e-17	0.538681	-1.70715	4.82164e-17	0.415138	1.35378	-1.32306	0.341808	0	1.13688	-4.82164e-17	0.34724	-0.725325	0
GO_PALMITOYLTRANSFERASE_ACTIVITY	9	1	-0.307707	0.343605	0	-4.82164e-17	4.82164e-17	-9.64327e-17	0	-0.583655	0	4.82164e-17	-1.42613	4.82164e-17	0	-4.82164e-17	0.313976	0.280146	0.835706	0	-0.668732	0	1.09927	4.82164e-17	0	0	0.666777	0	4.82164e-17	-0.282198	4.82164e-17	0	4.82164e-17	-4.82164e-17	-0.348158	-0.365285	0.538681	0	4.82164e-17	1.07965	0.542348	-0.527935	-0.538681	-0.799367	0.44141	1.73466	0	0	0
GO_METALLOENDOPEPTIDASE_ACTIVITY	43	3	-1.11493	0	-0.509206	-0.160392	-0.533794	-0.381899	-0.373085	-0.20107	2.5348	-0.427296	-1.39702	-0.420262	-0.74128	-7.20678	-1.08523	0.986747	0.136033	0.112221	-0.426	-4.82164e-17	-0.186224	0.366886	-0.890898	0.168348	4.82164e-17	0.611805	4.82164e-17	0	0.229801	-0.137705	-0.332936	-0.388464	-0.139054	-1.93079	0.497596	0.891976	-0.250081	-2.28108	0.198893	-0.480799	2.36751	0.148456	1.19155	-0.712081	-1.39156	-0.295853	0
KEGG_CYSTEINE_AND_METHIONINE_METABOLISM	2	4	0	0	0.634169	0	0	-0.201881	-0.384308	-0.572227	0	4.82164e-17	-1.39204	-0.477489	4.82164e-17	4.82164e-17	-4.82164e-17	0.757242	0.296132	2.6562	0	-0.43479	-5.46069	0	-0.930482	0	0	-1.31029	0	-0.273217	-2.61554	-0.844393	0	-0.441475	0	-0.355378	-4.82164e-17	-4.61516	4.82164e-17	-4.82164e-17	2.30678	-3.35524	4.82164e-17	4.82164e-17	4.82164e-17	0	-4.82164e-17	0	0
GO_FMN_BINDING	17	1	1.40701	0.634366	4.82164e-17	4.82164e-17	-0.58984	0	0	-4.82164e-17	-4.82164e-17	0	-1.39039	-4.82164e-17	0	4.82164e-17	-4.82164e-17	-4.82164e-17	0	2.18562	0	0	4.82164e-17	-1.48618	0	0	4.82164e-17	-0.851896	-4.82164e-17	-0.559133	0	4.82164e-17	0	-0.76089	0	4.82164e-17	0.85789	-2.73778	1.90346	0	0	-4.82164e-17	-0.85789	1.62794	0	-4.82164e-17	0	0	0
GO_FRUCTOSE_METABOLIC_PROCESS	27	6	-1.47199	0.634366	4.82164e-17	4.82164e-17	0	0	0	-4.82164e-17	-4.82164e-17	0	-1.39039	-0.801866	0	4.82164e-17	0.598476	-4.82164e-17	0	0.47966	-1.2702	-1.81204	1.44847	-1.48618	-2.74873	0	4.82164e-17	-0.851896	-4.82164e-17	-0.559133	0	4.82164e-17	0	-4.82164e-17	0	4.82164e-17	2.02846	-4.04385	-0.994348	0.718511	0	1.06999	0	0	4.48139	-4.82164e-17	0.638722	0	0
GO_GLUTAMINE_FAMILY_AMINO_ACID_METABOLIC_PROCESS	2	10	-0.91484	-1.5201	1.10753	-0.626886	0	0	-0.216178	0	-4.82164e-17	-1.4858	-1.34142	-0.292841	4.82164e-17	-4.82164e-17	0.197559	0.413721	2.12576	2.23264	-0.38691	0.937431	-4.01405	-0.931769	-0.555727	0.663699	1.14834	-4.43528	0	-0.417431	0	-2.20352	0	0.748627	-1.65755	0	1.62585	-8.22097	1.2942	-0.504726	5.61617	-6.67307	0.526568	0	2.06217	0	-4.82164e-17	-0.501797	0
GO_REGULATION_OF_OXIDATIVE_PHOSPHORYLATION	19	0	0	0.608302	0.946495	0	0	4.82164e-17	4.82164e-17	4.82164e-17	4.82164e-17	-0.779683	-1.33483	-0.774477	0	0	0.572782	0	-4.82164e-17	1.18068	0	0	-0.754368	4.82164e-17	0	0.691708	0	0	-4.82164e-17	0	4.82164e-17	4.82164e-17	0	0	1.57537	0	4.82164e-17	-1.53465	0	0	-4.82164e-17	0	-4.82164e-17	0	0.721663	4.82164e-17	0.612616	0	4.82164e-17
KEGG_PHENYLALANINE_METABOLISM	29	0	0	-4.82164e-17	4.82164e-17	0	0	-0.39704	4.82164e-17	4.82164e-17	4.82164e-17	0	-1.33483	-1.85416	0	-1.41181	0	0	0.562373	-4.82164e-17	0	0	-0.754368	-0.571822	-0.624774	-4.82164e-17	0	1.64034	-4.82164e-17	0.915183	4.82164e-17	4.82164e-17	0	-0.733773	4.82164e-17	0	1.96933	-1.53465	0	0	0.8342	-1.94491	-4.82164e-17	0.638559	4.82164e-17	4.82164e-17	0	0	4.82164e-17
GO_NUCLEOSIDE_BISPHOSPHATE_METABOLIC_PROCESS	31	1	0	1.56527	0	-0.366183	0	-4.82164e-17	4.82164e-17	-0.550536	1.11907	0	-1.3276	-0.456877	0	0	0.287001	-4.82164e-17	1.43053	0.20312	1.29138	-0.414773	-1.13132	-0.286235	-0.329171	0	0	-1.26443	0	-0.256373	-1.12623	0	0	-4.82164e-17	0	4.82164e-17	1.27585	-0.326407	0	-1.67177	0	0.700059	0	0	1.89993	0	-4.82164e-17	0	0
GO_MODIFIED_AMINO_ACID_BINDING	11	3	-1.43274	0.510014	-1.61003	-0.605684	-0.194246	0	-0.603632	-0.363692	-0.841412	0	-1.29637	-0.779848	0	-0.877994	4.82164e-17	0.187285	0	-4.82164e-17	0.889782	0.923586	-2.13467	-0.454855	-1.0348	0	-0.858188	-0.865304	0	-0.804836	0	-0.464977	0	0.735305	4.82164e-17	2.34704	0.875666	-1.63773	4.82164e-17	0.642054	0.328167	-0.855129	0	0.557019	2.01107	0	1.60542	-0.489706	-0.356511
GO_POLYOL_METABOLIC_PROCESS	40	1	-0.151944	0	0	0.903091	-0.151557	-0.114465	0	-0.251173	0	-4.82164e-17	-1.28478	-1.04484	4.82164e-17	0	0.155037	0.139339	4.82164e-17	0.281928	-1.06007	0	1.67151	-0.980113	-1.15047	0.191129	0.315714	1.30669	0	1.40697	0.291288	-4.82164e-17	0.657042	-0.197624	-0.170219	0.415709	0.62782	-1.13947	0	1.99674	1.19574	-1.15524	0	-0.425558	2.86696	-0.317876	1.64739	-4.82164e-17	0
KEGG_PURINE_METABOLISM	1	4	-0.879788	-1.12821	-0.711161	-0.134778	-0.421538	-0.607909	-0.293912	-0.3987	0.145136	-0.157385	-1.27748	-0.155454	0	-0.111834	0.639013	0.109436	0.256252	9.01178	0.386493	0.574623	0.500664	-0.111962	0	0.137275	-0.515626	0.297291	-1.01337	-1.7239	4.82164e-17	-7.34573	-4.82164e-17	-0.565167	0.635659	0.254118	0.385215	-0.277975	-0.199519	0.314082	0.385891	-0.669051	2.74839	0.963139	0.832468	-0.524338	0	-4.82164e-17	-0.38846
GO_ORGANIC_HYDROXY_COMPOUND_METABOLIC_PROCESS	30	20	-0.623914	3.51599	-0.323977	0.827292	-1.37643	0	-1.27727	-0.210353	0.406887	-0.577777	-1.27264	-9.60092	-0.246703	-0.498801	2.20735	1.8167	0.745112	2.06687	-0.256866	-1.94972	-2.08771	-4.23841	-5.20246	0.256828	-0.200775	7.89268	-1.07191	-2.73199	0.73297	-2.00529	-4.82164e-17	0.388996	0.719082	0.131013	4.622	-26.4714	-0.1088	2.36133	0.618239	-5.66633	-1.0137	4.82164e-17	9.06475	-0.236501	0.681888	-2.05696	-0.0949365
GO_CELLULAR_HORMONE_METABOLIC_PROCESS	30	12	0.648341	8.97924	0.292321	0	-0.929715	4.82164e-17	-0.389305	4.82164e-17	4.82164e-17	-4.82164e-17	-1.25019	-6.88409	0	-0.147619	0.151574	0.13922	-1.43223	0.731995	0.217318	0	-0.499703	-2.61962	-2.96589	0.823179	0	3.27716	-4.82164e-17	0.748898	-0.745791	-0.572097	0	-0.196504	-0.380774	0	5.32643	-5.33565	-0.306636	5.11356	0.619839	-2.5337	0.164533	0	3.61101	-4.82164e-17	-0.634486	-0.355976	-0.238683
GO_REGULATION_OF_CELLULAR_AMIDE_METABOLIC_PROCESS	6	17	-1.77956	1.46314	-0.235565	-0.0850927	-1.1336	-2.37167	-1.94834	0	0.0953481	-0.937576	-1.23717	-0.35082	0	0	4.82164e-17	-4.82164e-17	0.252966	7.88193	-4.58459	-4.82164e-17	-0.503211	-1.14185	0.208552	0.799486	-0.719308	-0.566743	1.08424	0.119995	0.925326	-0.645015	-1.41081	4.82164e-17	0.353715	0.154669	0.568455	-0.174089	0.59603	-0.556952	5.06974	0.13886	1.45952	-0.598368	0.848454	-0.508308	0.172017	-0.555186	-5.51953
GO_AMINO_ACID_BETAINE_METABOLIC_PROCESS	31	0	-4.82164e-17	0.561705	4.82164e-17	0	0	-0.356151	4.82164e-17	-4.82164e-17	0	-0.730393	-1.23561	-0.725253	0	0	0	0	0	4.82164e-17	-0.428367	0	1.36579	-0.525978	4.82164e-17	0	4.82164e-17	-0.774399	0	-0.488916	4.82164e-17	0	0	0	-0.567001	0	0.780294	-2.48379	0	-0.982893	0	-1.83877	0	0	0.673151	0	-4.82164e-17	0	4.82164e-17
GO_COA_HYDROLASE_ACTIVITY	35	1	-4.82164e-17	4.82164e-17	0.895517	0	-0.518564	0	4.82164e-17	-0.828938	0	0	-1.23561	-4.82164e-17	0	0	0.526918	0	0	4.82164e-17	0	-0.67758	-0.705403	0	-0.577861	0	4.82164e-17	-0.774399	0	-1.24975	0.884883	0	0	0	4.82164e-17	0	0	-1.43254	0	0	0	-1.83877	0	0	4.82164e-17	0	-4.82164e-17	0	4.82164e-17
GO_O_METHYLTRANSFERASE_ACTIVITY	9	0	-4.82164e-17	4.82164e-17	4.82164e-17	0	-0.518564	0	4.82164e-17	-4.82164e-17	0	0	-1.23561	-4.82164e-17	0	0	0	0	0	1.08429	0	0	0	0	4.82164e-17	0	4.82164e-17	0	-0.92058	0	4.82164e-17	-0.532615	0	0	4.82164e-17	1.04498	0	4.82164e-17	0	0	0	0	0	0	4.82164e-17	0	-4.82164e-17	0	4.82164e-17
GO_LONG_CHAIN_FATTY_ACID_TRANSPORT	41	4	0.966707	0.275732	0	-0.875392	-0.24221	0	0	0	0	-0.41558	-1.18507	-7.62496	1.03282	4.82164e-17	4.82164e-17	0	4.82164e-17	0.200499	-0.20181	-0.370507	1.0067	-0.701615	-4.14265	0	0.582358	-0.453874	0	0.534027	4.82164e-17	0	0	-4.82164e-17	-0.27992	-4.82164e-17	0.459051	-2.24354	0	-0.642328	0	0.648646	1.4097	0.299401	1.7431	0	-0.951793	-0.639213	-0.494185
GO_CARBOHYDRATE_KINASE_ACTIVITY	27	4	-3.242	0	0	4.82164e-17	0	4.82164e-17	4.82164e-17	4.82164e-17	4.82164e-17	-1.66681	-1.14922	-0.68206	0	0	0.487045	0.447499	0.477091	0.375751	0	0	-0.662468	-0.486127	-1.35018	0.601607	4.82164e-17	-0.730623	0	-1.16314	0	0	0	0	-0.526303	0.99903	0.736453	-0.533721	-0.869779	0	0.740394	0.94409	0	-4.82164e-17	3.91729	0	-1.26202	0	4.82164e-17
GO_COBALAMIN_METABOLIC_PROCESS	17	1	2.87912	0.521111	0	4.82164e-17	-2.15884	4.82164e-17	4.82164e-17	-0.784596	-1.31858	0	-1.14922	0	0	0	0.487045	-4.82164e-17	0	1.80591	-0.390989	-0.63503	-0.662468	-0.486127	-0.536955	0.601607	4.82164e-17	-4.82164e-17	0	-0.44992	0	0	0	-1.5732	0	4.82164e-17	-2.09726	1.62343	0	0	0	0.94409	0	-4.82164e-17	0.630665	0	0	-3.62054	4.82164e-17
GO_GLUTATHIONE_DERIVATIVE_METABOLIC_PROCESS	17	0	-4.82164e-17	2.29979	0.850583	4.82164e-17	0	4.82164e-17	4.82164e-17	4.82164e-17	4.82164e-17	0	-1.14922	-0.68206	0	0	0.487045	0.447499	0.477091	4.82164e-17	0	0	-9.64327e-17	4.82164e-17	0	-4.82164e-17	4.82164e-17	-0.730623	0	-4.82164e-17	0	0	0	1.20567	-0.526303	-0.545746	1.76958	-0.533721	0	0	0	0	0	-4.82164e-17	0.630665	0	0.525257	0	2.04631
REACTOME_PEROXISOMAL_LIPID_METABOLISM	41	1	-2.16185	0	0	4.82164e-17	0	4.82164e-17	4.82164e-17	-0.784596	4.82164e-17	0	-1.14922	0	0	0	0	-4.82164e-17	0	4.82164e-17	-2.82735	0	-1.61521	4.82164e-17	0	0.601607	4.82164e-17	-0.730623	0	-4.82164e-17	0.840038	0	-0.983607	0	0	4.82164e-17	0.736453	-0.533721	0	-0.937318	0	0.94409	0	-1.01101	0	0	0	0	4.82164e-17
GO_METALLOPEPTIDASE_ACTIVITY	43	4	-0.983293	0.238204	-0.93928	-0.117613	-1.4601	-0.172552	-0.911176	-0.377293	2.04969	0	-1.14677	-0.317718	-1.37032	-6.63031	-0.87932	0.879143	0.71857	0	0.569721	-0.131438	0.431101	0.218728	-1.82414	0.123881	0.1888	-0.351928	4.82164e-17	0.38593	0	-0.561043	0	-0.51064	-0.110206	-1.88092	0.146382	0.692991	-0.40595	-2.22781	0.569368	0.199057	1.70984	-4.82164e-17	5.87682	-0.41336	-1.0121	-1.54012	4.82164e-17
GO_O_ACYLTRANSFERASE_ACTIVITY	40	4	-1.94552	0.261678	0	0	-0.656764	0	0	-2.1458	-0.986599	-0.399201	-1.13434	-2.77626	4.82164e-17	0	0.671479	0	0.227549	0.936967	-1.57847	0	0.986599	-0.234458	-2.18101	0	0.564272	-1.98446	4.82164e-17	-0.207097	0	-0.239454	0	0	-0.742746	-0.778357	0.442142	-2.1677	0	-0.623802	0.445606	2.62455	0.260061	-0.692503	3.54993	-0.566871	0.740836	-4.82164e-17	0
GO_REGULATION_OF_GLUCOSE_METABOLIC_PROCESS	26	7	0	0.152812	0.74247	-0.386004	-0.561926	-1.35021	-0.385769	4.82164e-17	4.82164e-17	-1.52757	-1.12256	-4.60991	0	-0.829137	0.139183	0	0	0.121456	-1.31833	0	-0.890783	-0.139185	0.601941	0.745994	0.778963	-1.68235	0	-1.62764	-0.712056	-0.347049	-0.367223	-0.19093	3.15916	-0.619277	0.560844	-1.00614	0	0.38871	2.44559	-3.16516	-0.201044	0.377901	0.406303	-0.285037	0.366953	-1.59698	-1.17529
GO_GLUCOSE_6_PHOSPHATE_METABOLIC_PROCESS	17	4	-3.15228	4.82164e-17	0	4.82164e-17	-1.18589	-0.305465	0	0	-4.82164e-17	-0.667375	-1.10998	0	4.82164e-17	-4.82164e-17	0.468962	4.82164e-17	4.82164e-17	0.962862	0	-4.82164e-17	-1.57308	-0.468054	-0.518361	0	-9.64327e-17	-0.710604	0	-0.432269	0	4.82164e-17	-4.82164e-17	0	0	0.977928	4.28335	-0.515157	0	0	0.720322	0.923154	-4.82164e-17	0	1.50666	0	-1.24037	-0.913073	0
GO_NEUROTRANSMITTER_TRANSPORT	15	5	-0.113656	-1.14582	-0.388163	-16.3194	0	-0.197552	-0.74899	-0.190503	0.362762	-0.163376	-1.08662	0	0.538684	-0.42447	-0.977601	0	0.898035	1.44418	-0.720149	-0.143033	0.51577	-0.115838	-0.493351	0.138368	1.66448	1.61752	-0.200707	-2.31421	4.82164e-17	-0.914489	0	-0.355097	0.651697	-0.131717	0.179104	0	0	0.326942	0.18019	0.228859	-5.60249	0.509125	0.879408	4.82164e-17	0	-0.222239	-0.188718
KEGG_GLYCEROLIPID_METABOLISM	40	4	-0.600902	0.673527	0.511213	0	4.82164e-17	-0.175505	0	-0.452871	0.343445	-0.369252	-1.04181	-4.71788	-4.82164e-17	0	0.210953	0.201892	0.203699	0	1.08278	-1.59568	-3.52741	0	-2.87435	0	0	-0.406146	4.82164e-17	-0.549296	0	0	-4.82164e-17	0.840856	-0.682737	0.646361	2.84942	-1.30081	-4.82164e-17	0.299003	0.414532	1.46427	2.78076	-0.65746	2.42084	0	0.239429	-3.65113	0
GO_NEUROTRANSMITTER_METABOLIC_PROCESS	37	1	-4.82164e-17	-4.82164e-17	-4.82164e-17	-0.509986	-0.412943	-0.745643	4.82164e-17	-4.82164e-17	0	0	-1.00508	0	4.82164e-17	0	-4.82164e-17	0	-4.82164e-17	4.82164e-17	4.82164e-17	0	-0.590162	-0.419874	-0.468639	0	0.795994	0	0	-0.385337	4.82164e-17	0	0	0	-1.17806	-0.477103	-4.82164e-17	4.82164e-17	4.82164e-17	0	-4.82164e-17	-4.82164e-17	6.83202	0.481429	0	4.82164e-17	0.45739	-0.856488	4.82164e-17
GO_GTPASE_ACTIVITY	6	5	-0.197969	0	-0.748028	-1.05147	-0.474333	-0.750653	-0.396248	-0.337346	-0.366377	-1.32916	-0.98597	-0.125467	0	0	-0.801277	-0.669514	1.57724	0.848643	-3.55715	-0.11178	0.366377	-0.335875	0	0.837362	0.650851	-0.745347	-1.62997	-0.305277	0	-0.094232	-0.891627	-2.03323	0.490808	-0.3641	0.528978	-1.44346	-0.645071	0.243996	0.303479	-0.133902	0.886696	-0.197971	0.422376	-0.381292	-0.873692	-4.82164e-17	-1.23929
GO_ADENYLYLTRANSFERASE_ACTIVITY	22	5	0	0.438708	4.82164e-17	-0.494764	0	0	0	-4.82164e-17	0	0	-0.973758	0	4.82164e-17	4.82164e-17	0	-1.58049	0.396995	1.53118	-0.864085	0	0	0	-4.82164e-17	0.515668	4.53217	0.497149	-4.54412	-0.987098	0.747186	-0.411675	-4.82164e-17	2.52967	0	0.903434	0	0	3.68485	4.82164e-17	0	0	0	0	0	0	0	0	-4.82164e-17
GO_BENZENE_CONTAINING_COMPOUND_METABOLIC_PROCESS	35	6	1.17896	1.1347	4.82164e-17	4.82164e-17	0	0	0	-4.82164e-17	0	0	-0.973758	0	4.82164e-17	-0.397836	0	0	0	0	0	0	-1.42541	-1.06229	-0.453792	4.82164e-17	-4.82164e-17	-2.67669	0	0	0	-4.82164e-17	-4.82164e-17	-1.38436	0	0	1.57668	-3.07982	4.82164e-17	-0.84266	0	-2.65866	0.436757	0	0	0	0	0	-4.82164e-17
GO_C21_STEROID_HORMONE_METABOLIC_PROCESS	17	4	1.17896	8.1102	4.82164e-17	-0.494764	0	-0.252238	0	-4.82164e-17	0.568251	0	-0.973758	-3.72436	4.82164e-17	4.82164e-17	0	0	0	0	0.653796	0	0	-0.405533	-2.06097	4.82164e-17	-4.82164e-17	-1.56477	0	0	0	-4.82164e-17	-4.82164e-17	0	0	0	3.9567	-1.16075	4.82164e-17	2.26836	0	-0.634838	0.436757	0	-1.37464	0	0.442653	0	-4.82164e-17
KEGG_GALACTOSE_METABOLISM	27	1	-1.87545	0.438708	-0.653796	4.82164e-17	-0.398681	-0.252238	0	-4.82164e-17	0	-1.4759	-0.973758	0	4.82164e-17	4.82164e-17	0	0.982061	1.04355	0.832128	0	0	-0.574331	-0.405533	-1.16743	0.515668	-4.82164e-17	-0.640415	0	0	0	-4.82164e-17	-4.82164e-17	0	-0.443647	0.903434	0.646085	-1.16075	4.82164e-17	4.82164e-17	0	1.99919	0	0	2.3609	0	-1.16369	-0.839373	-0.684362
GO_RETINOL_METABOLIC_PROCESS	29	3	-0.385994	0	0.741455	0	0	4.82164e-17	0	4.82164e-17	0	0	-0.943994	-4.95014	-4.82164e-17	-1.01505	0.39279	4.82164e-17	0	4.82164e-17	4.82164e-17	-0.532944	-0.559249	-2.79969	-2.01115	-4.82164e-17	4.82164e-17	-0.624924	0	0.711454	0	0	4.82164e-17	4.82164e-17	-4.82164e-17	-0.447991	2.64287	-2.00077	4.82164e-17	3.30653	0.634374	0	-4.82164e-17	0	3.43213	0	-1.14658	-0.823011	0
GO_ISOPRENOID_METABOLIC_PROCESS	30	13	0.565206	1.74641	-0.493412	-0.368977	-1.07208	-0.371004	0	0	4.82164e-17	-0.189353	-0.934017	-5.05866	0	-1.52293	0.53214	0.280349	0.746828	0.111801	-0.424588	0	-0.183601	-1.10093	-1.82982	0.631271	0	4.16646	-0.246339	-0.280578	0.638028	-0.750366	4.82164e-17	0.503361	0	-0.142159	6.53348	-10.8224	0	2.83872	0.487638	-0.914554	0.33003	-0.345237	8.30623	-0.246339	-0.551809	-1.44768	4.82164e-17
GO_NAD_ADP_RIBOSYLTRANSFERASE_ACTIVITY	22	3	-0.37314	0.41148	0	-0.466497	0	-0.230209	0	-0.662148	0	4.82164e-17	-0.915666	0	4.82164e-17	0	-4.82164e-17	-4.82164e-17	-4.82164e-17	0	-0.292177	4.82164e-17	0	0	0	-4.82164e-17	-1.20371	0	-5.89447	0	0	-0.385016	0	-4.64678	4.82164e-17	0	4.82164e-17	0	-4.37716	0	-4.82164e-17	0	-4.82164e-17	-0.882754	-4.82164e-17	-0.75027	0	0	0
GO_REGULATION_OF_METAL_ION_TRANSPORT	15	7	0	0.282333	-0.59303	-3.36054	-0.076126	-0.200908	-1.75437	4.82164e-17	1.70599	-0.721498	-0.896027	-0.978417	0.767581	-1.39107	2.74706	0.476678	0.646738	2.57559	0.11099	0.863889	-0.350774	-0.824157	-2.87405	0.197284	1.07938	0.604679	-1.08937	1.30254	0.491943	-2.47623	0.661884	-2.99879	0.370221	-0.578486	0.577652	-0.291315	-1.0695	-0.344584	0.245877	0.883485	4.11982	0.181878	-0.370221	-0.298894	2.74466	-2.4064	-0.264312
GO_PHOSPHATIDYLGLYCEROL_METABOLIC_PROCESS	38	0	-0.360913	0.398838	0	0	-0.360095	-0.220125	0	-0.647713	0	0	-0.888662	-0.549685	-4.82164e-17	0	4.82164e-17	0.331603	0.358466	-4.82164e-17	-0.782039	0	0	-0.366715	-1.91815	4.82164e-17	-4.82164e-17	0.455666	0	-4.82164e-17	-4.82164e-17	4.82164e-17	0	-1.29136	0	0.855785	0	-0.410485	4.82164e-17	-0.79557	0	0	0	0	4.82164e-17	4.82164e-17	0	-0.792316	4.82164e-17
GO_MONOCARBOXYLIC_ACID_BINDING	33	5	1.96883	1.71365	0	0	-0.199011	0	4.82164e-17	0	0	-0.848584	-0.86838	-5.34649	0	0	0.50574	4.82164e-17	-1.63853	0.387815	0.358933	0.959178	-2.2684	0	-2.52665	0	0	1.24865	-4.82164e-17	-1.43777	0	-0.200351	0	0.769587	1.0261	0	0.937396	-5.21995	-0.464686	2.02862	0.355676	0.529869	0	-0.589846	3.94716	-4.82164e-17	1.09034	-2.26171	-0.384817
KEGG_GLYCINE_SERINE_AND_THREONINE_METABOLISM	2	12	-0.349266	0.38678	0	4.82164e-17	0	-0.210597	0	0	0	0	-0.862883	-1.34266	-4.82164e-17	-0.347651	0	0.320312	0.346848	0.257199	0	0	-5.90572	0	-1.05083	0	0	-4.95648	0	0.667622	0	-0.961654	0	0	4.82164e-17	0	4.82164e-17	-17.0216	0	0.460991	6.41314	-3.63742	-4.82164e-17	0	-4.82164e-17	0	0	-0.777883	0
GO_MONOOXYGENASE_ACTIVITY	35	14	-0.153712	0.663399	-0.226436	0	-0.15333	-0.427798	-0.187022	-4.82164e-17	-0.698975	-0.55742	-0.854795	-3.19303	0	-1.45446	1.49482	0.567396	4.82164e-17	0.742044	-0.75018	0	-0.519611	-6.72343	-1.16505	0.191998	0.861635	7.97089	0	-2.45774	0.29474	4.82164e-17	-0.406994	0	-4.82164e-17	0.419626	6.49147	-13.8787	1.12822	1.38969	0.641418	-5.3444	1.10417	-1.10584	3.70366	4.82164e-17	-0.647559	0	-0.248175
GO_ACETYLTRANSFERASE_ACTIVITY	6	2	0	0	0.288995	0	-0.571043	-0.261419	-0.182624	-0.683692	-0.681358	0	-0.804317	4.82164e-17	0	-0.570894	0	0	0.145448	2.39787	-0.507213	0	-2.97482	0	-0.382708	0.405387	0.305362	-0.205299	4.82164e-17	-0.561107	0.281258	-2.00761	0	-0.195899	-0.165717	0.40429	0.209132	-0.168427	-0.303248	0.188367	4.82164e-17	0.360333	0.376715	0.385881	1.43084	-3.2364	-4.82164e-17	0	4.82164e-17
GO_ADP_BINDING	17	0	-0.31741	1.70483	0	0	-0.31663	-2.46193	0	-0.595504	4.82164e-17	-0.504378	-0.792057	0	0	4.82164e-17	0.323753	0.289506	0.315076	1.24727	-0.241717	-4.82164e-17	-4.82164e-17	-0.322951	-0.36777	1.10349	4.82164e-17	-0.544841	-0.68171	-0.291585	-4.82164e-17	-0.888453	0	-1.18434	-0.954767	4.82164e-17	1.37103	0	-0.676301	-0.740968	1.37887	1.78514	0.940492	-4.82164e-17	4.82164e-17	0	0	0	-4.82164e-17
GO_DRUG_METABOLIC_PROCESS	35	11	-0.31741	0	0	0	-0.31663	-0.203367	0	4.82164e-17	4.82164e-17	4.82164e-17	-0.792057	-0.499678	0	-0.315852	0.323753	0	0.315076	0.229094	0	-0.456378	-4.82164e-17	-3.4054	0	-4.82164e-17	4.82164e-17	5.10262	0	-2.2885	-4.82164e-17	-0.328627	0	0	-0.358307	0.800444	1.37103	-14.5784	0	0	0	-3.46194	0.351892	0.379616	6.73107	-0.68171	0	0	-4.82164e-17
GO_REGULATION_OF_GLUCOSE_TRANSPORT	7	1	-1.29012	0	0	4.82164e-17	0	-0.588575	4.82164e-17	-0.224208	0	-0.198282	-0.751767	-1.52394	-4.82164e-17	-0.339044	0.566915	-0.994796	0.562896	0.699625	-0.720317	0.73518	0.656514	-0.345093	0.605838	0.182243	2.219	-1.07023	0	-1.16432	0.262554	-2.47767	0	0.556154	0	-0.627755	0	-0.159478	4.82164e-17	-0.334526	1.09508	1.63637	0.971007	0	-0.799409	0	1.48616	-0.331965	-1.18598
GO_EXOPEPTIDASE_ACTIVITY	48	3	-0.334684	0.151238	0.735655	-0.173368	-5.17679	-0.411998	4.82164e-17	0	0.436544	-0.197379	-0.750824	-0.928899	-1.85096	-1.25119	0	-0.986294	0.559022	0.120318	0.566787	-0.406929	-0.881165	-0.3396	-1.00436	0.180055	0	-0.545817	-0.282013	-0.137008	-0.708057	-0.139159	0	-1.35766	-0.153413	-1.03292	0	-0.9939	-0.277906	0.180055	0.201035	0.333246	0.150369	-0.385602	6.92224	4.82164e-17	0.57161	-3.35143	4.82164e-17
GO_LIPASE_ACTIVITY	38	5	0.575367	0	-0.509206	-0.160392	-2.10967	-4.82164e-17	-0.373085	-0.569365	0	-4.82164e-17	-0.731891	-3.4455	0.635616	0	0.137184	0.281081	0.749831	1.10562	-0.905575	-1.77292	-0.791994	-0.13709	-7.16612	0	0.252038	-2.2029	-0.254016	1.17796	0.229801	-0.545645	0	-2.4584	-0.343125	0.918631	0.497596	0.891976	-0.250081	1.09614	0.198893	-0.480799	-0.198529	-0.939286	3.10095	0	2.40763	-4.13236	-0.200906
GO_CELLULAR_METABOLIC_COMPOUND_SALVAGE	2	1	-0.798936	-4.82164e-17	-1.31402	0	-0.288747	-0.499165	2.44552	0	0	-0.471607	-0.729554	0	0	-4.82164e-17	-1.57537	0.262617	0.793792	0.601141	0.52399	-0.424597	-2.03178	0	-0.33825	0.39483	0.643583	-0.511338	-1.57281	4.82164e-17	-2.58982	-2.32637	0	-0.431232	1.22713	-0.345859	0.516696	1.37464	4.82164e-17	-4.82164e-17	0.520321	-0.506072	0.32285	0.934783	-4.82164e-17	0	0.328171	-4.82164e-17	-0.552987
GO_NUCLEOBASE_METABOLIC_PROCESS	1	4	0	0.32461	-1.31402	0	-0.288747	-0.499165	-0.989761	0	0	-0.471607	-0.729554	0	0	-4.82164e-17	-1.57537	0	0.287248	4.40879	0	1.1588	-0.449265	-0.294849	1.01865	0.39483	0.643583	-2.24015	-1.57281	-0.264616	0.612954	-4.26306	1.0337	-1.11413	1.22713	0.763809	0	-2.50142	4.82164e-17	-4.82164e-17	0	-1.2757	-0.516696	-0.775293	1.93443	0	0.328171	-4.82164e-17	-1.3758
GO_ALCOHOL_METABOLIC_PROCESS	30	17	-0.253341	3.84973	-0.805687	1.05584	-1.9966	-0.274429	-0.736697	-0.257933	0.344936	-0.22142	-0.718384	-9.25364	-0.342517	0.572437	0.258615	0.886057	0.478378	1.04821	-1.08541	-1.03613	-2.02481	-2.055	-6.34955	0.0868196	0	4.74135	-0.738058	-1.65596	-0.286695	-1.14442	0.21641	-0.200674	-0.398848	0.365798	2.59537	-17.6049	0	2.40762	0.796867	-5.5164	-1.27328	-0.158058	5.47177	-0.505698	1.69067	-2.27279	-0.111487
GO_MONOCARBOXYLIC_ACID_TRANSPORT	30	16	1.38468	1.71208	0	-0.153721	0	0	-0.570925	-0.200576	0.737394	-0.403176	-0.714962	-6.8672	1.51208	-0.133688	0.296259	0.12711	0	0.111362	-0.422971	-0.173731	1.46161	-3.94053	-4.4471	0	0.678067	4.90157	0	-2.36085	4.82164e-17	-0.749345	0	4.82164e-17	-0.80794	-0.139254	2.14784	-9.69309	1.01454	-0.78309	0	1.45514	2.87795	0.880286	9.22961	0	-1.35611	-0.777572	0
GO_CERAMIDE_METABOLIC_PROCESS	21	4	-0.393888	0	-0.302038	0	-3.33888	-1.63587	-0.201176	-0.333349	-0.803242	4.82164e-17	-0.704067	0	0	-0.186334	2.63511	0.177287	0.39038	0.574072	1.50331	-0.221693	-0.683099	4.82164e-17	-3.76083	0	0.40459	-0.29153	0	1.71556	0	0	0	-0.649638	-0.91383	-2.22891	4.82164e-17	-0.197325	0	1.11237	0	-0.287179	-4.82164e-17	0	-0.951019	-1.05701	0.911121	0	0
GO_PHOSPHATIDYLINOSITOL_METABOLIC_PROCESS	10	5	0.400175	4.82164e-17	0.388463	0.622717	-3.42621	-2.03819	-0.912948	-0.165151	0.526598	-0.550763	-0.700224	-0.319459	0	0	0.738561	-3.02635	1.24361	1.17345	-0.195658	0	-0.30329	-0.104134	-1.39456	0	-0.447377	-1.90561	-0.18983	4.63815	0.181796	0.349842	-4.82164e-17	0.344833	-0.835345	-0.255361	0.356614	0.695182	-0.188688	-2.99672	-1.14068	-0.349785	-0.569171	-0.20973	-0.563281	-0.416362	1.76243	-0.495949	-0.16208
GO_CARBOHYDRATE_PHOSPHATASE_ACTIVITY	27	1	-1.75391	4.82164e-17	0	0	-0.71835	4.82164e-17	0	4.82164e-17	0	0	-0.679029	-0.937643	0	0	0.727372	4.82164e-17	-4.82164e-17	-4.82164e-17	0	-0.887675	0	0	-0.782051	-4.82164e-17	-4.82164e-17	4.82164e-17	0	-0.68619	-4.82164e-17	0	4.82164e-17	0	4.82164e-17	0	-4.82164e-17	-0.778529	-1.13399	0	4.82164e-17	-0.982834	4.82164e-17	0	2.09256	4.82164e-17	0	-1.2003	0
GO_REGULATION_OF_SECONDARY_METABOLIC_PROCESS	45	1	4.82164e-17	4.82164e-17	0	0	0	4.82164e-17	0	4.82164e-17	0	-0.943014	-0.679029	0	0	-0.717362	1.77064	-1.9575	-4.82164e-17	-4.82164e-17	0	0	0	0	0	-4.82164e-17	-4.82164e-17	4.82164e-17	0	0	-4.82164e-17	0	4.82164e-17	0	1.74958	0	0.994995	4.82164e-17	-4.82164e-17	0	4.82164e-17	4.82164e-17	4.82164e-17	0	0.883017	4.82164e-17	0	0	0
GO_REGULATION_OF_LIPID_METABOLIC_PROCESS	32	15	0.277709	4.46145	-0.453268	-0.500756	-0.293777	-1.42786	-0.346901	-0.131438	-0.306652	-0.251881	-0.67513	-10.142	-0.414773	-1.57455	0.179794	0.171667	0.176546	2.10525	-0.155976	-1.01682	0.83517	0.188544	-4.11288	0.350762	3.07851	1.62658	1.17396	-2.55626	-0.35476	-0.300401	-0.387436	-0.228822	1.09968	-0.639945	0.120346	-7.9047	-0.564484	-2.16138	0.274261	5.19725	0.304943	-0.388953	2.42821	-0.347083	3.95878	0	-3.01319
GO_CIS_TRANS_ISOMERASE_ACTIVITY	6	0	-0.257252	0.290824	0.581131	-0.339897	-2.09423	-0.436376	-4.82164e-17	-4.82164e-17	-4.82164e-17	0	-0.656705	0	4.82164e-17	-0.72045	0.263094	4.82164e-17	2.08672	1.65796	-1.72282	4.82164e-17	4.82164e-17	0.747213	0	2.60699	0	0.34201	0	0	4.82164e-17	-4.82164e-17	0	4.82164e-17	-0.295101	0	0.477031	-4.82164e-17	0	0	0	0	-0.477031	0	0	0	0	0	4.82164e-17
GO_ADENOSINE_DEAMINASE_ACTIVITY	22	0	0	-4.82164e-17	-0.96414	0	-0.681386	0	4.82164e-17	-4.82164e-17	-4.82164e-17	-4.82164e-17	-0.642519	4.82164e-17	0	-4.82164e-17	-4.82164e-17	0	0	0.566813	0	-0.84921	4.82164e-17	4.82164e-17	-0.744444	0	0	-4.82164e-17	-2.53267	0	1.06351	0	0	4.82164e-17	-1.77824	0	0	0	0	0	4.82164e-17	0	4.82164e-17	-1.23921	4.82164e-17	-4.82164e-17	-4.82164e-17	0	-4.82164e-17
GO_DIACYLGLYCEROL_BINDING	11	1	0	-4.82164e-17	4.82164e-17	1.77707	4.82164e-17	0	4.82164e-17	-4.82164e-17	-4.82164e-17	-4.82164e-17	-0.642519	4.82164e-17	0	-4.82164e-17	-4.82164e-17	-1.91633	0	4.82164e-17	0	-0.84921	4.82164e-17	4.82164e-17	4.82164e-17	0	0	-4.82164e-17	4.82164e-17	0	0	0	0	4.82164e-17	-0.732943	-3.10514	0	0	0	0	4.82164e-17	0	-0.955864	0	4.82164e-17	-4.82164e-17	-4.82164e-17	0	-4.82164e-17
GO_ETHER_METABOLIC_PROCESS	9	0	-0.682367	-4.82164e-17	4.82164e-17	0	4.82164e-17	0	4.82164e-17	-1.00603	-4.82164e-17	-4.82164e-17	-0.642519	4.82164e-17	0	-4.82164e-17	-4.82164e-17	0	0	4.82164e-17	-1.46579	-0.84921	4.82164e-17	4.82164e-17	4.82164e-17	0	0	-4.82164e-17	4.82164e-17	0	0	0	0	4.82164e-17	-0.732943	0	0.955864	-0.740955	0	0	4.82164e-17	0	4.82164e-17	-1.23921	4.82164e-17	-4.82164e-17	-4.82164e-17	0	-4.82164e-17
GO_GLUCOSE_BINDING	27	5	-2.87674	-4.82164e-17	4.82164e-17	0	4.82164e-17	0	4.82164e-17	-4.82164e-17	-4.82164e-17	-0.904184	-0.642519	4.82164e-17	0	-4.82164e-17	-4.82164e-17	0	0	0.566813	0	0	-3.49707	-0.689308	-0.744444	0	0	-0.94977	4.82164e-17	-0.649593	0	0	0	4.82164e-17	-4.82164e-17	1.22696	0.955864	-0.740955	0	0	0.95998	2.67642	4.82164e-17	0	0.844586	-4.82164e-17	-3.3338	0	-0.996834
GO_HOMOCYSTEINE_METABOLIC_PROCESS	2	1	1.50993	-4.82164e-17	1.07441	0	4.82164e-17	0	4.82164e-17	-4.82164e-17	-4.82164e-17	-4.82164e-17	-0.642519	4.82164e-17	0	-0.680408	-4.82164e-17	0	0	2.50177	-0.584	1.63867	-6.84076	4.82164e-17	4.82164e-17	0	0	0.793131	4.82164e-17	0	0	-0.696388	0	4.82164e-17	-4.82164e-17	1.22696	0	-1.7949	0	0	2.2465	-2.21328	4.82164e-17	0.758746	2.00939	-4.82164e-17	-4.82164e-17	0	-4.82164e-17
GO_VITAMIN_D_METABOLIC_PROCESS	30	2	0	0.727327	4.82164e-17	0	4.82164e-17	0	4.82164e-17	-4.82164e-17	-4.82164e-17	-4.82164e-17	-0.642519	4.82164e-17	0	-4.82164e-17	-4.82164e-17	0	0.679433	4.82164e-17	0	-0.84921	4.82164e-17	1.25612	-1.80215	0	0	1.90311	4.82164e-17	0	0	0	0	4.82164e-17	-4.82164e-17	0	0.955864	-1.7949	0	0	0.95998	-3.70194	4.82164e-17	0	0.844586	-4.82164e-17	-4.82164e-17	-1.16029	-4.82164e-17
REACTOME_VITAMIN_B5_PANTOTHENATE_METABOLISM	25	0	0	-4.82164e-17	4.82164e-17	0	4.82164e-17	0	4.82164e-17	-4.82164e-17	-4.82164e-17	-4.82164e-17	-0.642519	4.82164e-17	0	-4.82164e-17	-4.82164e-17	0	0	0.566813	2.25502	0	4.82164e-17	4.82164e-17	4.82164e-17	0	0	0.793131	4.82164e-17	0	0	0	0	4.82164e-17	-4.82164e-17	0	0	0	0	0	4.82164e-17	0	4.82164e-17	0	4.82164e-17	-4.82164e-17	-4.82164e-17	0	-4.82164e-17
GO_SULFUR_AMINO_ACID_METABOLIC_PROCESS	2	4	0.977105	0	0.57149	0	-0.70494	4.82164e-17	2.386	-0.511228	0	-0.424163	-0.640092	-0.419702	4.82164e-17	-0.24853	4.82164e-17	1.2236	-4.82164e-17	2.3317	4.82164e-17	1.10142	-6.24675	-0.254988	0	-4.82164e-17	0.591799	-1.18114	4.82164e-17	-0.226575	-2.47201	-0.730317	0	-0.385163	-0.792891	0.710005	2.09085	-6.40733	4.82164e-17	-0.651989	1.19999	-3.07424	0.281472	-0.721327	0.989612	-0.59443	0	-0.648864	4.82164e-17
GO_REGULATION_OF_NUCLEOTIDE_METABOLIC_PROCESS	15	4	-0.0955344	0.101986	-1.73616	-0.851548	-0.0954791	-0.160427	-1.0896	0	-0.391709	-0.283335	-0.626742	-2.49226	0.412833	-1.12216	1.15371	-0.699379	0.866982	-0.664281	0.556109	-2.17717	0	-0.507037	-0.384757	0	0.716038	4.82164e-17	-0.178081	-1.57831	-4.82164e-17	-1.42876	-0.495168	-0.699199	1.3023	0.199643	0.324577	-0.104786	0.782281	0	-4.82164e-17	1.41551	3.95974	-0.200368	-0.518503	0	0.3728	-1.38246	-0.896397
KEGG_TYROSINE_METABOLISM	29	8	0	0.275732	0	0	-0.688345	0	0	0	0	0	-0.624052	-3.92188	4.82164e-17	-0.686711	1.31439	0	0.685082	0	-0.20181	-4.82164e-17	-1.03154	-1.31166	-0.288556	0	0	4.43748	0	-0.635649	4.82164e-17	0	0	-0.376852	-4.82164e-17	-4.82164e-17	3.0797	-7.51539	0	-0.642328	0.462555	-3.03217	0.76223	0.299401	0.971184	0	-4.82164e-17	-4.82164e-17	0
GO_DIACYLGLYCEROL_METABOLIC_PROCESS	40	1	4.82164e-17	0	4.82164e-17	4.82164e-17	0	-0.473436	-4.82164e-17	4.82164e-17	4.82164e-17	4.82164e-17	-0.609593	-2.04538	0	4.82164e-17	0.656837	0.613944	-4.82164e-17	0	-0.551849	-0.814343	0	-0.655845	-4.82164e-17	-4.82164e-17	0	0	-4.82164e-17	0	-4.82164e-17	4.82164e-17	4.82164e-17	4.82164e-17	4.82164e-17	-0.719815	-4.82164e-17	-1.72087	0	0	-4.82164e-17	0	0	0	1.93419	-4.82164e-17	0	0	-4.82164e-17
GO_NUCLEOSIDE_KINASE_ACTIVITY	8	0	4.82164e-17	0	4.82164e-17	4.82164e-17	0	-1.22621	-0.754741	4.82164e-17	0.83655	4.82164e-17	-0.609593	0	0	4.82164e-17	-4.82164e-17	0.613944	0.646079	0	-4.82164e-17	0	-0.843144	-0.655845	-0.71043	-4.82164e-17	0	0	-4.82164e-17	0	-4.82164e-17	-2.80329	4.82164e-17	4.82164e-17	-0.699038	0	-4.82164e-17	0	0	0	-4.82164e-17	0	0	-1.20257	-4.82164e-17	-4.82164e-17	0	0	-4.82164e-17
GO_PSEUDOURIDINE_SYNTHASE_ACTIVITY	23	1	4.82164e-17	0	4.82164e-17	4.82164e-17	0	4.82164e-17	-4.82164e-17	4.82164e-17	4.82164e-17	4.82164e-17	-0.609593	0	0	4.82164e-17	-4.82164e-17	0	-4.82164e-17	3.57966	0.928565	0	0	0	-4.82164e-17	-4.82164e-17	0	0	-4.82164e-17	0	-4.82164e-17	4.82164e-17	4.82164e-17	4.82164e-17	4.82164e-17	0	-4.82164e-17	0	0	0	-4.82164e-17	0	0	0	0.809751	-4.82164e-17	0	0	-4.82164e-17
GO_PYRIMIDINE_NUCLEOSIDE_MONOPHOSPHATE_METABOLIC_PROCESS	1	1	4.82164e-17	0	-0.928565	4.82164e-17	0	-1.22621	-1.82025	4.82164e-17	4.82164e-17	4.82164e-17	-0.609593	0	0	4.82164e-17	-4.82164e-17	0	0.646079	2.386	-0.551849	0	-0.843144	0	-4.82164e-17	-4.82164e-17	0	-0.914272	-4.82164e-17	0	-4.82164e-17	-4.14583	1.47275	4.82164e-17	4.82164e-17	0	-4.82164e-17	1.82116	0	0	0.924427	-0.908306	0	0	-4.82164e-17	-4.82164e-17	0	0	-4.82164e-17
KEGG_AMINO_SUGAR_AND_NUCLEOTIDE_SUGAR_METABOLISM	46	5	-1.98191	-4.82164e-17	-0.457481	0	-1.9782	0	0	0	0	-1.06018	-0.608554	0	-4.82164e-17	-0.234748	4.82164e-17	0.211523	8.00846	0.960419	0	-0.96153	-1.01337	-0.241054	-4.08047	5.6299	0	-0.445322	0	0	-4.82164e-17	0	0	0	-0.758931	0.690591	0.450469	-0.278672	4.82164e-17	0	0.453953	1.55655	0	-4.82164e-17	4.82164e-17	0	-2.18501	0	4.82164e-17
GO_REGULATION_OF_DNA_METABOLIC_PROCESS	7	6	-0.643031	0	0.280172	-1.96292	-1.14386	-1.79564	-17.9742	-0.264277	0.0958361	0.957087	-0.586889	-0.0997339	0	-0.781554	1.61664	-0.52865	0.640691	1.62636	-1.12388	-0.341446	-0.705952	-1.14538	-1.31099	4.82164e-17	1.4947	-1.274	1.0961	-0.754922	0.481315	-19.9747	-0.153285	-1.1114	-0.408258	0.597762	1.07208	-2.09947	-0.742282	-0.562161	0.570045	0.858123	-0.569991	-0.376441	0.858918	-1.50748	-0.215965	0	-4.94872
GO_PHOSPHOLIPID_BINDING	11	8	-0.25071	-0.795259	-1.664	-1.66841	-0.768606	-2.32777	-1.15566	-4.82164e-17	0.864336	-0.0966531	-0.581249	0	0	0.569009	0.634658	-1.2966	0	1.98726	-0.310994	0.817993	-0.494351	1.04388	-1.74397	0	-0.709192	-1.58472	0	-4.15569	0.123706	-0.371537	0.213984	-0.336422	0.348775	-1.48373	0.566706	-3.98173	-0.130293	-0.326218	0.567944	-0.384213	1.21898	-2.06436	3.1364	-0.735783	2.48352	0	-4.82164e-17
GO_NADPH_BINDING	17	0	1.43859	0	-4.82164e-17	0	4.82164e-17	0	-0.723352	-4.82164e-17	0.804549	4.82164e-17	-0.579674	4.82164e-17	0	4.82164e-17	0	4.82164e-17	0	0.506013	0.896012	0	0	4.82164e-17	0	0	0	0.72727	4.82164e-17	0	0	-0.632324	0	-0.790221	4.82164e-17	0	2.09239	4.82164e-17	-4.82164e-17	0	0	-0.875864	0.66046	0	4.82164e-17	0	0	0	0
GO_PYRIMIDINE_RIBONUCLEOSIDE_TRIPHOSPHATE_METABOLIC_PROCESS	4	0	-1.53297	0	-4.82164e-17	0	4.82164e-17	-1.16317	-4.82164e-17	-4.82164e-17	0	4.82164e-17	-0.579674	4.82164e-17	0	4.82164e-17	0	4.82164e-17	0	2.28121	4.82164e-17	0	0	4.82164e-17	0	0	0	0	4.82164e-17	0	0	-2.69586	0	4.82164e-17	-0.668146	0	0	4.82164e-17	-4.82164e-17	0	0	4.82164e-17	0	0	4.82164e-17	0	0.667038	0	0
REACTOME_METABOLISM_OF_POLYAMINES	2	1	-4.82164e-17	0	-0.896012	0	4.82164e-17	-0.445554	2.86282	-4.82164e-17	0	4.82164e-17	-0.579674	4.82164e-17	0	-0.616688	0	4.82164e-17	0.615734	2.28121	4.82164e-17	0	-0.811099	4.82164e-17	0	0	0	0	4.82164e-17	0	-3.43388	-0.632324	0	4.82164e-17	4.82164e-17	0	0	4.82164e-17	-4.82164e-17	0.747527	0.891897	4.82164e-17	0	0	4.82164e-17	0	0.667038	0	0
REACTOME_METABOLISM_OF_PORPHYRINS	50	3	-0.618603	0.662638	-4.82164e-17	0	4.82164e-17	-0.445554	-4.82164e-17	-4.82164e-17	0	-12.324	-0.579674	4.82164e-17	0	4.82164e-17	0	0.583972	0	0	0.896012	-0.782495	0	-0.625394	-1.66063	0	0	0.72727	4.82164e-17	0	0	-9.64327e-17	0	4.82164e-17	-8.97657	0	0.887825	4.82164e-17	-4.82164e-17	0	0	4.82164e-17	0	0	4.82164e-17	0	0	0	0
GO_PRIMARY_ALCOHOL_METABOLIC_PROCESS	29	6	-0.643325	0.255008	0.535623	0	0	0	0	0	0	-4.82164e-17	-0.579079	-8.69928	-4.82164e-17	-1.21057	0.228791	0.202463	0.221268	0	-0.199256	-0.347252	-1.75391	-3.63079	-1.3833	0	0	2.33033	0	1.27765	0	0	0	0	-0.259065	-0.274394	5.23606	-6.06227	4.82164e-17	2.40925	1.1258	-0.423973	-4.82164e-17	0.277963	2.52804	0	-0.922242	-0.61183	0
GO_SNRNA_METABOLIC_PROCESS	6	2	-0.378314	0	4.82164e-17	-0.193083	-0.377971	-0.460998	-0.192855	-0.275153	0.201083	0	-0.572629	0	0	-0.377623	0	0.150804	0.163206	2.71867	-1.67173	-0.200027	-0.201236	0	0	0.196572	4.82164e-17	0.193532	0	0	0.316685	-0.65814	0	-0.200493	-0.389029	-0.389615	-4.82164e-17	-0.389507	0	0.196572	0.68779	-1.24229	0	0	0.199702	-1.6527	0	0	0
REACTOME_TRANSPORT_OF_GLUCOSE_AND_OTHER_SUGARS_BILE_SALTS_AND_ORGANIC_ACIDS_METAL_IONS_AND_AMINE_COMPOUNDS	31	6	0.670526	0.683291	0	0.917385	-0.370151	-0.434227	-0.189079	-0.261096	1.01356	-2.46278	-0.568958	0	0.732803	-0.1565	-4.82164e-17	0.570066	2.70172	0.134016	0.232787	1.86722	0.70813	-1.02208	-0.72043	0.876641	0	5.14233	0	-1.90762	0.822168	-0.376336	0	0.605877	-2.34177	-0.388984	0.650009	-2.38435	4.82164e-17	-1.76974	0.230043	2.69969	-0.650009	0	6.58666	4.82164e-17	-1.59157	-0.985473	-0.254778
GO_PHOSPHORIC_DIESTER_HYDROLASE_ACTIVITY	13	4	-0.98673	-1.35688	-1.23044	0	-1.4772	-0.427777	0	-0.257732	1.00194	-0.201196	-0.567511	-1.06803	0.728164	-0.154725	0	0.141141	0.367037	0.744783	4.82164e-17	-1.5245	-0.526473	-0.371578	-2.37757	-4.82164e-17	-0.719757	-0.633135	-0.874713	-3.14875	0.298248	-0.374518	0	-0.49616	-0.685301	0.423601	0.642495	0.990015	-4.82164e-17	1.4054	0	-0.62396	1.11871	0.7415	1.50886	0	1.13983	-0.370846	-4.82164e-17
GO_SECONDARY_METABOLIC_PROCESS	45	6	0.927703	2.87942	-4.82164e-17	-0.294844	-0.216534	-0.392358	-4.82164e-17	0	0	0	-0.565054	-2.70071	0	-0.625575	5.56502	0.202404	0.215206	0.195556	4.82164e-17	0	-0.362908	-1.2101	-1.35823	0.849035	0	2.29429	0	1.25984	-4.82164e-17	-0.226829	4.82164e-17	0	-4.82164e-17	-0.746966	5.17622	-2.94582	0	1.54783	0	-2.8751	0.698809	0.271282	0.336354	-0.549742	-0.912876	0	-0.460579
GO_CARBOHYDRATE_TRANSPORT	36	5	-2.57654	1.59108	-0.217318	-0.389317	-0.358522	-0.263558	-0.389305	4.82164e-17	-0.685679	-1.03522	-0.559806	-1.02235	0	-0.147619	0.363355	0.336261	1.39608	0.281461	0.626167	1.81958	-2.23932	-0.9533	-1.66219	-4.82164e-17	0	2.53801	-4.82164e-17	-0.836856	0.284549	-0.572097	-0.395526	-0.196504	-0.646612	0.408042	-1.43223	-0.663514	-0.833008	-0.949664	0.214656	-2.5337	0.164533	0.386686	6.34794	-4.82164e-17	-3.85855	-2.56915	-0.676557
GO_PHOSPHOLIPASE_ACTIVITY	38	2	0.648341	-4.82164e-17	-0.626167	-0.184082	-1.40391	-0.426519	-0.389305	-0.690939	4.82164e-17	-0.200573	-0.559806	-2.33127	0.710193	-0.147619	0	0.13922	0.571438	0.731995	-0.744181	-1.46142	-0.972974	-0.572163	-5.36946	-4.82164e-17	0.308759	-1.80579	-0.310903	1.38234	0.284549	-0.572097	0	-2.88403	-0.167228	1.05886	0.212035	0.971083	-0.306636	1.34395	-4.82164e-17	-0.595373	4.82164e-17	-0.417833	2.09103	-4.82164e-17	1.60965	-1.69425	0
GO_AMINOGLYCAN_METABOLIC_PROCESS	42	9	-1.31	-1.09513	0.444565	-0.279963	-11.6424	-1.34602	0	1.30984	-3.13321	-4.82164e-17	-0.556637	1.38722	0.494942	-5.18234	3.977	0.55966	0.817637	0.477094	-0.344453	-1.16899	-0.337778	0	-3.24634	0	0	1.39715	0	0.808683	0.430318	-0.111092	0.43878	1.0014	-0.266626	1.93566	1.05684	-2.09364	-0.19635	1.99728	0.378319	-4.82164e-17	1.10804	0.695274	0.137156	1.05552	-1.94266	-0.20096	-0.176652
GO_ALCOHOL_DEHYDROGENASE_NADP_ACTIVITY	17	4	-4.82164e-17	0.634366	0.974765	4.82164e-17	0	0	0	-4.82164e-17	-4.82164e-17	0	-0.552313	-3.2298	0	4.82164e-17	-4.82164e-17	-4.82164e-17	0.587951	0	0	-0.753219	-0.781626	-1.48618	-0.650998	0	4.82164e-17	2.90106	-4.82164e-17	0	0	-0.604361	0	-4.82164e-17	0	4.82164e-17	6.62618	-0.647606	0	2.96527	0	-4.82164e-17	0	0	0.748693	-4.82164e-17	0.638722	0	0
GO_FLAVONOID_METABOLIC_PROCESS	35	5	-4.82164e-17	0.634366	4.82164e-17	4.82164e-17	0	0	0	-4.82164e-17	0.775119	0	-0.552313	-4.82164e-17	0	4.82164e-17	-4.82164e-17	-4.82164e-17	0	0	0	0	4.82164e-17	-0.597505	0	0	4.82164e-17	-2.01611	-4.82164e-17	-0.559133	0	4.82164e-17	-1.11012	-4.82164e-17	0	4.82164e-17	0.85789	-4.04385	0	0.718511	0	-2.00395	0	0.66491	1.80264	-4.82164e-17	0	0	0
GO_GLUCOCORTICOID_METABOLIC_PROCESS	30	3	1.40701	6.96759	4.82164e-17	-0.695821	0	0	0	-4.82164e-17	-4.82164e-17	0	-0.552313	-4.82164e-17	0	4.82164e-17	-4.82164e-17	-4.82164e-17	0	0	0	0	4.82164e-17	0	-0.650998	0	4.82164e-17	-0.851896	-4.82164e-17	0	0	4.82164e-17	0	-0.76089	0	4.82164e-17	0	-2.73778	0	0	0	-0.845995	0.632208	0	1.80264	-4.82164e-17	-1.39152	0	0
GO_GLUCOSYLTRANSFERASE_ACTIVITY	21	2	-2.55341	4.82164e-17	4.82164e-17	1.6733	-8.28678	0	0	-4.82164e-17	-4.82164e-17	0	-0.552313	-4.82164e-17	0	4.82164e-17	-4.82164e-17	-4.82164e-17	0	1.23482	0.866033	0	-0.781626	0	0	1.73988	4.82164e-17	0.698416	-4.82164e-17	-0.559133	0	-0.604361	0	-4.82164e-17	0	4.82164e-17	0	-0.647606	0	0	0	-4.82164e-17	0	0	0	-4.82164e-17	0	0	0
GO_MITOCHONDRIAL_DNA_METABOLIC_PROCESS	3	1	-0.590788	0.634366	0.974765	4.82164e-17	0	0	-1.68988	-0.907291	-4.82164e-17	0	-0.552313	-4.82164e-17	0	4.82164e-17	-4.82164e-17	-4.82164e-17	0.587951	3.29345	0	0	1.44847	0	0	0	4.82164e-17	-4.82164e-17	-4.82164e-17	0	0	-1.50066	0	-4.82164e-17	0	4.82164e-17	0	-4.82164e-17	0	0	2.0368	-4.82164e-17	0	0	0	-4.82164e-17	0	0	0
GO_NITROGEN_CYCLE_METABOLIC_PROCESS	2	4	-0.590788	4.82164e-17	4.82164e-17	4.82164e-17	0	0	0	-4.82164e-17	-4.82164e-17	-0.807105	-0.552313	-0.801866	0	4.82164e-17	-4.82164e-17	-4.82164e-17	0	0.47966	0	1.53527	-4.62237	0	-0.650998	0	4.82164e-17	-2.01611	-4.82164e-17	0	0	-0.604361	0	-4.82164e-17	0	-0.66021	0	-7.05619	0	0	2.0368	-4.89616	0	0	4.48139	-4.82164e-17	0.638722	0	0
GO_NUCLEOSIDE_TRANSPORT	39	0	-0.590788	4.82164e-17	4.82164e-17	4.82164e-17	0	-0.420207	0	-4.82164e-17	0.775119	0	-0.552313	-0.801866	0	-0.588894	-4.82164e-17	-4.82164e-17	0.587951	0	-0.496097	-0.753219	4.82164e-17	0	-1.59878	0	4.82164e-17	0.698416	-4.82164e-17	0.943319	0	-0.604361	0	-4.82164e-17	0	4.82164e-17	0	-0.647606	0	0	0	1.06999	0	0	1.80264	-4.82164e-17	0.638722	0	0
GO_PRENYLTRANSFERASE_ACTIVITY	25	1	-4.82164e-17	4.82164e-17	4.82164e-17	4.82164e-17	0	0	-0.694531	-0.907291	-4.82164e-17	0	-0.552313	-0.801866	0	4.82164e-17	0.598476	-4.82164e-17	1.46599	0.47966	0	0	4.82164e-17	0	0	0.718511	4.82164e-17	-4.82164e-17	-4.82164e-17	0	0	4.82164e-17	0	-4.82164e-17	0	4.82164e-17	0	-4.82164e-17	0	0	0	-4.82164e-17	0	0	0	-1.00013	0	0	0
GO_REGULATION_OF_PROTON_TRANSPORT	9	1	-4.82164e-17	0.634366	-0.866033	4.82164e-17	0	0	0	-4.82164e-17	0.775119	0	-0.552313	-4.82164e-17	3.28834	-0.588894	-4.82164e-17	-4.82164e-17	0.587951	0.47966	0	0	-0.781626	0	0	0.718511	4.82164e-17	-4.82164e-17	-4.82164e-17	0	0	4.82164e-17	0	-4.82164e-17	0	4.82164e-17	0	-4.82164e-17	0	0	0	-4.82164e-17	1.55932	0	0	-4.82164e-17	0	0	0
GO_REGULATION_OF_LIPID_TRANSPORT	32	6	-0.351373	1.0285	-1.14854	0	0	-0.620822	-0.388627	-0.235706	2.14984	-0.517447	-0.552213	-2.27035	4.82164e-17	1.07623	0.146385	-1.01237	0.141909	0.9312	-0.130736	-0.44091	4.82164e-17	-0.570807	-2.88134	-4.82164e-17	-0.68896	0	0	-1.72873	-0.732762	0.577733	-0.384541	-0.451555	-4.82164e-17	-1.11029	0.593069	-10.0163	-0.296625	0.793103	0.206047	0.937756	0	-0.406646	3.52206	-0.300838	2.80203	-0.920165	-1.23021
GO_CARBOHYDRATE_DERIVATIVE_TRANSPORT	39	1	-1.16821	0.242325	0	0	-0.613035	-1.19755	0	-1.1754	0.934014	0	-0.551473	-0.982185	-4.82164e-17	-0.210008	0.216696	0.202211	2.60321	4.82164e-17	-0.914148	-0.332911	-0.355678	0	-2.07491	0.305638	0	-0.41354	4.82164e-17	-0.562554	0.509688	-0.220837	0	0	-0.246297	-0.261315	-4.82164e-17	-2.06177	-4.82164e-17	0	0.421974	0.604037	0	-0.66589	2.45564	4.82164e-17	0.695204	0	4.82164e-17
GO_AMINO_ACID_BINDING	15	4	-0.340405	-1.30516	-1.10525	-0.704705	-0.563709	-0.111437	-0.175464	-0.224208	-0.656514	-0.198282	-0.540035	0	-4.82164e-17	-0.339044	0	0.313385	0.338361	0.122576	-0.27994	-0.834201	-1.45502	-0.866147	-2.12188	0.182243	-0.672514	-3.22223	0	-2.80262	0.262554	-1.34498	-0.370593	-2.0105	-0.584988	1.00335	0.5671	-5.8981	1.08227	0.182243	1.73228	-1.67646	0.971007	0.165766	1.34442	0	0.991051	-0.890058	-0.218292
GO_HEXOSAMINIDASE_ACTIVITY	42	1	-0.565179	-4.82164e-17	4.82164e-17	0	-6.45317	-0.39704	4.82164e-17	4.82164e-17	0.747905	0	-0.527153	-4.82164e-17	0	-0.563306	0	1.34378	-4.82164e-17	-4.82164e-17	0.838272	0	-0.754368	4.82164e-17	-2.65758	-4.82164e-17	0	0.671775	-4.82164e-17	0.915183	4.82164e-17	4.82164e-17	0	-0.733773	4.82164e-17	-0.633901	4.82164e-17	-0.621414	0	0	-4.82164e-17	0	-4.82164e-17	0	4.82164e-17	4.82164e-17	0	0	4.82164e-17
GO_NITRIC_OXIDE_METABOLIC_PROCESS	44	3	0	1.50702	0.946495	-0.669202	0	4.82164e-17	4.82164e-17	4.82164e-17	4.82164e-17	0	-0.527153	-4.82164e-17	0	-0.563306	0	0	-4.82164e-17	-4.82164e-17	0	1.50575	-0.754368	-2.48503	-0.624774	-4.82164e-17	0	0	-4.82164e-17	3.57939	4.82164e-17	4.82164e-17	0	-1.76966	4.82164e-17	-0.633901	1.96933	-0.621414	1.87368	0	0.8342	-3.27543	0.606166	0.638559	0.721663	-0.971758	-1.36218	0	4.82164e-17
GO_REGULATION_OF_CATECHOLAMINE_METABOLIC_PROCESS	37	1	0	-4.82164e-17	4.82164e-17	-0.669202	-0.564241	4.82164e-17	4.82164e-17	4.82164e-17	4.82164e-17	-0.779683	-0.527153	-4.82164e-17	0	0	0.572782	0	-4.82164e-17	-4.82164e-17	0	0	-0.754368	4.82164e-17	0	-4.82164e-17	0	0.671775	-4.82164e-17	0	4.82164e-17	4.82164e-17	0	0	1.57537	0	4.82164e-17	0	0	0	-4.82164e-17	0	1.50251	0	4.82164e-17	4.82164e-17	0	0	-0.870301
KEGG_PANTOTHENATE_AND_COA_BIOSYNTHESIS	24	2	-0.541488	0.58416	-4.82164e-17	0	4.82164e-17	0	0	0	2.9665	4.82164e-17	-0.503909	4.82164e-17	0	-0.539636	0	-4.82164e-17	0	0	0.812441	4.82164e-17	-1.7581	0	-1.48881	0	0	-3.20719	4.82164e-17	0.888978	0	0	4.82164e-17	1.27815	-4.82164e-17	0	0	-1.48178	0	0	0.808392	1.01469	0	-1.08221	1.69043	0	0	0	4.82164e-17
GO_POLYSACCHARIDE_BINDING	24	1	-1.3153	1.40526	4.82164e-17	0	0	0	4.82164e-17	-4.82164e-17	0.699027	0	-0.482344	-0.725253	0	0	0	0	0	4.82164e-17	0	1.45228	-0.705403	0	1.30907	0	4.82164e-17	-1.8508	0	-0.488916	4.82164e-17	0	0	0	4.82164e-17	0	0.780294	1.67121	0	0	0	0	0	-1.05703	2.80339	0	-1.30907	0	4.82164e-17
GO_PYRIMIDINE_NUCLEOBASE_METABOLIC_PROCESS	1	2	-4.82164e-17	4.82164e-17	-0.788306	0	0	-0.959479	-1.52901	-4.82164e-17	0	0	-0.482344	-4.82164e-17	0	0	0	0	0.516738	1.94156	0	1.45228	-0.705403	-0.525978	4.82164e-17	0	0.917713	-0.774399	-0.92058	0	4.82164e-17	-3.49865	1.3245	-1.66499	4.82164e-17	0	0	-2.48379	0	0	0	-0.768596	0	-1.05703	0.673151	0	-4.82164e-17	0	-0.820006
GO_REGULATION_OF_CALCIUM_ION_TRANSPORT	15	7	0	4.82164e-17	0.686714	-0.609026	-0.0958534	0	-1.09518	0	2.36999	-0.290359	-0.474287	-1.03521	-0.515367	-3.02313	2.12912	0.19816	0.348267	1.32055	-0.181897	1.19217	-0.728392	-0.217202	-2.04944	0.112952	1.78027	0.419446	-1.79218	1.56295	0.169963	-1.43898	0.366507	-2.84684	0.525841	-0.398959	0.330501	-0.388719	0.790337	-0.876976	0	0.892446	2.39274	0.402352	0.274654	-0.739687	3.52599	-1.4094	-0.356015
GO_INOSITOL_PHOSPHATE_METABOLIC_PROCESS	12	0	-0.52664	4.82164e-17	0	1.11554	0	-0.596181	4.82164e-17	-0.410935	0	-0.330191	-0.4673	0	-4.82164e-17	-0.200879	0.538711	-4.82164e-17	0.200816	0.391196	-0.77958	0	0.899251	-0.537183	-0.215163	-4.82164e-17	4.82164e-17	0.701304	0	1.99389	0.458501	-0.201672	-0.585974	0	-0.604758	0.599975	0.37055	0	0	2.11374	0.37382	0	0.202413	-0.610884	0.285417	-0.48941	1.81152	0	0
GO_PURINE_NUCLEOBASE_METABOLIC_PROCESS	1	1	0	0.540743	-0.765673	0	-0.498057	0	-4.82164e-17	0	4.82164e-17	-0.708096	-0.462266	4.82164e-17	0	4.82164e-17	-1.84902	0	0	2.84726	0	-0.655637	0	0	1.28488	0.62196	4.82164e-17	-3.05058	-0.897344	-0.468756	0.86179	-1.29791	0	-0.663093	1.49732	1.02134	0	-0.553477	0	0	0	-0.746072	-0.757705	-1.03335	1.59283	0	0.544931	0	-0.797209
GO_PYRIMIDINE_NUCLEOSIDE_TRIPHOSPHATE_METABOLIC_PROCESS	4	1	-1.27007	0	-0.765673	0	4.82164e-17	-0.917692	-2.55858	0	4.82164e-17	0	-0.462266	4.82164e-17	0	4.82164e-17	4.82164e-17	0	0	1.87147	-0.40902	0	0	0	4.82164e-17	0	4.82164e-17	0.602507	-0.897344	4.82164e-17	4.82164e-17	-6.00431	0	4.82164e-17	-0.545987	1.02134	0	0	0	0	0	0	0	0	0	0	0.544931	0	4.82164e-17
KEGG_INOSITOL_PHOSPHATE_METABOLISM	12	2	-0.51545	0.201968	0	1.10758	0	-1.49463	-4.82164e-17	-0.404536	0.299688	-0.324265	-0.45664	-4.82164e-17	4.82164e-17	-0.20031	1.02234	-1.24304	0.200232	0.39033	0.370918	-0.28319	-0.304642	0	4.82164e-17	0	0	-0.359573	0	5.2171	0.451877	-0.201321	0	-4.82164e-17	-0.20266	0	0	0	0	1.34252	0.367623	0	0	-0.60372	0.279815	0	0.591194	-4.82164e-17	0
GO_CARBOXYLIC_ESTER_HYDROLASE_ACTIVITY	38	6	0.545811	0	-0.911519	-4.82164e-17	-1.92852	-0.097491	-0.570221	-0.521677	0	-0.777286	-0.453413	-4.02657	0	-0.736363	0.512078	0.277004	0.280886	0.409079	-0.418232	-0.169355	-1.75758	0	-5.89949	-4.82164e-17	-4.82164e-17	-2.05941	0	0.574213	-0.639717	-0.74506	-4.82164e-17	1.22572	-0.770232	0.319657	1.44293	-4.28503	-0.228085	-0.274607	0.901993	-0.865167	0.313952	-1.59663	1.61986	0	-0.532538	-3.00166	1.26584
KEGG_DRUG_METABOLISM_CYTOCHROME_P450	35	14	-0.199828	1.74019	0	0	-0.19974	0	0	0	4.82164e-17	0	-0.446281	-2.37453	4.82164e-17	-0.501649	0	-4.82164e-17	0	0.389199	-0.391176	-0.277709	-0.817287	-5.84897	0	0	0	9.1669	0	-1.46296	4.82164e-17	-0.200879	-4.82164e-17	-4.82164e-17	0	-0.211592	3.57711	-23.9885	0	-0.530519	0	-3.5182	0.201907	0.214789	7.27556	0	0.201939	0	0
KEGG_METABOLISM_OF_XENOBIOTICS_BY_CYTOCHROME_P450	35	15	-0.199828	1.74019	0	0	-0.19974	0	0	-0.398289	4.82164e-17	0	-0.446281	-4.31267	4.82164e-17	-0.501649	0	-4.82164e-17	0	0.389199	-0.391176	-0.277709	-0.817287	-3.08627	-0.205374	0	0	9.1669	0	-1.46296	4.82164e-17	-0.200879	-4.82164e-17	-4.82164e-17	0	-0.211592	9.63926	-19.3306	0	2.05636	0	-3.5182	0.201907	0.214789	8.48954	0	-0.830107	0	0
GO_ALDEHYDE_DEHYDROGENASE_NAD_ACTIVITY	29	1	-4.82164e-17	0.521111	-0.744379	4.82164e-17	0	-0.878723	4.82164e-17	4.82164e-17	4.82164e-17	0	-0.44351	-1.6562	0	-0.477982	0	-4.82164e-17	1.22189	0.375751	-0.390989	0	-5.47637	-1.24135	-0.536955	-4.82164e-17	4.82164e-17	1.4465	0	0.8198	0	0	0	0	0	-0.545746	2.99796	-2.34156	0	1.48727	1.77777	-0.724886	0	0.550235	0	0	0	0	4.82164e-17
GO_INOSITOL_PHOSPHATE_PHOSPHATASE_ACTIVITY	12	0	-0.479773	0	0	1.54227	-1.22573	-1.61226	4.82164e-17	-0.784596	4.82164e-17	-0.687136	-0.44351	0	0	0	1.24332	-4.82164e-17	0	4.82164e-17	1.78605	0	-9.64327e-17	-0.486127	0	-4.82164e-17	4.82164e-17	0.582312	0	1.9423	0	0	0	0	-0.526303	4.82164e-17	0	0	0	-0.937318	0.740394	0	0.519058	0.550235	0	0	0.525257	0	4.82164e-17
GO_LIPOPOLYSACCHARIDE_BINDING	33	2	1.27741	1.31636	0	4.82164e-17	0	-0.878723	4.82164e-17	4.82164e-17	4.82164e-17	0	-0.44351	-0.68206	0	0	1.24332	-4.82164e-17	0	0.375751	0	0	-9.64327e-17	-0.486127	-3.50144	-4.82164e-17	4.82164e-17	-4.82164e-17	0	-4.82164e-17	0	0	0	-0.642432	0	4.82164e-17	0	-0.533721	0	0	0	0	0	-4.82164e-17	0	0	2.31354	0	-0.775752
GO_PHOSPHOTRANSFERASE_ACTIVITY_FOR_OTHER_SUBSTITUTED_PHOSPHATE_GROUPS	21	2	-0.479773	0.521111	0	1.54227	-4.43977	-0.321151	4.82164e-17	4.82164e-17	0.656177	0	-0.44351	0	0	0	0.487045	1.15789	0.477091	4.82164e-17	0.744379	0	-0.662468	4.82164e-17	0	0.601607	4.82164e-17	0.582312	0	-0.44992	0	0	0	0	-0.526303	4.82164e-17	0.736453	0	0	0	0	0	0	-4.82164e-17	0	0	0	0	4.82164e-17
KEGG_GLYCOSAMINOGLYCAN_DEGRADATION	42	2	-1.22767	-2.00076	0	4.82164e-17	-10.2541	-0.878723	4.82164e-17	4.82164e-17	2.7409	0	-0.44351	0	0	0	0	-4.82164e-17	0	4.82164e-17	0.744379	0	-0.662468	4.82164e-17	-3.50144	-4.82164e-17	0.872603	0.582312	0	-4.82164e-17	0	-0.492619	0	0	0	4.82164e-17	0	-1.34329	0	0	0	0	0	-4.82164e-17	0	1.95957	0.525257	0	4.82164e-17
GO_AMMONIUM_TRANSPORT	37	3	-0.199112	0.201796	1.14747	-0.231226	-0.199011	0	4.82164e-17	0	0.288621	-3.28885	-0.436211	-0.839521	0	-0.491079	0	0.194272	0.198805	0.387815	0	-0.272371	0.876509	0.604852	0.822754	0	0	3.64571	-4.82164e-17	-0.446302	-0.939206	-0.200351	0	0.769587	-2.47263	-0.206843	0	-0.582636	0	0.24723	0.355676	-0.916445	1.70566	0	1.38456	-4.82164e-17	1.72981	0	-0.384817
GO_ACID_AMINO_ACID_LIGASE_ACTIVITY	17	0	1.25573	4.82164e-17	0	4.82164e-17	0	-0.305465	0	0	-4.82164e-17	-0.667375	-0.425939	0	4.82164e-17	-4.82164e-17	0.468962	1.98968	4.82164e-17	0.962862	0	-4.82164e-17	4.82164e-17	-1.20138	0	0	-9.64327e-17	0.563312	-0.854755	0	0	-0.474475	-4.82164e-17	0	-1.28689	4.82164e-17	1.72683	-4.82164e-17	0	-0.916404	0.720322	0	-4.82164e-17	0	0.611287	0	4.82164e-17	0	0
GO_ACIDIC_AMINO_ACID_TRANSPORT	15	1	-4.82164e-17	4.82164e-17	0.829988	4.82164e-17	0	0	0	0	-4.82164e-17	0	-0.425939	0	4.82164e-17	-4.82164e-17	0	0.429879	4.82164e-17	0	0	-4.82164e-17	-0.642867	-0.468054	-1.30947	0	0.851921	1.40521	0	-1.12378	0.819487	4.82164e-17	1.25573	-0.62297	0	-1.32808	0.716403	-0.515157	0	-0.916404	0.720322	0.923154	-1.72683	0	0.611287	-0.854755	0.506776	0	0
GO_GLYCOLIPID_BINDING	48	0	-1.1878	4.82164e-17	-0.724285	4.82164e-17	-1.18589	-0.305465	0	-0.764297	0.636619	0	-0.425939	0	4.82164e-17	-0.46	0	4.82164e-17	4.82164e-17	0	-0.374137	-4.82164e-17	-0.642867	4.82164e-17	-0.518361	0	-1.31451	-0.710604	0	0	0	-0.474475	-4.82164e-17	2.68805	0	0.977928	4.82164e-17	-0.515157	0	0	0	0	-4.82164e-17	1.33757	1.50666	0	-1.24037	0	0
GO_L_ASCORBIC_ACID_BINDING	28	3	-4.82164e-17	4.82164e-17	0.829988	4.82164e-17	-8.44817	0	0	-0.764297	0.636619	0	-0.425939	0	4.82164e-17	-1.18397	-1.80358	4.82164e-17	5.59032	0.35913	0	-4.82164e-17	4.82164e-17	4.82164e-17	0	0	-9.64327e-17	0	0	0	0	4.82164e-17	-4.82164e-17	0	0	-0.527069	4.82164e-17	-4.82164e-17	0	-0.916404	0	-0.7049	0.500638	0.531517	0	0	0.506776	0	0
GO_PYRIMIDINE_RIBONUCLEOTIDE_METABOLIC_PROCESS	4	1	-1.1878	4.82164e-17	0	4.82164e-17	0	-0.842272	0	0	0.636619	0	-0.425939	0	4.82164e-17	-4.82164e-17	0	4.82164e-17	0.459119	3.70937	0	-4.82164e-17	-0.642867	4.82164e-17	0	0	-9.64327e-17	-0.710604	0	0	0	-2.14079	1.25573	0	-0.507811	4.82164e-17	4.82164e-17	1.60142	0	0	0.720322	-0.7049	-4.82164e-17	0	0	-0.854755	0.506776	0	0
GO_AUTOPHAGY	6	6	1.05596	1.76576	-1.44738	-0.0787346	1.02853	-2.71588	-2.2965	4.82164e-17	0.462101	-0.0934708	-0.42068	-0.849038	-0.302924	0	-4.82164e-17	-0.470541	1.39364	-2.01272	-5.02481	-0.0852667	0.208381	-0.581805	0.526098	1.5535	0	-0.350838	-0.12057	0.855383	0.422776	0.195823	0	0.194855	-0.630421	0	0.351077	0	-0.916805	0.1764	0.352591	-0.217263	-0.713539	-0.565574	0.594804	0	0.770355	0	-0.762615
GO_GLUTAMINE_METABOLIC_PROCESS	3	3	-0.44484	-1.9575	0.810479	-4.82164e-17	-0.443963	0	-0.541728	0	0	-4.82164e-17	-0.409436	0	-4.82164e-17	-0.443089	0	-4.82164e-17	1.14453	3.60145	0	1.36229	-0.624348	0	-0.500842	1.40655	0.832324	1.36622	0	0	0	-4.291	4.82164e-17	1.16363	0	-0.509468	0	-0.497669	0	0.564373	2.87969	-1.66248	0	4.82164e-17	1.46713	0	0	0	0
GO_GTP_METABOLIC_PROCESS	4	0	-2.03774	0.485305	4.82164e-17	-4.82164e-17	0	-0.290826	0	0	0	-4.82164e-17	-0.409436	-0.643685	-4.82164e-17	0	0.451951	-1.63779	0.442218	0.343567	-0.358344	0	-0.624348	0	0	4.82164e-17	0	0.545391	0	-0.415687	0.800021	0	4.82164e-17	0	-0.490395	-0.509468	0	0	0	4.82164e-17	0.701333	0	0.483293	0.513875	0	0	1.24641	0	0
GO_NUCLEOTIDE_TRANSPORT	39	1	-0.44484	4.82164e-17	0.810479	-4.82164e-17	0	-0.808082	0	0	0	-4.82164e-17	-0.409436	0	-4.82164e-17	-0.443089	0.451951	-4.82164e-17	2.02883	0.927283	-0.960249	0	-0.624348	-0.451052	-0.500842	0.564373	0	-0.691669	0	0.779958	0.800021	0	4.82164e-17	-0.604588	0	-0.509468	0	1.58049	0	4.82164e-17	0	0	0	0.513875	0	0	0	0	0
GO_REGULATION_OF_SUPEROXIDE_METABOLIC_PROCESS	16	1	4.82164e-17	4.82164e-17	4.82164e-17	-4.82164e-17	0	-0.290826	-0.541728	0	0.618142	-0.648697	-0.409436	-0.643685	-4.82164e-17	-0.443089	0	-4.82164e-17	4.82164e-17	0.343567	0.705274	-0.597291	-0.624348	-1.1637	-0.500842	4.82164e-17	0.832324	-0.691669	0	-0.415687	0	-0.457403	4.82164e-17	-0.604588	-0.490395	-0.509468	0.697435	-2.21559	0	0.564373	0	0	0	4.82164e-17	0	0	-2.76018	-0.893256	-0.736323
GO_HORMONE_METABOLIC_PROCESS	30	17	0.468685	8.72692	0	-1.54018	-0.882334	-0.0875033	-0.746482	0	-0.50313	0	-0.40431	-6.65925	0	-0.258164	0.643672	-0.826741	-1.22473	0.701904	-0.715267	-0.341696	-0.148786	-3.06909	-3.54238	1.16626	0	3.97127	-0.200062	0.449729	-0.559136	-0.90145	-0.245576	-0.565998	-0.925117	-0.279929	3.79468	-4.88672	-0.520171	4.15538	0.176264	-3.70735	1.25043	0	6.04066	-0.200062	-0.455978	-1.16442	-0.390695
GO_HYALURONIC_ACID_BINDING	43	1	0	0.468913	0	0	4.82164e-17	0	-0.524814	0	0.600645	4.82164e-17	-0.3939	-0.626019	4.82164e-17	-1.97485	0.43591	0.397741	0	0.328961	0	4.82164e-17	0	-0.435022	4.44174	0	0	0	4.82164e-17	-0.400072	4.82164e-17	-4.82164e-17	0	1.14415	-4.82164e-17	-0.492842	1.64798	-4.82164e-17	4.82164e-17	1.3694	0	-4.82164e-17	-0.67945	0	0.575671	4.82164e-17	-1.20023	0	4.82164e-17
GO_REGULATION_OF_CHOLESTEROL_METABOLIC_PROCESS	30	2	-0.428879	2.11654	0	0	-1.11281	0	-4.82164e-17	-0.726848	0	4.82164e-17	-0.3939	-1.53593	-1.39933	0	0	-4.82164e-17	0.426287	-4.82164e-17	-0.926384	4.82164e-17	0	-1.12808	-0.484297	0	0	0.528447	4.82164e-17	-0.400072	4.82164e-17	-4.82164e-17	0	0	-4.82164e-17	0.938881	0.67945	-2.15769	4.82164e-17	0	0	2.07291	0	0	1.42967	-1.93282	0.472937	0	4.82164e-17
GO_REGULATION_OF_CELLULAR_AMINO_ACID_METABOLIC_PROCESS	18	4	-0.192078	0.491077	0	-0.201668	-4.82164e-17	0	-0.201676	0	0	0	-0.390671	-4.82164e-17	0	-0.191702	0.19353	4.82164e-17	0.191511	0	-2.85759	-0.238573	0.828247	-0.436797	-0.200196	0	0.42572	-0.310378	0	-0.390782	-0.890406	-0.194557	4.82164e-17	-2.82551	0	0	0.314927	-1.59135	-2.8972	0.214849	4.82164e-17	0.486845	0.198451	0.201048	0.669988	0	0.199135	-0.478092	0
GO_OLIGOSACCHARIDE_METABOLIC_PROCESS	42	2	-0.19083	0.944844	-0.316209	4.82164e-17	-14.0471	-2.93132	-0.201646	4.82164e-17	-0.821835	-0.272383	-0.390278	0	0	0	2.73902	0	0	0.369117	-0.161944	4.82164e-17	-0.713481	-2.02124	-0.986656	3.43975	0	-4.82164e-17	0	2.67419	4.82164e-17	-0.193474	0	-0.239519	-0.958514	1.32131	0	1.11436	4.82164e-17	-2.10766	0.3131	-0.821323	0.478741	0.52794	-0.970106	0	2.21375	0	-0.340972
GO_PEPTIDE_TRANSPORT	15	3	-0.390312	0.439335	1.76858	-5.89574	0	-0.534688	-0.200566	-0.324042	-0.79135	-0.250617	-0.385617	-0.696588	0	-0.390276	-1.27977	0.173688	0.183143	0.571891	4.82164e-17	-1.1714	4.82164e-17	-0.185636	1.76333	0.564459	0.394625	0.533756	-1.83933	0	0	-0.187312	0.752887	-1.19132	-0.194459	-1.50756	0	-0.195688	-2.74813	0.564459	0	-0.769283	-2.22971	0	1.82564	0	-0.738584	-2.00704	-1.5577
GO_PHOSPHATIDYLINOSITOL_3_KINASE_ACTIVITY	10	4	0	0.431381	-0.288732	-4.82164e-17	-0.390043	1.66455	-0.200179	4.82164e-17	1.21316	4.82164e-17	-0.384193	-0.242901	4.82164e-17	-0.750423	0.772926	-4.23204	0.389941	0.570318	0	-0.210023	-4.82164e-17	-0.184203	0	0.201321	0.389781	-3.0533	0	-2.31493	0	-0.390187	0	0.680895	-0.439143	-0.468539	0.779264	0	0	-1.99937	-1.54117	-0.759462	-4.82164e-17	0.475398	0.207053	-0.392112	2.76622	-0.44078	-0.847275
GO_REGULATION_OF_AMINE_TRANSPORT	15	5	0	0.858651	-0.288732	-4.86535	0	4.82164e-17	0	4.82164e-17	-1.8614	-1.29705	-0.384193	-2.81362	0.810705	-0.181876	0.184456	0.38527	0.389941	0.570318	-0.573691	0.866834	-0.229014	0	2.95267	0.201321	0.389781	-2.18492	0	-0.385871	0	0.686982	0	-0.215092	0.93283	-0.468539	0.282771	-1.44313	0	-0.443599	0.285731	1.1493	6.21271	0	0	-0.392112	1.41205	0	-0.312678
GO_REGULATION_OF_CARBOHYDRATE_METABOLIC_PROCESS	26	7	0.445405	0.267423	0.896903	-0.734072	-0.412002	-2.21326	-0.733158	-0.3881	0	-1.40245	-0.383166	-4.67949	0	-0.576442	0.853974	-0.800021	0	0	-2.01429	-4.82164e-17	-0.858007	-0.111133	-0.441866	0.294372	0.485708	-1.57984	-0.197897	-1.58645	-0.534643	-4.82164e-17	-0.649549	0	3.78286	-1.26029	0.643694	-1.20533	-0.197282	0.745574	2.22434	5.18913	-0.166666	0.924537	1.18038	-0.489708	0.116573	-1.73391	-1.20391
GO_ATPASE_BINDING	6	0	-0.180865	0.423602	0.367186	-1.59354	-0.180594	4.82164e-17	-0.199738	4.82164e-17	1.19817	-0.242553	-0.38262	-0.677767	0	4.82164e-17	0	0.169996	0.389475	1.31628	-1.93482	-1.14158	0	-0.182736	0	1.67462	4.82164e-17	0.516707	-4.82164e-17	0.914511	0	-0.184553	-0.477963	-0.211335	-0.858442	-0.19586	0	0	-4.82164e-17	0.547033	0	-0.749823	0	0	0.203359	-4.82164e-17	0.19225	0	-0.308287
GO_PHENOL_CONTAINING_COMPOUND_METABOLIC_PROCESS	45	2	0.735907	0.832217	0	-0.982171	-0.179021	0	-0.199247	-0.310757	1.85877	-0.238648	-0.380907	-0.668623	0.799302	0	5.7469	0.382251	0.388856	0.566269	-0.571702	-1.12707	0	-1.23234	-0.43944	0	0	0.988628	0	-0.657485	0	-0.390061	0	-0.20766	0.921164	-0.452601	1.40115	-0.864022	-4.82164e-17	0	-4.82164e-17	1.1278	2.6653	4.82164e-17	1.1155	0	-4.82164e-17	0	-0.303981
GO_ALDO_KETO_REDUCTASE_NADP_ACTIVITY	17	4	-4.82164e-17	0.453406	0.774323	-0.509986	0	-0.264294	4.82164e-17	-4.82164e-17	0	0	-0.379242	-2.57781	4.82164e-17	0	-4.82164e-17	0	0.411238	4.82164e-17	4.82164e-17	-1.40309	-0.590162	-1.09433	-1.2002	0	0	2.25963	0	0	4.82164e-17	-0.426086	0	0	0	0	8.53965	-2.10276	4.82164e-17	2.32155	-4.82164e-17	-0.651048	0.451434	0	0.559244	4.82164e-17	0.45739	0	4.82164e-17
GO_HORMONE_TRANSPORT	15	3	0	0.408551	0.948912	-5.68261	-0.388361	-0.512125	-0.198708	0	2.60488	0	-0.379058	-1.23831	-4.82164e-17	4.82164e-17	-1.25559	0.166232	0.710992	0.563818	-0.141323	-1.75905	-0.21767	0.505835	0.716205	0.530302	0.375776	-0.740758	-0.378078	0	-0.830064	-0.389773	0.730422	0.664501	-0.190285	-0.881396	0.270358	-1.38552	-0.373495	1.02507	0	-0.261882	-2.14241	-4.82164e-17	1.1013	4.82164e-17	0.829767	-1.93959	-1.49411
GO_N_ACETYLTRANSFERASE_ACTIVITY	6	3	-0.386702	0	0.349313	-0.197644	-0.386518	-0.4999	-0.478988	-0.298221	0	-0.227409	-0.374984	-0.223894	0	-0.38633	4.82164e-17	0.162414	0.173533	2.93869	-0.852119	0	-1.15749	-0.387857	-0.190386	0.514227	4.82164e-17	-0.258255	0	-0.377705	0.340997	-1.77052	0	-0.201425	-0.401609	0	0.262486	-0.412349	-0.364591	0.199837	-4.82164e-17	0.425283	0.186167	0.193061	1.07367	-3.63074	0.187708	-4.82164e-17	-4.82164e-17
GO_MULTICELLULAR_ORGANISMAL_MACROMOLECULE_METABOLIC_PROCESS	43	6	-1.12332	0	0.340849	0	-2.96835	-1.37449	-0.196099	4.82164e-17	4.22421	-0.633597	-0.37045	-0.216826	0	-33.1296	-1.23274	0.158561	0	0.551474	-0.561821	-0.550472	-4.82164e-17	0.486539	-6.00675	0.198914	0	-0.705061	0	0	4.82164e-17	-0.387226	0	0	0.893465	-4.82164e-17	0.254916	0	-0.355995	-1.06476	0	-0.695533	0.183563	0	2.37948	-0.360502	-1.67255	-0.40789	0
GO_LONG_CHAIN_FATTY_ACID_METABOLIC_PROCESS	29	12	-2.25771	4.82164e-17	0.901079	-4.82164e-17	0	-0.281206	-0.195343	0	0.575874	-0.21684	-0.368026	-2.60268	-4.82164e-17	1.15064	0.67729	0.370111	0.38223	0.547819	0	0	-1.11686	-3.73869	-2.59198	0	0.939751	-3.7411	0	1.54134	0.882671	-0.386261	0	0.638818	0	2.04651	2.04106	-8.9529	-4.82164e-17	-1.87051	4.82164e-17	-0.687032	0	0.830304	2.35519	-0.356297	2.52337	-4.82164e-17	-0.279809
REACTOME_SULFUR_AMINO_ACID_METABOLISM	2	2	0	-4.82164e-17	0.757513	4.82164e-17	0	0	2.59668	-0.692991	0	-0.598206	-0.365386	-0.593289	4.82164e-17	4.82164e-17	0	0.982061	0	1.53118	0	0	-4.93619	-0.405533	-4.82164e-17	4.82164e-17	-4.82164e-17	0	0	0	-2.89178	-0.411675	-4.82164e-17	-0.55498	-1.14543	0	1.57668	-3.07982	4.82164e-17	-0.84266	2.70738	-1.55306	0	0	0	0	0	0	-4.82164e-17
GO_ACYLGLYCEROL_O_ACYLTRANSFERASE_ACTIVITY	40	3	-2.77137	0	-4.82164e-17	0	-0.385157	-0.240896	0	-0.677224	-1.20267	-0.582967	-0.352265	-2.47208	-4.82164e-17	0	0.39279	4.82164e-17	0.38349	0.803719	-1.53536	-4.82164e-17	0	-0.391931	-1.13622	-4.82164e-17	4.82164e-17	-1.5316	0	-0.358207	0	0	4.82164e-17	4.82164e-17	-1.11437	-1.15425	0.630562	-0.436636	4.82164e-17	0.501019	0	1.96477	-4.82164e-17	-0.898653	2.30983	-0.765732	0.428658	0	0
GO_REGULATION_OF_HORMONE_METABOLIC_PROCESS	44	1	-0.385994	1.10371	-4.82164e-17	1.425	-0.385157	-0.240896	0	4.82164e-17	0.553211	0	-0.352265	-0.578082	-4.82164e-17	-0.384322	0.39279	-1.56299	0	4.82164e-17	-0.303946	-0.532944	0	-1.84721	0	-4.82164e-17	0.762953	0	0	0	0	0	4.82164e-17	4.82164e-17	-4.82164e-17	0	0.630562	-0.436636	4.82164e-17	-0.826287	0.634374	-0.619378	0.422821	0.452236	0	0	0	0	0
GO_VERY_LONG_CHAIN_FATTY_ACID_METABOLIC_PROCESS	41	3	-1.8266	0.424753	-0.63823	-0.480288	-0.385157	4.82164e-17	0	4.82164e-17	0	0	-0.352265	-4.82164e-17	-4.82164e-17	0	0.39279	0.355962	0	4.82164e-17	-0.303946	-0.532944	-1.39281	0	-0.439687	0.501019	4.82164e-17	0	0	0.711454	0	0	4.82164e-17	4.82164e-17	-4.82164e-17	0	0.630562	-3.01027	4.82164e-17	0	0	0	-4.82164e-17	-0.898653	1.32794	0	0	0	0
KEGG_SELENOAMINO_ACID_METABOLISM	9	0	4.82164e-17	0.424753	-4.82164e-17	0	-1.01689	-0.240896	0	4.82164e-17	0	0	-0.352265	-4.82164e-17	-4.82164e-17	-0.384322	0	0.952227	1.01322	2.29895	-0.303946	-4.82164e-17	-2.41034	0	0	-4.82164e-17	4.82164e-17	0	0	-0.957221	-1.2677	0	4.82164e-17	4.82164e-17	-4.82164e-17	0	4.82164e-17	-1.12959	4.82164e-17	0	1.55147	-0.619378	-4.82164e-17	0	0	0	0	0	0
GO_HYDROLASE_ACTIVITY_HYDROLYZING_O_GLYCOSYL_COMPOUNDS	42	2	-1.01522	0	-0.236049	-0.19033	-24.4408	-4.82164e-17	-0.190067	-4.82164e-17	-0.712798	-0.201297	-0.351668	0	0.737504	4.82164e-17	0.375851	0.354385	4.82164e-17	0.74927	0.670525	4.82164e-17	-0.540551	-0.612809	-3.92591	1.43759	0	0.840289	0	0.290289	0.305439	0	4.82164e-17	0	-0.387205	1.11073	4.82164e-17	0.999836	4.82164e-17	0.194429	0.233288	-0.22265	-4.82164e-17	-0.441696	2.21716	0	-0.661158	0	4.82164e-17
GO_PYRIMIDINE_RIBONUCLEOSIDE_METABOLIC_PROCESS	4	1	-0.989804	-4.82164e-17	0	4.82164e-17	0	-0.664347	0	4.82164e-17	0	4.82164e-17	-0.339821	0	4.82164e-17	0	-4.82164e-17	-4.82164e-17	0.370665	3.14268	0	-0.518737	-0.544856	0	0	-4.82164e-17	4.82164e-17	-0.610124	0	0	0	-1.82143	1.1454	-0.525774	-0.416321	0	4.82164e-17	1.48905	0	0	0.619522	-0.60461	-4.82164e-17	-4.82164e-17	0.51459	-0.75027	0.415346	0	0
GO_REGULATION_OF_CGMP_METABOLIC_PROCESS	13	2	0	4.82164e-17	0.711367	-0.453341	0	-0.640018	0	0	0	0	-0.328	-0.549685	-4.82164e-17	-1.72978	4.82164e-17	0	0	-4.82164e-17	-0.281025	-1.2764	0	-0.975074	-0.413478	0.47373	-1.18784	0	0	-3.49383	0.701169	4.82164e-17	0	-0.512152	0	0	1.48125	-0.410485	1.6206	-0.79557	0.605308	0	3.88401	1.10491	-1.32462	-0.735449	0.402664	-0.792316	-0.639212
KEGG_ETHER_LIPID_METABOLISM	38	0	-0.935816	0.38678	-0.59548	1.37674	0	0	0	0	-1.15509	0	-0.316756	-1.34266	-4.82164e-17	0	0	0	4.82164e-17	4.82164e-17	-0.270442	0	-4.82164e-17	-0.355002	-1.05083	0	0	-0.582394	0	-0.875775	0	0	0	-1.26296	4.82164e-17	0.841157	4.82164e-17	-0.39831	0	-0.781127	0	0	-4.82164e-17	-0.852837	1.2393	0	-1.09924	-0.777883	0
GO_FATTY_ACID_BINDING	33	3	2.51151	0	4.82164e-17	-4.82164e-17	0	-0.203776	0	4.82164e-17	0	-1.32521	-0.306046	-2.28657	0	-0.336562	0.344649	0	0	-4.82164e-17	-0.260388	1.22566	-0.505319	0	-3.82882	-4.82164e-17	0	-0.569375	0	-0.851022	0	4.82164e-17	-4.82164e-17	1.02916	1.29433	0	0	-1.8227	-0.702097	0	0	-0.563955	0	0.401688	-1.29433	0	1.79602	-0.764004	-0.612163
GO_SUPEROXIDE_METABOLIC_PROCESS	44	2	0	0.375263	4.82164e-17	-4.82164e-17	0	-0.203776	0	4.82164e-17	0.499444	-0.528418	-0.306046	0	1.16687	-0.907002	0	0	0	0.247354	-4.82164e-17	-0.47975	0	-0.923257	-0.389612	-4.82164e-17	0	-4.82164e-17	0	-0.31169	0.673546	4.82164e-17	-4.82164e-17	-1.23571	-1.00349	-1.04234	3.6254	0	1.58994	0.448798	0	0.77379	0	1.87467	0.475695	0	0	-4.82164e-17	-0.612163
REACTOME_TRANSPORT_OF_VITAMINS_NUCLEOSIDES_AND_RELATED_MOLECULES	39	2	-0.910576	0	4.82164e-17	-4.82164e-17	0	4.82164e-17	0	4.82164e-17	2.20606	-4.82164e-17	-0.306046	-0.523657	0	4.82164e-17	0	0	0.335768	0.247354	0.582388	-0.47975	0	-1.67233	-2.77531	0.448798	0	1.11543	0	-0.851022	0	-0.349635	-4.82164e-17	0	0	-0.397601	0	-2.76132	0	1.15403	0	1.8405	0	0	2.12654	0	1.0014	-0.764004	0
GO_DEAMINASE_ACTIVITY	22	0	-0.327551	0	-0.569809	4.82164e-17	-0.326761	-0.203716	-0.416106	0	-4.82164e-17	0	-0.295835	0	0	0	0	0	0.325189	0.681045	0	-1.19479	4.82164e-17	4.82164e-17	-0.378455	0	0	-0.556868	-1.67485	0	0.660525	-0.338897	4.82164e-17	-0.47466	-0.978631	-1.01723	4.82164e-17	-0.37555	4.82164e-17	0	0	-0.55148	-0.56235	-0.825136	1.1861	-4.82164e-17	0.367961	0	-4.82164e-17
GO_HYALURONAN_METABOLIC_PROCESS	43	3	-0.327551	0.36425	0	4.82164e-17	-1.61023	-0.203716	-1.08248	0	-1.12621	0	-0.295835	-1.2885	0	-0.882849	0.333967	0.2993	0	0	0	-0.467826	-0.493213	4.82164e-17	2.45131	0	0	1.08988	-4.82164e-17	-0.301406	-4.82164e-17	-0.338897	4.82164e-17	-1.20953	-0.368897	-2.75713	4.82164e-17	-3.73819	4.82164e-17	1.12826	0	4.82164e-17	0.362415	0.390416	-4.82164e-17	-4.82164e-17	0.367961	0	-0.599427
GO_STEROID_HYDROXYLASE_ACTIVITY	35	11	4.82164e-17	1.74311	-0.569809	4.82164e-17	0	-0.203716	0	0	-4.82164e-17	-0.516159	-0.295835	-0.511428	0	0	0.900798	0	0	0	0	-0.467826	-0.493213	-4.54432	-0.378455	0	0.691663	5.19026	-4.82164e-17	-0.827327	-4.82164e-17	0	-0.798583	0	4.82164e-17	0.813522	0.56235	-10.1546	-0.688959	0	0.566058	-3.51823	0.362415	-4.82164e-17	3.12012	-4.82164e-17	0.367961	0	-0.599427
GO_ORGANIC_ACID_TRANSPORT	30	21	1.52729	1.86688	0	-1.86346	0	-0.146523	-1.44699	-0.748362	0.874558	-0.428554	-0.294001	-5.16195	1.70927	-0.305041	1.20371	0.17765	-4.82164e-17	0.160288	-1.62562	-0.836804	0.905633	-3.92589	-5.88727	0	1.47542	5.91976	-0.368684	-4.50349	0.142855	-1.77904	0.307884	2.08045	-0.671684	-0.505904	2.42289	-10.2521	0.716847	-1.17865	3.69198	-4.93613	1.33844	0.512494	16.4498	-0.156401	-0.812335	-0.703356	-0.135973
GO_CARBOHYDRATE_BINDING	42	16	-4.92435	1.33472	0.911151	-0.717013	-15.3604	-0.438733	-1.44678	-0.308248	-0.899665	-0.667325	-0.292157	-0.114911	-1.14696	-1.73261	-0.762612	0.416327	2.31593	0.159884	0.733046	0.401085	-1.46595	-0.456468	6.33288	1.99281	0.154096	-0.482211	-0.577918	0.334906	0.141495	-1.00757	-0.399541	2.06787	-0.476442	-0.0956198	1.86229	-2.8699	0	1.02064	4.82164e-17	0.717364	0.475503	-0.434989	3.27511	-0.367161	-7.51888	-2.33545	-0.300939
GO_LIPOSACCHARIDE_METABOLIC_PROCESS	21	4	-0.322893	0.144956	-0.542789	-0.168267	-21.7545	-0.40135	-0.380985	4.82164e-17	-0.633361	-0.195281	-0.289204	-0.194505	0	-0.138223	2.92081	0.134733	0	0	-0.27469	-1.27971	-0.844019	0	-3.30811	0.702315	-0.649234	-1.01017	0	1.93264	1.29016	-1.25211	0	-0.396084	-0.923271	-0.985037	0.200262	0.915246	0	1.16745	0.200466	-0.99591	0.144055	0.157158	-1.84207	-0.270342	0.919978	-0.313182	0
GO_FAT_SOLUBLE_VITAMIN_METABOLIC_PROCESS	30	4	-0.31741	0.944536	-0.557709	0	-0.31663	-0.203367	0	4.82164e-17	4.82164e-17	4.82164e-17	-0.286086	-1.26295	0	4.82164e-17	0.877495	0	0.857933	0.229094	0	-0.456378	-0.481584	0.828056	-0.975768	-4.82164e-17	4.82164e-17	2.8594	0	-0.291585	0.647985	4.82164e-17	0	0	0	4.82164e-17	3.51045	-2.65147	0	0.425904	2.38426	-2.33648	0.351892	-4.82164e-17	4.19524	0	0	-0.737757	-4.82164e-17
GO_PHOSPHATIDYLSERINE_BINDING	11	0	-0.31741	0.353708	-1.38679	-0.406189	0	4.82164e-17	0	-0.595504	-1.11251	4.82164e-17	-0.286086	-0.499678	0	-0.859684	0.323753	0	0	4.82164e-17	0	-0.456378	-4.82164e-17	-0.322951	1.0569	-4.82164e-17	-1.12993	0	0	-1.48173	-4.82164e-17	4.82164e-17	0	0	-0.358307	1.89506	0	0	0	1.10349	0	0	0.351892	0.379616	0.452383	0	1.71778	0	-0.587171
GO_AMINO_ACID_TRANSPORT	49	9	0.568557	4.82164e-17	0.23192	-2.71834	4.82164e-17	-0.999307	-0.370002	-0.200936	0.761073	-0.417444	-0.280288	-0.41048	0.628638	0	2.1194	0.129452	0.295951	-4.82164e-17	-0.897006	-0.176924	-0.184489	-0.534368	-1.32179	0.638724	1.2954	-2.16976	4.82164e-17	-1.88566	0.643753	-0.750584	0.568557	3.2822	0	-0.897117	0.951206	-1.83045	0	0.638724	6.61076	-3.68589	-2.19634	0.14556	5.4943	-0.700077	0	-0.29037	-0.200662
GO_MULTI_ORGANISM_METABOLIC_PROCESS	23	7	-0.132877	0.549648	-0.196624	0.790708	-0.13271	-0.224246	-4.82164e-17	-4.82164e-17	0	-0.186278	-0.277531	-0.388711	0	-0.740679	0.745455	0.468384	0.280934	2.79589	-2.94367	-0.383697	0	-0.13399	-0.55931	0.372717	0	0.570884	1.52321	-0.278839	0.213107	-2.05281	0	-0.385276	-0.138408	-4.82164e-17	0.195561	-0.557578	0	0.372717	0.196104	0.284513	0.54818	0.138987	-0.727977	0	0.552463	0	1.27314
GO_HYDROLASE_ACTIVITY_ACTING_ON_CARBON_NITROGEN_BUT_NOT_PEPTIDE_BONDS_IN_CYCLIC_AMIDINES	22	0	-0.307707	0	-0.546057	-4.82164e-17	-0.306935	-0.202749	-0.394483	0	0	4.82164e-17	-0.276771	4.82164e-17	0	-4.82164e-17	0	0.280146	0.3054	1.21341	-4.82164e-17	-1.14549	-0.470401	4.82164e-17	-0.357526	0	-4.82164e-17	-0.533261	-1.62208	0	0.635894	-0.86599	4.82164e-17	-1.16008	-0.93183	-0.969919	0	0	4.82164e-17	0	0.542348	-0.527935	-0.538681	-1.89253	1.13688	-4.82164e-17	0.34724	0	0
GO_AMINE_METABOLIC_PROCESS	30	12	4.82164e-17	0	-0.449586	0.77379	-0.129533	-0.218408	-0.568567	-0.199057	0.685582	-0.182133	-0.273177	-3.16982	0	0.966229	0	0.274481	0.280331	-0.86647	-4.82164e-17	-0.166001	-3.79813	-0.131108	-1.6793	0.570686	0.223167	-3.49227	0	-0.694971	-0.630078	-0.740004	4.82164e-17	-1.62857	-1.14799	0.311871	0.868937	-6.57725	-4.82164e-17	-0.742756	0.193577	-5.16581	-0.192912	0.557871	1.0605	4.82164e-17	0.31127	-0.264927	0
GO_REGULATION_OF_CAMP_METABOLIC_PROCESS	15	3	-0.279604	0.299394	-2.03239	-1.32671	-0.127415	-0.350382	-0.566004	0	0.66474	-0.387819	-0.26989	-1.19536	0.586552	-0.477766	-1.03113	0.271452	0.927335	0.56909	-0.572556	-2.14457	-0.383956	-0.129156	-4.82164e-17	0	0.624138	-0.189998	-0.62854	-0.11908	0.201054	-0.7335	0.52755	-0.635025	-0.749255	-0.321005	0.191139	-0.749804	-0.619777	0.360106	0.191874	-0.409457	-2.69703	0.138304	-0.701705	0	0.303188	-0.721005	-0.480062
GO_SPHINGOLIPID_METABOLIC_PROCESS	21	7	-0.126907	0.296654	-0.431664	-0.139056	-9.93697	-1.14393	-0.564958	-0.488093	0.657963	-0.387495	-0.268693	-0.386881	-4.82164e-17	-0.278892	4.29847	0.117339	-4.82164e-17	1.27662	0.857145	-0.161463	-0.671645	-0.484875	-4.10261	0	0.214493	0	4.82164e-17	1.65123	1.08855	-0.280525	0.524609	-0.628375	-0.530949	-1.17715	-4.82164e-17	-0.749654	0	0.930902	0.191278	-0.405178	0	1.19501	-0.698555	-0.623461	0.300483	0	-0.196786
REACTOME_METABOLISM_OF_STEROID_HORMONES_AND_VITAMINS_A_AND_D	30	4	1.04606	4.53105	0	-0.385405	-0.297649	-0.201881	0	0	0.453923	-0.482128	-0.26786	-0.477489	4.82164e-17	4.82164e-17	0.304608	0	0.296132	0	0	-0.43479	0	0.803073	-2.56342	0.404789	0	1.01894	0	0	4.82164e-17	0	0	-0.441475	0	0	-1.85862	-0.924188	-0.652309	-0.716506	1.32957	-2.25927	0.332136	-0.787131	2.96022	0	-1.03099	-2.89875	-0.563977
GO_REGULATION_OF_ANION_TRANSPORT	15	5	-0.468166	0.519858	-1.37045	-0.847026	0	-0.20959	-0.138903	-0.19708	1.60686	-1.73947	-0.266157	-0.701038	0.577565	0.946192	0.127289	0	0.926614	1.27174	-0.108711	-0.159172	0	-0.279233	-1.5875	0.569287	0.609106	-1.32441	0	-0.667157	0.200915	0.463986	-0.285926	0	0.692338	-0.313467	0.412286	-2.09994	0	0.912449	0.417617	0.721397	3.86996	-0.305826	-1.66932	-0.61347	1.52885	-0.251076	-0.916248
GO_BILE_ACID_METABOLIC_PROCESS	35	7	1.02171	1.56527	0	0	0	-0.199472	4.82164e-17	-0.550536	1.11907	0	-0.251156	-1.16951	0	0	0.287001	0.2544	0.278723	0.20312	-4.82164e-17	-0.414773	-1.13132	-0.791209	-1.61373	0.38524	0.632558	4.78242	0	-0.722434	0.602055	0	-0.737656	-4.82164e-17	0	4.82164e-17	2.22241	-13.7518	0	1.01314	0	1.6852	0.313928	0	2.86262	0	0.319193	-0.690467	-0.542369
GO_PHOSPHOTRANSFERASE_ACTIVITY_PHOSPHATE_GROUP_AS_ACCEPTOR	8	0	-0.779108	0	-0.513526	-0.971019	0	-0.199472	-0.365105	-0.550536	0.43363	-0.461456	-0.251156	0	0	0	0	0.2544	0.278723	4.82164e-17	-0.611582	-0.414773	1.06198	-1.4582	-0.329171	0	0	-4.82164e-17	-0.635231	-0.722434	-4.82164e-17	-0.291657	0	-4.82164e-17	1.21492	0.752378	0.506273	0	0	0.38524	0	-4.82164e-17	0	0	0	0	0.866013	0	0
REACTOME_TRIGLYCERIDE_BIOSYNTHESIS	25	4	-1.43874	0.315669	-0.513526	-0.366183	-0.280204	-4.82164e-17	4.82164e-17	0	0.43363	-0.461456	-0.251156	-4.2072	0	1.48493	0.287001	-4.82164e-17	4.82164e-17	4.82164e-17	-1.16638	0	4.82164e-17	-0.286235	-0.329171	0	0.632558	1.75233	0	0.583186	-4.82164e-17	0	0	-4.82164e-17	-0.868018	-0.905354	0.506273	-0.882251	0	0.38524	0	1.6852	0.313928	-0.76383	1.06947	-0.635231	0.319193	0	0
GO_REGULATION_OF_GLUCONEOGENESIS	26	1	0	0.307071	0.601326	4.82164e-17	0	-0.466452	0	0	4.82164e-17	-0.451655	-0.243317	-2.02273	4.82164e-17	4.82164e-17	0.278718	0.699255	0.270537	1.09058	1.26946	-4.82164e-17	-1.11006	-4.82164e-17	0.995069	0.992479	0.621886	-1.24261	0	-0.703797	-1.11446	-0.28332	-0.726622	-4.82164e-17	-0.311438	-0.327895	0.4962	-0.862387	0	0	0.499785	-3.20813	0.305347	-4.82164e-17	1.04852	0	0	-2.78807	-0.532103
KEGG_DRUG_METABOLISM_OTHER_ENZYMES	35	9	0	0	0	4.82164e-17	-0.272	-0.466452	-0.356033	0	4.82164e-17	0	-0.243317	-0.447106	4.82164e-17	4.82164e-17	0	0	0	1.09058	-0.202947	-4.82164e-17	-1.11006	-1.42689	-0.320435	0	0.621886	-7.01427	-0.624548	-0.703797	4.82164e-17	-2.23623	1.01007	-1.07127	4.82164e-17	0	0.4962	-9.26895	0	0	0.499785	-3.20813	0	-0.75272	6.25522	-1.52664	0	0	-0.532103
GO_REGULATION_OF_REACTIVE_OXYGEN_SPECIES_METABOLIC_PROCESS	16	6	-1.53529	0.125545	0.508819	-0.136442	0	-0.0898266	-0.305601	0	0.947506	1.29295	-0.242423	-2.11338	0.536083	-2.51883	0.115285	1.08824	0.424013	0.219184	-0.224839	-0.884266	-2.01116	-0.267236	2.07671	0	6.93549	0.749015	1.43588	-2.29414	0	-0.117145	0	-1.36996	0.648971	-1.91971	0.178315	-1.84834	-0.20036	-0.638133	0.179419	-0.174924	0.925857	-0.272392	4.82164e-17	-0.544938	-2.07671	-0.632985	-6.9283
GO_PHOSPHORIC_ESTER_HYDROLASE_ACTIVITY	13	6	-2.50782	-1.87688	-1.02705	1.8227	-0.595988	-0.767298	-0.0832746	-0.588245	0.655721	-0.86932	-0.229941	-0.499567	0.695926	0.553477	1.10879	-0.497669	0.894986	1.68582	0.75929	-0.614717	-1.06588	0	-1.22889	0.0851098	0.279211	0.914888	-0.94027	-4.87042	0.119248	-0.478154	0.203101	-0.197296	1.63706	1.92245	-4.82164e-17	-0.524098	-0.27884	0.436612	0.105157	-0.550094	0.809627	0.694172	0.605304	-1.83292	1.18156	0	-0.571075
GO_PHAGOCYTOSIS	33	9	1.17652	-1.12251	0.481038	-4.82164e-17	0	-1.46878	-0.133819	-0.185776	-1.25092	-0.579125	-0.229578	-0.364956	0	-1.42772	0.259099	-0.818521	0.111607	0.870464	-1.71025	-0.336153	-0.568774	0	-2.28205	0	-0.510715	-0.170759	-0.19953	0.868638	0.915832	-0.423549	4.82164e-17	-1.29543	-2.20809	0.250289	0	-0.705469	0.90369	-0.607799	0	-0.381384	0.918694	-0.258467	0.558092	-0.19953	10.4631	-0.207649	-0.183653
GO_PYRIMIDINE_NUCLEOTIDE_METABOLIC_PROCESS	1	1	-0.706593	0	0.57149	0	4.82164e-17	-0.422236	-1.61616	4.82164e-17	0.397084	0	-0.221628	4.82164e-17	4.82164e-17	0	4.82164e-17	0	0.247825	2.3317	4.82164e-17	0	-0.402561	0	0	-4.82164e-17	0.591799	-0.462693	-1.46246	-4.82164e-17	-4.82164e-17	-6.03626	0.977105	-0.385163	-0.287374	0.710005	4.82164e-17	1.31637	4.82164e-17	-9.64327e-17	0.471425	-0.457579	-4.82164e-17	0	4.82164e-17	-1.46246	0.286521	0	-0.503225
GO_CHONDROITIN_SULFATE_PROTEOGLYCAN_METABOLIC_PROCESS	42	1	-0.242911	0.275732	1.39385	0	-5.82222	0	0	1.89968	1.81952	0	-0.214953	1.97841	4.82164e-17	-1.28744	2.88812	0	0.685082	0	0.466103	-0.979449	-4.82164e-17	0	-2.25695	0.34212	0	0.88006	0	-0.219834	4.82164e-17	0	0.966707	-4.82164e-17	-4.82164e-17	0.700162	0.459051	-0.78939	0	-0.642328	0	-4.82164e-17	0.274081	1.50268	0	-0.584978	-0.951793	-4.82164e-17	0
GO_REGULATION_OF_GLYCOPROTEIN_METABOLIC_PROCESS	11	0	-0.689984	0.766026	-0.466103	0	-2.01568	0	0	0	0.388686	-0.41558	-0.214953	-0.411149	4.82164e-17	-0.241511	0.703298	0	0.685082	0.503209	-1.64832	-4.82164e-17	-0.394124	0	-0.288556	0.34212	0	-0.453874	0	0.534027	1.37334	0	0	-0.376852	-4.82164e-17	1.68441	0	-0.285928	0	0	0	-4.82164e-17	0	-2.88805	0.366775	0	-4.82164e-17	-0.639213	-0.494185
KEGG_STEROID_HORMONE_BIOSYNTHESIS	35	15	-0.242911	2.19123	0	0	-0.688345	-0.190322	0	0	0.388686	-0.41558	-0.214953	-2.85606	4.82164e-17	-0.241511	4.82164e-17	0	-1.77563	0.200499	-0.20181	-4.82164e-17	-4.82164e-17	-0.701615	-0.288556	0.916324	0	5.55806	0	0.534027	-1.07056	0	-0.685655	-0.376852	-4.82164e-17	-4.82164e-17	3.0797	-11.4567	-0.579759	1.65616	0	-5.35193	0	-4.82164e-17	4.74944	0	-2.20591	-4.82164e-17	0
REACTOME_PHOSPHOLIPID_METABOLISM	21	8	-1.47789	0.570426	-4.82164e-17	1.52499	-7.42163	-0.692848	-0.912948	-1.06645	-0.433035	0	-0.21427	-3.48088	0	-0.718687	0.738561	-0.747304	0.226303	0.0855654	1.42315	-0.280204	-1.57181	-0.104134	-6.8996	0	0	-1.36869	-0.18983	0.708476	0.181796	-1.26573	0.400175	-0.512942	-1.33826	1.12266	0.356614	-0.111014	-0.188688	-0.500643	0.569586	-0.888975	-0.569171	0.421389	0.991773	-0.830865	0.242545	0	-0.374971
GO_NUCLEOBASE_CONTAINING_COMPOUND_KINASE_ACTIVITY	8	0	-0.673921	-4.82164e-17	-0.457481	-0.316246	0	-0.39559	-0.855738	-0.493335	1.00146	-0.407264	-0.20853	0	-4.82164e-17	0	4.82164e-17	0.615703	0.234061	-4.82164e-17	-0.515521	-0.362508	-0.385953	-0.685459	-0.281274	0.334346	0	0	-0.575797	-0.620047	-4.82164e-17	-2.03512	0	0	1.14845	0.690591	0.450469	-4.82164e-17	4.82164e-17	0.334346	0	0	0	-0.701849	4.82164e-17	0	0.757008	0	4.82164e-17
GO_RNA_METHYLTRANSFERASE_ACTIVITY	23	2	0	4.82164e-17	4.82164e-17	-0.824892	0	0	-0.300745	-1.21013	0	-4.82164e-17	-0.202482	0	-4.82164e-17	-4.82164e-17	4.82164e-17	0.202463	0.638542	15.0907	0.440989	0	0	0	0	0	0	0	-0.55819	-0.202435	0	0	0	0	-0.259065	-4.82164e-17	4.82164e-17	0	4.82164e-17	-4.82164e-17	-4.82164e-17	0	-4.82164e-17	-0.683401	4.82164e-17	-0.55819	4.82164e-17	0	0
KEGG_N_GLYCAN_BIOSYNTHESIS	21	3	0	0.717648	4.82164e-17	-0.301748	-11.5802	-0.758367	0	0	0	-4.82164e-17	-0.202482	0	-4.82164e-17	-4.82164e-17	4.82164e-17	0.202463	2.69182	0.914276	-0.487899	0	-0.370357	-0.654678	-0.267438	11.9686	0	0	0	0	1.3166	0	0	0	-0.259065	0.672207	4.82164e-17	0	4.82164e-17	-4.82164e-17	-4.82164e-17	0	-4.82164e-17	0.277963	4.82164e-17	-0.55819	0.725161	0	-0.468622
GO_OXYGEN_BINDING	35	15	-0.229594	0.261678	-0.449114	-0.308878	4.82164e-17	0	0	0	0	-4.98432	-0.202472	-0.394828	4.82164e-17	-1.93814	0.235164	0	0	0.198294	-0.20025	-0.35476	-0.995723	-3.68854	4.82164e-17	0	0	4.31335	4.82164e-17	-0.60496	0	0	0.946713	0	4.23859	4.82164e-17	0.442142	-12.5635	-0.561693	0.326823	0.445606	-4.04241	0.260061	4.82164e-17	3.54993	-4.82164e-17	-0.931842	-0.620709	0
GO_STEROL_BINDING	32	4	0.946713	2.11582	-1.15118	0	-0.656764	0	0	0	0	-1.04232	-0.202472	-0.394828	-1.12623	1.4071	-4.82164e-17	0.600656	0.653554	0.198294	-0.981184	0	0	0.708057	-1.4091	0.326823	0	-0.437024	4.82164e-17	-0.60496	0	0	0	0.877538	-0.742746	-1.43507	0	-5.03691	0	0	4.82164e-17	1.53713	0.260061	4.82164e-17	2.56573	-0.566871	0.264952	-4.82164e-17	-0.476896
REACTOME_PI_METABOLISM	10	2	-0.229594	0	0	1.20511	4.82164e-17	-1.28825	0	-0.484777	0.372673	4.82164e-17	-0.202472	4.82164e-17	4.82164e-17	0	0.671479	-1.34156	0	0	0	-0.35476	-0.378035	-0.234458	-1.4091	0.326823	0	-0.437024	4.82164e-17	1.29594	0	0	-0.666854	0	-1.37766	4.82164e-17	0.442142	0	0	-0.623802	4.82164e-17	0	0	4.82164e-17	0	-0.566871	0.740836	-4.82164e-17	0
GO_ACETYLGLUCOSAMINYLTRANSFERASE_ACTIVITY	42	0	-0.614609	0.242325	0.519134	-0.288156	-2.61263	-1.19755	0	-0.46052	0.934014	0	-0.202091	4.82164e-17	-4.82164e-17	0	0.627396	0.202211	-4.82164e-17	0.194011	-0.196887	-0.894864	0	0	-2.07491	0.305638	0	-0.41354	4.82164e-17	-1.72112	0.509688	4.82164e-17	0	0	-2.03162	1.58862	0.418569	-4.82164e-17	-4.82164e-17	-0.597824	-4.82164e-17	0.604037	-0.418569	0.740047	0	-0.541516	0.695204	0	4.82164e-17
GO_ARACHIDONIC_ACID_METABOLIC_PROCESS	29	11	-1.14543	-4.82164e-17	1.28434	0	4.82164e-17	0	0	0	0.343445	0	-0.201702	-0.96624	-4.82164e-17	-1.14029	0.210953	0.201892	0	0.192361	-0.195529	-0.326057	-0.348656	-5.40437	-1.31016	0	0.530945	-3.88024	4.82164e-17	0.483842	0.501807	0	-4.82164e-17	0.840856	-4.82164e-17	2.67574	1.89393	-6.95157	-4.82164e-17	-2.49095	4.82164e-17	-0.401238	0	0.725417	2.42084	-0.533503	2.81319	0	-0.445148
GO_REGULATION_OF_ORGANIC_ACID_TRANSPORT	15	1	-0.600902	-4.82164e-17	-0.417961	1.16687	-0.204995	-0.69894	-0.280696	0	1.65765	-1.74858	-0.201702	-1.73366	-4.82164e-17	-0.204346	0.613585	-4.82164e-17	0	0.192361	0.417961	-0.326057	-0.348656	-0.21028	0.894808	0	-0.966339	-1.87671	4.82164e-17	-1.68927	0	0.847191	-0.632109	-0.33212	1.10035	-0.717383	0.411146	-2.85745	-4.82164e-17	0.818205	0.414532	1.46427	0.669892	0.25855	-1.10035	-0.533503	1.27634	0	-2.01013
GO_PHOSPHATIDYLINOSITOL_KINASE_ACTIVITY	10	1	-0.202224	0.659668	0	-0.275386	-0.202232	1.83004	-4.82164e-17	0	0.902984	-4.82164e-17	-0.201192	-0.358058	0	4.82164e-17	0.2054	-2.91127	0.202245	0.190616	0	-0.319401	0	-0.598591	-0.24237	0	0	-3.83518	0	1.20909	0	0	4.82164e-17	0	-1.25646	-0.249051	0	-0.239924	0	-1.43409	-1.70615	-0.394074	0.22892	0.252481	0.315865	-0.525694	0.666969	0	-0.437741
GO_CALCIUM_DEPENDENT_PHOSPHOLIPID_BINDING	9	5	-4.82164e-17	-1.60126	-4.82164e-17	-3.96301	-0.202189	0	0	0	4.82164e-17	0	-0.200569	0	4.82164e-17	-0.202182	0.202175	0.200895	0	0.188782	-0.426556	-0.312936	0.931853	1.59197	0	0	0	-1.02551	-4.82164e-17	-0.52398	0	0	0	4.82164e-17	0	-0.243202	0.396895	4.82164e-17	-0.513024	-0.573767	0	0.579917	1.21347	0.246598	0.309427	-4.82164e-17	-0.87756	0	-0.430526
KEGG_MTOR_SIGNALING_PATHWAY	6	0	-0.574694	0	-4.82164e-17	4.82164e-17	-0.202189	-0.662481	0	-0.438169	0.330066	0	-0.200569	-0.351315	4.82164e-17	-0.571629	0	-1.28493	0.202173	0.188782	-1.3927	4.82164e-17	-0.335203	-1.11976	-0.673965	0	0	0.754411	-4.82164e-17	0.468842	0	0	0	4.82164e-17	-0.228642	0	0	4.82164e-17	0	0	2.79606	0.579917	0.642618	-4.82164e-17	0	-4.82164e-17	1.23118	-0.570736	0
GO_DEACETYLASE_ACTIVITY	24	1	-0.201451	0.607995	-0.383507	1.12365	-0.201405	-0.161583	-0.251104	-0.417491	0	0	-0.198073	-0.332155	0	-0.201356	4.82164e-17	0.484789	0.201306	0.391784	-0.797168	0	-0.316375	-0.201732	-0.220279	0.268621	0	0	0	-0.198899	-4.82164e-17	4.82164e-17	-0.593225	0.799567	0	0	0.376885	-1.19159	-0.491329	0	4.82164e-17	0	0.207391	0.229987	0.799768	0	0	0	3.59769
GO_METALLOEXOPEPTIDASE_ACTIVITY	48	1	-0.538146	0.208857	-1.00657	-0.252037	-1.03805	-0.161583	0	4.82164e-17	0.311349	0	-0.198073	-0.332155	0	-1.03556	0.550318	0	0.201306	0.18283	4.82164e-17	-0.807578	0.907144	-0.548777	-1.88646	0.268621	0	-0.981213	-0.496323	4.82164e-17	-4.82164e-17	-0.201929	-4.82164e-17	-0.820847	-0.21258	1.48802	0	-0.629606	-0.491329	0.748081	4.82164e-17	0	-0.376885	0.229987	6.31545	0	0	-2.35385	0
GO_REGULATION_OF_CATION_TRANSMEMBRANE_TRANSPORT	15	3	-0.505594	0.725503	0.6824	-1.85663	0	4.82164e-17	-1.09397	-0.149526	0.481168	-0.516364	-0.197878	-1.02813	1.08278	-0.695911	1.6817	0.475016	0.347705	1.31842	-0.180933	-1.25546	0	-0.888133	-2.03578	0.894924	0.17898	-0.324666	-0.735243	-1.03265	0.660402	-1.43675	0.364853	-1.28839	0.52399	0	0.32903	-0.386977	-1.19692	-0.440513	0.138532	0.887679	5.29987	0.23224	0.274128	0	0.736811	-0.436061	-0.568734
GO_MONOSACCHARIDE_TRANSPORT	36	7	-2.34127	1.13609	0	0	-1.01872	-0.158726	4.82164e-17	4.82164e-17	-0.899251	-0.887901	-0.197051	-1.59351	-4.82164e-17	-0.523676	0.538711	0.473755	0.522202	-4.82164e-17	0.992396	0.982218	-2.35575	0	-1.18046	-4.82164e-17	4.82164e-17	0.701304	0	-0.939091	0.458501	-0.201672	-0.585974	0	-0.604758	0.599975	0.37055	-0.617397	-1.22619	-1.35434	0.37382	-3.59577	0.202413	4.82164e-17	6.24812	0	-3.31214	-2.33008	-1.05031
GO_CYCLIC_NUCLEOTIDE_METABOLIC_PROCESS	13	3	0	-1.55874	1.17553	0	-0.200385	-0.370699	-4.82164e-17	0	-4.82164e-17	-0.324265	-0.195945	-1.57203	4.82164e-17	-0.512511	1.02234	0.196598	0	0	-0.18352	0	4.82164e-17	0	-0.210197	0	0	2.00845	-0.482656	-1.48878	-4.82164e-17	-0.201321	0	-4.82164e-17	-0.592959	-1.86424	0	-0.2079	0	1.34252	0	-0.354865	6.24951	0.633618	0.279815	0	-4.82164e-17	-4.82164e-17	0
GO_PEPTIDE_N_ACETYLTRANSFERASE_ACTIVITY	6	1	-0.197443	0	0.435814	0	-0.197317	-0.354837	-0.220768	-0.380402	0	-0.302	-0.190767	-4.82164e-17	0	-0.197188	0	0.423048	0.197059	1.64942	0.347507	-0.262101	-0.282917	-0.198286	-0.201775	0.674902	0	0	0	-0.192183	0.426848	-2.23558	0	-4.82164e-17	0	0	0.341111	-0.201716	-0.452237	-4.82164e-17	0	0	0.201182	0.201802	0	-1.16679	0.201462	0	4.82164e-17
GO_STEROID_METABOLIC_PROCESS	30	20	0.33104	7.49251	-0.531159	4.82164e-17	-1.28744	0	-0.56559	-0.819808	0.669235	4.82164e-17	-0.18876	-3.43361	-0.475648	0.723879	0.198021	1.17033	-1.05156	2.48336	-0.17294	-1.48952	-0.434669	-1.80699	-6.3404	0.240549	0	9.48107	-0.379739	-1.45219	-1.07205	-0.85574	4.82164e-17	-0.263632	-0.705698	4.82164e-17	3.92085	-33.8004	-0.633698	1.31735	-4.82164e-17	-7.71822	-0.745474	-4.82164e-17	10.4724	-0.645236	1.1703	-2.51165	-4.82164e-17
GO_REGULATION_OF_PHOSPHOLIPID_METABOLIC_PROCESS	11	2	-0.195486	0.519832	-0.336601	-4.82164e-17	0	-2.45798	-4.82164e-17	-0.369139	0.268101	-0.29166	-0.187795	0	0	-1.44894	0.465672	0	0.195027	0.379996	-0.38528	-0.709685	-0.272843	-0.46423	-4.0729	0.228016	1.13545	0.62032	0	-1.95937	0.415142	-0.197452	4.82164e-17	0	-4.82164e-17	-1.07538	0.330279	-0.540219	4.82164e-17	-2.1865	0	-0.866872	-0.330279	0.567177	0	-0.445149	3.12431	0	-0.958109
GO_THIOL_DEPENDENT_UBIQUITIN_SPECIFIC_PROTEASE_ACTIVITY	6	5	-0.193272	0.199344	4.82164e-17	-0.203964	-0.193097	0	0	0	-0.834771	0	-0.184613	0	-4.82164e-17	-0.192919	0.44713	0.185721	0.192741	-1.14566	-4.44285	0	0	0	-0.200653	0	0.431271	0	-0.433679	-0.390799	0	-0.900818	-0.527236	0.728827	0	-1.6601	0.31993	-0.20043	-0.428884	0.219128	-4.82164e-17	-0.843629	0.199135	0.547099	0	0	0.199739	0	-0.934175
GO_IRON_ION_HOMEOSTASIS	50	8	1.85614	0.197967	0	4.82164e-17	0	-1.22193	-0.201646	-0.348041	1.30928	-6.07028	-0.181254	-0.747018	0	-0.832584	-1.31214	0.18246	0.83029	0.577694	-1.04111	-1.25115	-0.713481	-0.428099	-3.04424	-4.82164e-17	0.42028	-0.305511	-0.422668	-0.183174	4.82164e-17	-0.870415	0	0.716215	-6.67385	-1.6143	2.34776	-3.86579	-1.08116	0	0	-0.821323	0.197706	0.200688	1.93817	1.44402	0.48843	0	-0.340972
GO_DICARBOXYLIC_ACID_TRANSPORT	15	5	-1.83013	4.82164e-17	0.371864	-2.3131	-0.390043	4.82164e-17	-0.200179	4.82164e-17	0.224612	4.82164e-17	-0.170391	-0.242901	4.82164e-17	4.82164e-17	0	0.675771	0	0.140807	-0.573691	-1.15635	-0.654503	-0.184203	-1.45503	4.82164e-17	1.81427	-0.76927	0	-0.681639	0.36336	-0.390187	0.747137	1.64248	0	-0.468539	0.779264	-0.890815	0	0.555656	2.22248	-2.16289	-2.20732	0.197281	3.40118	-0.392112	0	0	0
KEGG_GLYCEROPHOSPHOLIPID_METABOLISM	40	1	-1.24654	4.82164e-17	-0.288732	0.998078	-0.752637	-0.297494	-0.200179	-1.56608	-0.785546	-0.695585	-0.170391	-2.81362	4.82164e-17	-0.389995	0.184456	-4.82164e-17	0	0.140807	2.23781	-0.210023	-1.23014	-0.184203	-1.45503	0.201321	-4.82164e-17	0.525142	0	-1.13945	0	-0.390187	0	-0.621551	0.93283	0.496355	0.779264	-1.44313	0	0.555656	0	-0.759462	2.0188	-0.50674	1.14468	0	0.437577	-0.44078	0
GO_REGULATION_OF_STEROID_METABOLIC_PROCESS	32	7	0.730422	6.05875	0.358086	0.980543	-0.715324	-0.133294	-0.198708	-0.306498	0.213366	-0.234824	-0.164665	-1.93581	-0.90367	-0.17713	0	0	0.176839	0.563818	0.276213	0	0	-0.179708	-1.39726	0.200578	0.988141	0.974989	1.72461	-1.08633	-0.830064	-0.389773	0	-0.204065	-0.190285	-0.881396	0.750632	-7.19579	0	-0.428984	0	1.96853	0.188643	0.892789	2.48072	-0.99323	1.35484	0	-0.81787
GO_DIOXYGENASE_ACTIVITY	28	5	-0.164255	0.725301	0.324781	0	-4.34543	-0.124133	-0.192855	-0.761378	4.82164e-17	0	-0.149022	-0.203517	0	-1.05378	-1.21111	-4.82164e-17	2.82464	1.11552	0	4.82164e-17	-0.5626	-1.08157	0	0.469586	0.341874	-0.671758	0	0	-0.787975	1.53599	0	-1.02652	-4.82164e-17	0.444392	0.681314	-1.24641	0	-2.75131	0.243385	-3.6156	0	-1.16017	0.513421	0	0.735204	-0.390767	-0.268696
GO_UBIQUITIN_LIKE_PROTEIN_SPECIFIC_PROTEASE_ACTIVITY	6	5	-0.378314	0.388502	4.82164e-17	0	-0.377971	4.82164e-17	-0.192855	4.82164e-17	-0.727187	0	-0.149022	0	0	-0.377623	0.167031	0.150804	0.377272	1.58624	-4.23444	4.82164e-17	-0.201236	0	-0.389616	0.196572	0.341874	0.193532	-0.3441	-0.151873	0	-0.65814	-0.431525	0.624299	-4.82164e-17	-1.28868	0.240616	-0.389507	-0.907582	0	-4.82164e-17	-0.662388	0.388249	0.394939	0.199702	0	0.388936	0	-0.746519
GO_REGULATION_OF_POTASSIUM_ION_TRANSPORT	15	4	-0.376526	1.18649	0.320932	-3.5101	0	-0.122823	-0.191957	4.82164e-17	-0.722325	-0.593877	-0.147062	-1.76362	0.747095	-0.161801	-1.20587	0.572504	4.82164e-17	0.752354	-0.137957	1.89728	-0.201113	-0.164988	-0.181995	0.195892	-4.82164e-17	-0.663778	0	-1.42463	0.847296	-0.381225	0	0	-1.20452	0.440107	0.673294	-0.389207	0	0	0.679743	0.39485	3.08527	0	0	-0.340169	0	-1.01193	4.82164e-17
GO_PHOSPHOLIPID_METABOLIC_PROCESS	39	11	-1.4741	0.0766452	-0.764866	1.82948	-4.94219	-1.50371	-2.13228	-0.592692	-0.658789	-0.0958617	-0.146387	-3.00268	0	0.555651	0.917703	-2.22264	0.895508	0.857939	1.0319	-0.0902577	-1.89751	0.370307	-3.35506	0.0851868	-0.241551	-2.41019	-0.279767	3.13126	0.684904	-0.478316	0	0.496039	-1.90617	-0.0779282	0.745484	-1.63657	-0.279145	-2.18763	-0.870154	-1.47298	-1.26148	-0.362673	0.610161	-0.94814	1.19078	-0.541955	-0.110334
GO_ORGANOPHOSPHATE_ESTER_TRANSPORT	32	6	-2.10097	0.693509	0.313426	-0.19033	-0.59641	-1.22064	-0.190067	-4.82164e-17	-0.712798	0	-0.143153	-0.201273	4.82164e-17	1.11921	0.614895	-4.82164e-17	1.50764	0.291837	-0.538388	-0.19881	-0.540551	-0.612809	-2.42869	4.82164e-17	0	0.421145	0	-1.38603	1.51364	-0.378063	4.82164e-17	0	0	-4.82164e-17	0.230569	-6.54494	4.82164e-17	-0.381311	0	-1.20384	-4.82164e-17	-0.441696	5.63726	0	2.36132	0	-0.258166
GO_STEROID_BINDING	32	11	0.670526	4.57122	-0.662837	-4.82164e-17	-0.586814	-0.272903	-0.189079	4.82164e-17	0.20014	-1.09301	-0.141208	-2.43861	-0.841306	1.1142	-4.82164e-17	0.143064	0.156127	0.747196	-0.303324	-2.97168	-0.200511	0.451401	-1.19493	0.442505	0	-1.2065	0	1.44524	-0.768617	-0.376336	0	0.605877	-0.695408	-1.22532	1.22188	-10.6055	4.82164e-17	1.42137	-4.82164e-17	2.69969	0.678516	0.38927	5.59331	-0.328754	-4.82164e-17	-1.76038	-0.254778
GO_FATTY_ACID_DERIVATIVE_METABOLIC_PROCESS	29	11	-2.00461	0	1.49041	0	0	-0.114465	-0.185956	4.82164e-17	0	-0.200952	-0.139319	-1.04484	4.82164e-17	-1.43601	0	0.565767	0.572281	0.73899	-0.134603	0	0	-3.37245	-1.70032	0.191129	0.315714	-4.37045	0	0.276422	-0.754748	-0.370625	0	2.49744	-0.383299	2.85647	4.41137	-5.42596	-0.313572	-2.61787	-4.82164e-17	-0.210272	0.381177	1.19583	2.86696	-0.317876	6.23434	-0.363299	-0.691274
GO_N_ACYLTRANSFERASE_ACTIVITY	6	2	0	0.166841	0.295699	-0.38933	-0.572089	-0.652159	-0.184867	-0.247976	0.198627	0	-0.139236	-1.03351	-0.822626	-0.572026	-4.82164e-17	0	0.149003	2.45796	0.633274	0	-0.983954	-0.57225	-4.82164e-17	0.417323	0	1.2917	0	-0.139319	0.287892	-1.48256	-4.82164e-17	-0.197079	-0.168729	-0.175352	0.214989	-1.12517	-0.310077	0	0	-0.602352	0.379776	0.387398	0.904651	-3.28115	0.381769	0	4.82164e-17
GO_MULTICELLULAR_ORGANISM_METABOLIC_PROCESS	43	7	-0.919663	0.163762	0.288995	0	-2.54303	-0.892753	-0.389171	4.82164e-17	4.63932	-0.530346	-0.138944	-0.522656	-0.813628	-30.2953	-1.16155	0	0	0.72808	-0.741572	-0.453004	-0.198367	0.427645	-5.32517	0.188367	0	-0.597484	4.82164e-17	0	-4.82164e-17	-0.572124	0	-0.463769	0.825221	0	0.209132	4.82164e-17	-0.303248	-0.94166	4.82164e-17	-1.12063	0.162977	4.82164e-17	3.58096	-0.307497	-1.53617	-1.68154	4.82164e-17
GO_AMIDE_TRANSPORT	15	5	0.639859	0.616632	1.44105	-5.72778	4.82164e-17	-0.628775	-0.388944	-0.676551	-0.677091	-0.523845	-0.138736	-0.516193	-4.82164e-17	-4.82164e-17	-2.63848	0	0.352216	0.127848	-0.281744	-1.43125	0	-0.358041	-1.62519	0.399574	0.302016	1.82972	-1.50843	-0.139031	0	-0.571971	0.639859	-0.901966	0	-1.12389	0	-0.166954	-2.29026	0.399574	0.208867	0.945575	-1.79493	-0.410323	3.55132	4.82164e-17	-1.52733	-1.66899	-1.24165
GO_ENDOPEPTIDASE_ACTIVITY	43	12	0.538075	-4.82164e-17	0.423545	-0.0775583	-5.30829	-0.178774	-1.46687	-0.390295	1.98102	0	-0.13796	1.0218	-0.298024	-5.29034	-0.586532	-0.464837	1.564	1.41219	0.714352	0.72748	-0.605415	0.887052	-3.3444	0.0816591	4.82164e-17	-0.517319	-0.916343	1.08797	0.421307	-0.582274	0.201327	-2.73348	-0.158	-1.37066	0.219254	-11.7364	-2.09723	-1.96656	0	-4.82164e-17	-1.43699	-0.5632	1.36768	-0.118768	-1.60681	-6.81883	-0.560704
GO_UNSATURATED_FATTY_ACID_METABOLIC_PROCESS	29	16	-3.69966	0.152812	1.37174	-0.174617	-0.13912	4.82164e-17	-0.385769	-0.221447	0.442146	-0.197843	-0.136693	-2.91853	0	-1.26673	0.139183	0.751676	0.561032	0.925854	-0.279285	0	-0.890783	-3.05632	-1.52052	-4.82164e-17	0.282964	-3.19835	0	0.692187	0.725147	-0.567467	0	2.36449	-0.367486	2.68262	4.10798	-6.75095	-0.280912	-2.44704	0.201112	0	0.571682	1.06005	2.6254	-0.285037	4.91055	-0.328726	-0.621845
GO_PROTEASE_BINDING	16	5	-0.13892	0.36056	0.261244	-0.38436	-0.809382	-0.825257	-4.82164e-17	0	1.39161	-0.19689	-0.135736	-1.48171	0	-5.94249	0.834548	-2.27431	0.556871	0	-1.28285	-0.401579	-0.19319	-1.78243	0.594283	1.77246	0.276978	0.172932	-4.82164e-17	0.239783	4.82164e-17	-0.139158	0	0.544848	0	-2.75569	0	-0.981842	1.06945	-0.874183	0	0.330068	0.571212	0.161484	0.395586	1.25183	0.362916	-0.868474	-3.41284
REACTOME_GLYCOSAMINOGLYCAN_METABOLISM	42	4	0	-1.28362	-0.548662	0	-10.4662	-1.69216	-4.82164e-17	0	2.68111	4.82164e-17	-0.134656	1.57895	-4.82164e-17	-6.69753	2.94861	0.135277	1.20223	-4.82164e-17	-0.275775	0	-0.429049	0	-2.64748	0	0.271161	0.667162	-0.273198	0.234308	0.698631	-0.139055	-0.354185	1.33926	-0.359282	0.966572	0.536703	-0.363501	0	2.3747	0.200646	0.32384	0.911818	0.596405	0	-0.273198	-1.44439	0	-0.205067
GO_MUCOPOLYSACCHARIDE_METABOLIC_PROCESS	42	5	-0.7691	0.351534	0.702893	0	-6.60868	-0.398369	-0.166527	1.49251	-2.62058	-4.82164e-17	-0.133461	1.57052	0	-4.19916	2.89337	0.134161	0.761059	0	-0.921909	-0.770581	-0.418504	-0.138509	2.45509	0	4.82164e-17	1.09161	-4.82164e-17	-0.292171	0.242761	-0.138821	0.593053	0.530386	-0.354873	-0.973494	0	-1.96093	-4.82164e-17	2.33306	0.200262	0	0.889361	0.987825	4.82164e-17	-0.267526	-0.579491	0	-0.584695
GO_REGULATION_OF_MRNA_METABOLIC_PROCESS	6	7	-0.75088	0.566987	0	-1.05995	-0.137403	-2.55519	-0.163899	-0.201105	0.187304	-0.193477	-0.13216	-0.192592	0	-0.750953	0.138097	4.53041	4.82164e-17	1.108	-4.56786	-0.388705	-0.408272	-0.548523	-0.57051	0.384143	0.260007	-0.199024	-1.35247	-0.28546	0.673467	-0.138463	0	-0.388899	-0.568465	-0.571228	0.199497	-0.570027	0	0.384143	0.199782	0.311871	0.566315	-4.82164e-17	0.180826	-0.26201	0.568193	0	-2.46312
GO_HYDROLASE_ACTIVITY_ACTING_ON_GLYCOSYL_BONDS	42	2	0.575367	0.139041	0.23692	-0.373605	-23.5298	-0.104928	-0.159918	-0.20107	-0.611706	-0.191495	-0.130027	4.82164e-17	0.635616	-0.136148	0.750735	0.498741	0	0.423193	0.509206	-4.82164e-17	-0.791994	-0.310468	-3.14264	1.09614	4.82164e-17	0.611805	4.82164e-17	0.623611	0.229801	-0.75668	0	-0.181088	-0.565095	0.918631	0	0.891976	0	0.381313	4.82164e-17	-4.82164e-17	-0.198529	-0.353982	1.75366	-0.254016	-0.561909	-4.82164e-17	-0.200906
GO_LIPOPROTEIN_METABOLIC_PROCESS	32	8	-0.132287	0.318425	0	-0.570651	-6.82438	-1.79046	-0.570562	-0.526714	-0.584885	4.82164e-17	-0.123462	-0.7733	0	0.980184	-4.82164e-17	0.463921	0.131761	0.573009	-1.41653	-0.382877	-2.41599	-0.743482	-3.61992	0.595514	0.661234	0.948978	-0.665728	-0.467473	0.61042	-0.292592	0	-1.68489	-0.322789	-0.338066	0	-7.63942	-1.23221	0.158423	4.82164e-17	0.776552	0.137683	0.563881	3.65455	1.18494	0.776391	-0.27473	0
REACTOME_BIOLOGICAL_OXIDATIONS	35	17	-0.132287	2.82041	0	-0.149705	0	-0.353332	-0.570562	-0.526714	4.82164e-17	-0.389492	-0.123462	-4.05281	0	-1.00673	0.287209	0.12461	0	0.110482	-1.10034	-0.17046	-1.20568	-6.93225	-0.810995	0	0.232293	9.34333	0	-1.30339	-1.5643	-0.134528	-0.310808	0	-0.779466	0.322313	10.6445	-25.7469	-0.230403	-2.17226	0.910098	-4.3875	-0.195064	0.563881	8.0701	-0.665728	-0.535668	0	0
GO_STEROL_METABOLIC_PROCESS	25	13	0.545811	6.53557	-1.4701	-4.82164e-17	-1.92852	-0.533562	0	-1.00908	0	-0.184657	-0.122568	-2.5053	-0.709922	0.976648	0.284197	0.277004	0	1.08028	-0.859664	-1.63863	0	0.341225	-4.31711	0.157166	0.229967	-2.05941	0	-0.463037	-0.639717	-0.134026	-0.308188	-0.67674	-0.137993	-0.335688	0	-13.573	-0.651314	0.157166	0	-4.36078	-0.19455	-0.328656	2.22461	-1.23784	1.18095	-2.14695	0
GO_REGULATION_OF_CYCLIC_NUCLEOTIDE_METABOLIC_PROCESS	15	6	-0.421048	0.121304	-1.72517	-1.51508	0	0	-0.744667	-4.82164e-17	-0.498219	-0.368633	-0.108532	-1.46549	0.520919	-1.4412	-0.957521	0.570861	1.09931	0.870811	0.386091	-3.00065	-0.569191	-0.632546	-0.125679	0	0.51624	-0.383474	-0.520339	-1.70798	0	-0.89513	0.463875	-0.859069	-0.923571	-0.127845	0.173443	-0.277482	0.906454	0.311909	-4.82164e-17	0.215854	4.65416	0.128878	-0.633059	4.82164e-17	0.453241	-1.1504	-0.774517
GO_MEMBRANE_LIPID_METABOLIC_PROCESS	21	6	-0.107013	4.82164e-17	0.189559	-4.82164e-17	-19.9452	-0.556843	-0.924266	-0.172693	-0.453156	-0.562368	-0.0985615	-0.56023	4.82164e-17	0	3.16378	-4.82164e-17	0.229199	0.46784	-0.64769	-1.08899	-0.776233	-0.108066	-3.66673	-4.82164e-17	-0.467697	-0.571571	-0.193982	2.48714	1.91617	-0.403222	0.419806	-0.305295	-0.87565	-0.656354	0	-1.10074	-0.193069	1.38956	0.370037	-0.362707	0	0.663954	-1.44353	-0.447889	0.618494	0	-0.382149
GO_REGULATION_OF_PEPTIDE_TRANSPORT	15	9	2.34815	-0.930596	1.94077	-5.22948	-0.995343	-0.146849	-1.23773	-0.748348	1.45871	-0.430911	-0.0834392	-2.0787	-0.450883	0	-0.76765	0.734482	0.305072	1.14402	0.280146	-3.36283	-1.49132	0.464045	-0.689311	0.228791	2.04997	0.551209	1.21834	-2.98108	0.567741	-0.195903	0.309182	-2.8556	-0.203902	-1.15298	0.27998	-1.97531	0.718512	-0.714032	0.280108	1.77109	-2.434	0.88726	1.32873	-0.369429	2.35228	-6.41577	-2.69898
GO_GLYCEROLIPID_METABOLIC_PROCESS	39	14	-1.29141	0.526505	0	1.87467	-3.22978	-1.07029	-1.93832	-0.2567	-0.240893	-0.0969748	-0.0696317	-8.42476	0	0.570148	0.488288	-2.26957	1.7648	0.748514	0.800374	-1.02709	-1.12654	0.376458	-5.12681	0.603694	-0.252481	-4.24392	-0.280491	3.8953	0.124012	-0.371873	0	0.518685	-1.68275	-0.283489	0.782365	-7.50357	-0.73273	-2.27771	-0.886052	-3.57702	-0.567105	0.412771	6.7477	-0.131566	1.99105	-1.20702	-0.111379
BIOCARTA_RAS_PATHWAY	16	2	4.82164e-17	4.82164e-17	4.82164e-17	-4.82164e-17	0	-0.808082	0	0	0	-0.648697	-4.82164e-17	0	-4.82164e-17	0	0	-4.82164e-17	4.82164e-17	0	0	0	-0.624348	0	0	4.82164e-17	0	-0.691669	0	-0.415687	0	0	4.82164e-17	0	1.4315	-0.509468	0	0	0	0.564373	0	0	0	4.82164e-17	0.59299	0	0.48937	0	0
GO_BASIC_AMINO_ACID_TRANSPORT	49	0	1.50993	-4.82164e-17	4.82164e-17	-0.790471	4.82164e-17	-0.504304	4.82164e-17	-4.82164e-17	-4.82164e-17	-0.904184	-4.82164e-17	4.82164e-17	0	-4.82164e-17	-2.06177	0	0	0.566813	0	0	4.82164e-17	-1.68726	4.82164e-17	0	0	-2.22558	4.82164e-17	1.04256	0	0	0	1.43729	-4.82164e-17	-0.753916	0	-0.740955	0	0	2.2465	-0.94377	4.82164e-17	0.758746	2.00939	-1.10007	0.731813	-1.16029	-4.82164e-17
GO_CGMP_METABOLIC_PROCESS	13	4	4.82164e-17	1.23767	1.92112	-4.82164e-17	0	0	0	0	0	-0.648697	-4.82164e-17	-0.643685	-4.82164e-17	-1.14642	0	-4.82164e-17	4.82164e-17	0	0	0	0	0	0	4.82164e-17	0	2.37387	0	0.779958	0	0	4.82164e-17	0	-0.490395	-0.509468	0	-0.497669	0	1.40655	0	0	3.24498	0.513875	0.59299	0	0	0	0
GO_CYCLASE_ACTIVITY	13	1	4.82164e-17	4.82164e-17	0.810479	-4.82164e-17	0	0	0	0	0	-4.82164e-17	-4.82164e-17	-0.643685	-4.82164e-17	-1.14642	0.451951	0.413326	4.82164e-17	0.927283	-0.960249	0	1.27621	-0.451052	-0.500842	4.82164e-17	0	1.36622	0	0	0	0	4.82164e-17	0	-0.490395	0	0	0	0	0.564373	0	0.903304	3.24498	0.513875	1.46713	0	0	0	0
GO_CYCLIC_NUCLEOTIDE_PHOSPHODIESTERASE_ACTIVITY	13	1	-1.04911	-1.89981	-0.653796	4.82164e-17	0	0	0	-4.82164e-17	0	0	-4.82164e-17	-0.593289	4.82164e-17	4.82164e-17	0.406402	0	0	0	-0.316384	0	0	0	-0.453792	4.82164e-17	-1.23743	0.497149	-0.781888	-2.70549	0	-4.82164e-17	-4.82164e-17	0	0	-0.462175	0	0	4.82164e-17	0.515668	0	-0.634838	2.00314	0.46646	-1.37464	0	0	0	-4.82164e-17
GO_DOPAMINE_TRANSPORT	37	1	0	-4.82164e-17	4.82164e-17	0	4.82164e-17	0	4.82164e-17	-4.82164e-17	0.871571	-0.904184	-4.82164e-17	4.82164e-17	0	-4.82164e-17	0.690311	0	0	4.82164e-17	0	0	4.82164e-17	4.82164e-17	4.82164e-17	0	0	3.22938	4.82164e-17	0	0	0	0	4.82164e-17	1.70856	0	0	-0.740955	0	0	4.82164e-17	0	0.725105	0	4.82164e-17	-4.82164e-17	-4.82164e-17	0	-4.82164e-17
GO_DRUG_TRANSPORT	31	3	-1.04911	2.00978	4.82164e-17	-0.494764	-0.398681	-0.252238	0	-4.82164e-17	0.568251	0	-4.82164e-17	-0.593289	4.82164e-17	4.82164e-17	0.406402	0	1.04355	0.302279	-0.316384	0	0	-1.06229	-2.06097	4.82164e-17	-4.82164e-17	1.26089	0	-0.987098	0	-4.82164e-17	-4.82164e-17	0	-0.443647	-0.462175	1.57668	-2.05053	4.82164e-17	-0.84266	0	0.849322	0	0.46646	4.76243	0	0	0	-4.82164e-17
GO_ESTROGEN_METABOLIC_PROCESS	30	0	1.23515	0.485305	4.82164e-17	-4.82164e-17	-0.443963	0	0	0	0	-0.648697	-4.82164e-17	-0.643685	-4.82164e-17	-0.443089	0	-4.82164e-17	-2.05395	0	-0.358344	0	-0.624348	-0.451052	1.21981	2.4363	0	-0.691669	0	0.779958	-1.34156	0	4.82164e-17	0	0	0	0.697435	-0.497669	-0.829522	-0.896576	0	-0.685997	0	0.513875	1.46713	0	-1.21981	0	-0.736323
GO_FOLIC_ACID_BINDING	36	2	-1.67275	-4.82164e-17	-0.96414	-0.790471	4.82164e-17	-0.504304	-1.89487	-4.82164e-17	-4.82164e-17	-4.82164e-17	-4.82164e-17	4.82164e-17	0	-4.82164e-17	-4.82164e-17	0	0.679433	0.566813	0.96414	-0.84921	-2.07865	4.82164e-17	-0.744444	0	0	-2.22558	4.82164e-17	1.04256	0	-1.70205	0	1.43729	-4.82164e-17	0	0	-3.06394	0	0	4.82164e-17	1.17068	4.82164e-17	0	0.844586	-4.82164e-17	-4.82164e-17	-1.16029	-4.82164e-17
GO_GLUCURONOSYLTRANSFERASE_ACTIVITY	35	4	-0.44484	4.82164e-17	4.82164e-17	-0.542944	-4.21177	0	0	0	0.618142	-4.82164e-17	-4.82164e-17	0	-4.82164e-17	0	0.451951	-4.82164e-17	1.14453	0	0	0	0	0	0	0.564373	0	-1.67433	0	-0.415687	0	0	-0.942578	0	0	0.957912	0	-3.31059	0	1.40655	0	0.903304	0	1.29897	1.46713	-0.835147	0	0	0
GO_GLYCINE_BINDING	15	0	0	-4.82164e-17	4.82164e-17	0	4.82164e-17	0	4.82164e-17	-4.82164e-17	-4.82164e-17	-4.82164e-17	-4.82164e-17	4.82164e-17	0	-4.82164e-17	-4.82164e-17	0	0	0.566813	0	0	-0.87821	4.82164e-17	4.82164e-17	0	0	-2.22558	4.82164e-17	0	0	-0.696388	0	-0.857046	-4.82164e-17	0	0	-1.7949	0	0	4.82164e-17	-0.94377	-0.955864	0	4.82164e-17	-4.82164e-17	-4.82164e-17	-1.16029	-4.82164e-17
GO_HYDROLASE_ACTIVITY_ACTING_ON_CARBON_NITROGEN_BUT_NOT_PEPTIDE_BONDS_IN_LINEAR_AMIDES	24	2	-1.66527	0	0.340849	0.958326	-0.66904	4.82164e-17	4.82164e-17	-0.290248	0	4.82164e-17	-4.82164e-17	-0.625374	0	-0.383903	0	-4.82164e-17	0.383655	-4.82164e-17	-0.33467	-0.201095	-0.593882	-0.173346	-0.402903	-4.82164e-17	0.358239	-3.77246	0	-0.37356	4.82164e-17	0	0	1.56449	0	-0.190134	0	-1.31349	-0.355995	-4.82164e-17	0.257753	-0.695533	0	-0.472393	1.04701	-0.360502	0.389838	0	1.44947
GO_HYDROLASE_ACTIVITY_ACTING_ON_ETHER_BONDS	29	0	-0.682367	0.727327	4.82164e-17	0	4.82164e-17	0	4.82164e-17	-1.00603	-4.82164e-17	-4.82164e-17	-4.82164e-17	4.82164e-17	0	-4.82164e-17	-4.82164e-17	0.646923	0	0.566813	0	0	4.82164e-17	-0.689308	-0.744444	0	0	-4.82164e-17	4.82164e-17	-0.649593	0	-0.696388	0	4.82164e-17	-0.732943	0	0.955864	-0.740955	0	-1.16372	4.82164e-17	0	4.82164e-17	0	4.82164e-17	-1.10007	-4.82164e-17	0	-4.82164e-17
GO_LINOLEIC_ACID_METABOLIC_PROCESS	41	3	-0.682367	0.727327	4.82164e-17	-0.790471	4.82164e-17	0	4.82164e-17	-4.82164e-17	-4.82164e-17	-4.82164e-17	-4.82164e-17	-0.898846	0	-4.82164e-17	-4.82164e-17	0	0	4.82164e-17	0	0	4.82164e-17	4.82164e-17	-0.744444	0	0	-4.82164e-17	4.82164e-17	1.04256	0	0	0	4.82164e-17	-4.82164e-17	1.22696	0	-0.740955	0	0	4.82164e-17	0	4.82164e-17	0	4.82164e-17	-4.82164e-17	-4.82164e-17	0	-4.82164e-17
GO_MONOAMINE_TRANSPORT	37	1	4.82164e-17	4.82164e-17	4.82164e-17	-0.542944	0	0	0	0	0.618142	-0.648697	-4.82164e-17	-0.643685	-4.82164e-17	0	0.451951	-4.82164e-17	4.82164e-17	0	0	0	0	0	1.21981	4.82164e-17	0	2.37387	0	-0.415687	0	0	4.82164e-17	1.16363	1.4315	0	0	-0.497669	0	4.82164e-17	0	0	0.483293	0.513875	0.59299	0	1.24641	0	0
GO_N_METHYLTRANSFERASE_ACTIVITY	23	0.385297	0.309764	-0.411197	-0.370151	-2.14546	-0.820208	-1.35012	0.20014	-0.201265	1.45694	0	-4.82164e-17	1.1142	0.605174	-1.05007	0.156127	7.0298	1.24283	-0.491847	-4.82164e-17	-0.159844	-0.388085	0.193649	0	-0.223362	0	0.286735	0	-1.5581	-0.414925	-0.199065	-0.695408	0	4.82164e-17	0	4.82164e-17	-0.377381	-4.82164e-17	-0.219471	-0.227341	-0.437572	0.19785	4.82164e-17	0.386175	-0.374707	4.82164e-17	-0.389141	-0.528179
GO_NUCLEOTIDE_KINASE_ACTIVITY	8	0	4.82164e-17	4.82164e-17	-0.705274	-0.542944	0	0	-0.541728	-0.745081	0.618142	-0.648697	-4.82164e-17	0	-4.82164e-17	0	0	0.413326	0.442218	0	-0.960249	-0.597291	0	-1.1637	-0.500842	4.82164e-17	0	0	-0.835147	-1.0867	0	-0.457403	4.82164e-17	0	1.4315	0.957912	0.697435	0	0	0.564373	0	0	0	4.82164e-17	0	0	0.48937	0	0
GO_ONE_CARBON_COMPOUND_TRANSPORT	34	3	1.50993	0.727327	-0.96414	0	4.82164e-17	0	4.82164e-17	-4.82164e-17	2.06498	-5.20057	-4.82164e-17	4.82164e-17	0	-4.82164e-17	-4.82164e-17	0	0	4.82164e-17	0	1.63867	4.82164e-17	-1.68726	-1.80215	0	0	1.90311	4.82164e-17	0	0	0	0	4.82164e-17	-3.03844	0	-2.33397	-0.740955	0	0	4.82164e-17	1.17068	4.82164e-17	0	2.00939	-4.82164e-17	-1.49437	0	-4.82164e-17
GO_ORGANIC_CATION_TRANSPORT	37	3	-4.82164e-17	0.521111	0	4.82164e-17	0	-0.878723	4.82164e-17	4.82164e-17	0.656177	-2.8404	-4.82164e-17	0	0	-0.477982	0	-4.82164e-17	0	4.82164e-17	-0.390989	0	-9.64327e-17	1.02757	-0.536955	-4.82164e-17	4.82164e-17	3.70398	0	0.8198	-1.38409	0	0	0	-3.45349	4.82164e-17	0	-1.34329	0	0.601607	0	0	0	-4.82164e-17	0.630665	0	0.525257	0	4.82164e-17
GO_OXALATE_TRANSPORT	31	1	-0.682367	0.727327	4.82164e-17	0	4.82164e-17	0	4.82164e-17	-4.82164e-17	-4.82164e-17	-4.82164e-17	-4.82164e-17	4.82164e-17	0	-4.82164e-17	-4.82164e-17	0	0	4.82164e-17	0	-2.01893	4.82164e-17	-0.689308	-0.744444	0	1.09714	-0.94977	4.82164e-17	-0.649593	0	0	0	4.82164e-17	-4.82164e-17	0	0	-0.740955	0	0	4.82164e-17	0	4.82164e-17	0	-1.70856	-4.82164e-17	-4.82164e-17	0	-4.82164e-17
GO_OXYGEN_TRANSPORT	50	3	-0.682367	-4.82164e-17	4.82164e-17	0	4.82164e-17	-0.504304	4.82164e-17	-4.82164e-17	-4.82164e-17	-6.97857	-4.82164e-17	4.82164e-17	0	-0.680408	-4.82164e-17	0	0	0.566813	0	0	4.82164e-17	4.82164e-17	4.82164e-17	0	0	-4.82164e-17	4.82164e-17	0	0	0	1.50993	4.82164e-17	6.06453	0	0	0	0	0	4.82164e-17	0	4.82164e-17	0.758746	4.82164e-17	-4.82164e-17	-4.82164e-17	0	-0.996834
GO_PEPTIDOGLYCAN_BINDING	33	2	-0.682367	-4.82164e-17	4.82164e-17	0	4.82164e-17	0	4.82164e-17	-4.82164e-17	-4.82164e-17	-4.82164e-17	-4.82164e-17	4.82164e-17	0	-4.82164e-17	-4.82164e-17	0	0	4.82164e-17	0	0	4.82164e-17	4.82164e-17	-0.744444	0	0	-0.94977	4.82164e-17	0	0	0	0	4.82164e-17	-4.82164e-17	-0.753916	0	-0.740955	0	0	4.82164e-17	0	4.82164e-17	0	4.82164e-17	-4.82164e-17	3.03484	0	-4.82164e-17
GO_PHOSPHATIDATE_PHOSPHATASE_ACTIVITY	39	0	0	-4.82164e-17	4.82164e-17	0	4.82164e-17	0	4.82164e-17	-4.82164e-17	-1.55156	-4.82164e-17	-4.82164e-17	4.82164e-17	0	-0.680408	-4.82164e-17	0	0.679433	4.82164e-17	0	0	4.82164e-17	4.82164e-17	4.82164e-17	0.813716	0	0.793131	4.82164e-17	0	0	0	0	4.82164e-17	-0.732943	0	0	0	0	0	4.82164e-17	-0.94377	4.82164e-17	0.758746	4.82164e-17	-4.82164e-17	-4.82164e-17	0	-4.82164e-17
GO_PHOSPHATIDYLINOSITOL_MONOPHOSPHATE_PHOSPHATASE_ACTIVITY	12	1	-0.682367	-4.82164e-17	4.82164e-17	-0.790471	4.82164e-17	-0.504304	4.82164e-17	-4.82164e-17	-4.82164e-17	-4.82164e-17	-4.82164e-17	4.82164e-17	0	-4.82164e-17	-4.82164e-17	0	0	4.82164e-17	-0.584	0	-0.87821	4.82164e-17	4.82164e-17	0.813716	0	-4.82164e-17	4.82164e-17	-0.649593	0	0	-1.21118	4.82164e-17	-0.732943	0	0.955864	0	0	0	4.82164e-17	0	4.82164e-17	0	4.82164e-17	-1.10007	-4.82164e-17	0	-4.82164e-17
GO_PHOSPHATIDYLINOSITOL_PHOSPHATE_PHOSPHATASE_ACTIVITY	12	1	-1.04911	-4.82164e-17	4.82164e-17	1.44241	0	-0.71704	0	-4.82164e-17	0	0	-4.82164e-17	0	4.82164e-17	4.82164e-17	1.89917	0	0	0	-0.864085	0	-0.574331	0	-4.82164e-17	0.515668	-4.82164e-17	0	0	1.74656	0	-4.82164e-17	-0.888232	0	-0.443647	0	0.646085	0	4.82164e-17	4.82164e-17	0.649918	0	0	0	0	-0.781888	0.442653	0	-4.82164e-17
GO_REGULATION_OF_FATTY_ACID_TRANSPORT	16	0	-0.399528	-4.82164e-17	-0.653796	4.82164e-17	-0.398681	-0.71704	0	-4.82164e-17	2.44184	-0.598206	-4.82164e-17	0	4.82164e-17	-0.397836	0.406402	0.36913	0	0	-0.316384	-0.547839	0	0	1.16369	4.82164e-17	-1.23743	0	0	-2.70549	0	-0.411675	-0.888232	-0.55498	-0.443647	-0.462175	0.646085	-1.16075	4.82164e-17	1.30057	0	0.849322	0	0.46646	-1.37464	0	2.02319	0	-2.81822
GO_SODIUM_INDEPENDENT_ORGANIC_ANION_TRANSPORT	31	3	-0.44484	4.82164e-17	4.82164e-17	-4.82164e-17	0	-0.290826	0	0	2.61171	-4.82164e-17	-4.82164e-17	0	-4.82164e-17	0	0	-4.82164e-17	4.82164e-17	0	0	0	-0.624348	-3.09653	-0.500842	4.82164e-17	0	2.37387	0	-0.415687	0	0	4.82164e-17	0	0	-1.28953	0	-3.31059	0	1.40655	0	0.903304	0	4.82164e-17	0	0	0.48937	-0.893256	0
GO_SPHINGOID_METABOLIC_PROCESS	21	1	0	-4.82164e-17	4.82164e-17	0	-0.681386	0	4.82164e-17	-4.82164e-17	0.871571	-4.82164e-17	-4.82164e-17	4.82164e-17	0	-0.680408	-4.82164e-17	0	0	4.82164e-17	-0.584	0	-0.87821	4.82164e-17	4.82164e-17	0	1.09714	-4.82164e-17	4.82164e-17	0	0	0	1.50993	4.82164e-17	-4.82164e-17	0	0	0	0	0.813716	4.82164e-17	0	4.82164e-17	0	4.82164e-17	-4.82164e-17	-4.82164e-17	0	-4.82164e-17
GO_STEROID_DEHYDROGENASE_ACTIVITY	30	4	-0.399528	0.438708	4.82164e-17	4.82164e-17	-0.398681	0	0	-4.82164e-17	1.41253	0	-4.82164e-17	-1.46552	4.82164e-17	4.82164e-17	0	0	-1.9962	0	0	0	-0.574331	-1.06229	-3.09409	2.26836	-4.82164e-17	2.20669	0	0	0	-4.82164e-17	-4.82164e-17	-0.55498	0	0	2.69501	-3.07982	4.82164e-17	1.30057	0	0	0	0	-1.37464	0	-1.16369	0	-4.82164e-17
GO_SULFURIC_ESTER_HYDROLASE_ACTIVITY	42	2	-1.67275	-4.82164e-17	4.82164e-17	0	-7.45692	0	4.82164e-17	-4.82164e-17	2.06498	-4.82164e-17	-4.82164e-17	4.82164e-17	0	-1.66866	0.690311	0	0	4.82164e-17	0	0	4.82164e-17	4.82164e-17	-0.744444	0	0	-4.82164e-17	4.82164e-17	0	1.06351	0	0	-0.857046	-4.82164e-17	0	0	0	0	0	4.82164e-17	-0.94377	4.82164e-17	0	4.82164e-17	-4.82164e-17	-4.82164e-17	0	-4.82164e-17
GO_TETRAHYDROFOLATE_METABOLIC_PROCESS	3	5	-4.82164e-17	0	-0.744379	4.82164e-17	0	4.82164e-17	-1.43861	4.82164e-17	4.82164e-17	0	-4.82164e-17	-0.68206	0	0	0	0.447499	0.477091	1.80591	0.744379	0	-2.76115	4.82164e-17	0	-4.82164e-17	4.82164e-17	1.4465	0	0.8198	0	-4.51957	0	-0.642432	-0.526303	0.99903	0	-3.4869	0	0.601607	3.01051	-0.724886	0	-1.01101	0	0	0	0	4.82164e-17
GO_THREONINE_TYPE_PEPTIDASE_ACTIVITY	18	6	-4.82164e-17	0	0	4.82164e-17	0	4.82164e-17	4.82164e-17	4.82164e-17	4.82164e-17	0	-4.82164e-17	0	0	0	0	-4.82164e-17	0	4.82164e-17	-1.03436	0	-9.64327e-17	4.82164e-17	0	-4.82164e-17	0.872603	-4.82164e-17	0	-4.82164e-17	0	0	0	-3.96885	0	4.82164e-17	0	0	-3.41938	0	0	0	0	-4.82164e-17	0	0	0	0	4.82164e-17
GO_TRIGLYCERIDE_CATABOLIC_PROCESS	32	7	-4.82164e-17	0	0.850583	4.82164e-17	0	4.82164e-17	4.82164e-17	4.82164e-17	4.82164e-17	0	-4.82164e-17	-7.13657	0	-0.477982	0	-4.82164e-17	0	4.82164e-17	0	1.40487	-0.662468	4.82164e-17	-6.15579	-4.82164e-17	4.82164e-17	1.4465	0	0.8198	0	0	0	1.20567	0	0.99903	0	-9.18119	0	0	0	-1.74552	-0.736453	-4.82164e-17	8.38656	0	0.525257	0	4.82164e-17
GO_TRNA_METHYLTRANSFERASE_ACTIVITY	23	3	-4.82164e-17	0	0	-0.579823	0	-0.321151	-0.578586	-0.784596	4.82164e-17	0	-4.82164e-17	0	0	0	0	-4.82164e-17	0.477091	7.64505	0	0	-9.64327e-17	4.82164e-17	0	-4.82164e-17	4.82164e-17	-4.82164e-17	0	-4.82164e-17	0	0	0	0	-0.526303	4.82164e-17	0	0	0	0	0	0	0	-1.01101	0	-0.875448	0	0	4.82164e-17
GO_TRYPTOPHAN_METABOLIC_PROCESS	35	8	0	-4.82164e-17	4.82164e-17	0	4.82164e-17	0	4.82164e-17	-4.82164e-17	-4.82164e-17	-4.82164e-17	-4.82164e-17	4.82164e-17	0	-0.680408	-4.82164e-17	0	0	0.566813	0	0	-0.87821	-0.689308	-0.744444	0	0	-5.39205	4.82164e-17	0	0	0	0	-2.03507	-0.732943	0	0.955864	-1.7949	0	-1.16372	4.82164e-17	-5.36689	4.82164e-17	0	4.82164e-17	-4.82164e-17	-4.82164e-17	0	-4.82164e-17
GO_URATE_METABOLIC_PROCESS	31	5	0	0.727327	4.82164e-17	0	4.82164e-17	0	4.82164e-17	-4.82164e-17	-4.82164e-17	-4.82164e-17	-4.82164e-17	4.82164e-17	0	-4.82164e-17	-4.82164e-17	0	0	4.82164e-17	0	0	4.82164e-17	-0.689308	-0.744444	0	0	3.22938	4.82164e-17	-0.649593	0	0	0	4.82164e-17	-0.732943	-0.753916	0.955864	-1.7949	0	-1.16372	4.82164e-17	-5.36689	4.82164e-17	0	2.00939	-4.82164e-17	-4.82164e-17	0	-4.82164e-17
KEGG_FOLATE_BIOSYNTHESIS	9	0	0	0.727327	1.07441	-0.790471	-0.681386	-0.504304	-1.89487	-4.82164e-17	-4.82164e-17	-4.82164e-17	-4.82164e-17	4.82164e-17	0	-4.82164e-17	-4.82164e-17	0	0	4.82164e-17	0.96414	0	4.82164e-17	-0.689308	4.82164e-17	0	0	-4.82164e-17	4.82164e-17	1.04256	0	-1.70205	0	-0.857046	-4.82164e-17	0	0	0	0	0	4.82164e-17	1.17068	4.82164e-17	0	0.844586	-4.82164e-17	-4.82164e-17	0	-4.82164e-17
KEGG_GLYCOSAMINOGLYCAN_BIOSYNTHESIS_CHONDROITIN_SULFATE	42	1	-0.44484	1.23767	1.92112	-4.82164e-17	-3.06363	0	0	0	0	-4.82164e-17	-4.82164e-17	0	-4.82164e-17	-0.443089	0.451951	-4.82164e-17	2.02883	0.343567	0	-1.47622	0	0	-0.500842	0.564373	0	0.545391	0	0	0	0	4.82164e-17	0	0	0.957912	0	-0.497669	0	0.564373	0	0	0	0.513875	0	-0.835147	0	0	0
REACTOME_CHOLESTEROL_BIOSYNTHESIS	25	2	-4.82164e-17	1.31636	0	4.82164e-17	0	-1.61226	-0.578586	-1.86948	4.82164e-17	0	-4.82164e-17	-0.68206	0	0	0.487045	-4.82164e-17	0	4.82164e-17	-0.390989	0	-0.662468	4.82164e-17	0	0.601607	4.82164e-17	-4.82164e-17	0	-0.44992	-1.38409	0	0	0	0	-0.545746	0	0	0	0	0	0.94409	0	-4.82164e-17	0	-0.875448	0	0	4.82164e-17
REACTOME_SYNTHESIS_OF_BILE_ACIDS_AND_BILE_SALTS	35	5	-0.479773	0	0	4.82164e-17	0	4.82164e-17	4.82164e-17	4.82164e-17	0.656177	0	-4.82164e-17	0	0	0	0.487045	-4.82164e-17	0	4.82164e-17	0	0	-0.662468	-0.486127	-1.35018	0.601607	0.872603	3.70398	0	-4.82164e-17	0.840038	0	-0.983607	0	0	4.82164e-17	1.76958	-9.18119	0	0	0	-1.74552	0.519058	-4.82164e-17	0	0	0.525257	0	-0.775752
REACTOME_TRYPTOPHAN_CATABOLISM	35	8	0	-4.82164e-17	4.82164e-17	0	4.82164e-17	0	4.82164e-17	-4.82164e-17	-4.82164e-17	-4.82164e-17	-4.82164e-17	4.82164e-17	0	-0.680408	-4.82164e-17	0	0	4.82164e-17	0	0	-0.87821	-0.689308	-0.744444	0	0	-5.39205	4.82164e-17	0	0	0	0	-2.03507	-4.82164e-17	0	0.955864	-1.7949	0	-1.16372	4.82164e-17	-5.36689	4.82164e-17	0	4.82164e-17	-4.82164e-17	-4.82164e-17	0	-4.82164e-17
BIOCARTA_ARENRF2_PATHWAY	6	2	-0.618603	0	-0.896012	0	4.82164e-17	-0.445554	-4.82164e-17	-4.82164e-17	0	4.82164e-17	0	4.82164e-17	0	4.82164e-17	0	4.82164e-17	0	0.506013	-0.522698	0	0	4.82164e-17	0	0	0	0	4.82164e-17	0.973675	0	-9.64327e-17	0	4.82164e-17	4.82164e-17	0	0.887825	4.82164e-17	-4.82164e-17	0	0	4.82164e-17	0.66046	0	4.82164e-17	0	0	-1.09051	-3.63433
BIOCARTA_MTOR_PATHWAY	6	0	-0.428879	0	0.791953	0	4.82164e-17	-0.775936	-4.82164e-17	0	0	4.82164e-17	0	4.82164e-17	4.82164e-17	0	0	-4.82164e-17	0	0.328961	-0.926384	4.82164e-17	0	0	0	0	0	0	4.82164e-17	0	4.82164e-17	-4.82164e-17	0	0	-4.82164e-17	-4.82164e-17	0	-4.82164e-17	4.82164e-17	0	0.683326	-4.82164e-17	0.466921	0	0	4.82164e-17	0.472937	0	4.82164e-17
BIOCARTA_P53_PATHWAY	5	2	-1.36373	0.58416	-4.82164e-17	0	4.82164e-17	-0.375766	-2.71182	0	0	4.82164e-17	0	4.82164e-17	0	-0.539636	0.549008	1.29229	0.538714	0.433243	4.82164e-17	4.82164e-17	0	0	0	0	0	0	4.82164e-17	-0.510562	0	-3.60821	4.82164e-17	0	-0.589508	1.07013	0	0	0	0	0	4.82164e-17	0	0.614131	0	0	0.588432	0	-0.844305
BIOCARTA_P53HYPOXIA_PATHWAY	5	1	-0.461771	0.502671	0	4.82164e-17	0	-0.842272	0	0	-4.82164e-17	-0.667375	0	0	4.82164e-17	-1.18397	0	1.98968	4.82164e-17	0	-0.996168	-4.82164e-17	-0.642867	4.82164e-17	0	0	-9.64327e-17	0	0	0	0	-0.474475	-4.82164e-17	0	0	4.82164e-17	0.716403	-4.82164e-17	1.74966	0	0.720322	0	-4.82164e-17	0.531517	0	0	4.82164e-17	0	-0.755496
BIOCARTA_PTEN_PATHWAY	6	0	0	0	0.87238	0	-0.498057	-0.917692	-4.82164e-17	0	4.82164e-17	-0.708096	0	4.82164e-17	0	4.82164e-17	4.82164e-17	0	0	0	0.765673	0	0	0	4.82164e-17	0.62196	4.82164e-17	0	4.82164e-17	4.82164e-17	4.82164e-17	4.82164e-17	0	-0.663093	0	1.02134	0.757705	0	1.79505	0	0	0	0.53867	0	0	0	4.82164e-17	0	4.82164e-17
GO_3_5_CYCLIC_AMP_PHOSPHODIESTERASE_ACTIVITY	13	3	-0.590788	-2.13287	4.82164e-17	4.82164e-17	0	0	0	-4.82164e-17	-4.82164e-17	0	0	-0.801866	0	4.82164e-17	0.598476	-4.82164e-17	0	0	-0.496097	0	4.82164e-17	0	0	0	4.82164e-17	0.698416	-4.82164e-17	-2.44972	0	4.82164e-17	0	-4.82164e-17	0	-0.66021	0	-4.82164e-17	0	0.718511	0	-0.845995	2.68802	0.66491	0	-4.82164e-17	0	0	0
GO_3_5_CYCLIC_GMP_PHOSPHODIESTERASE_ACTIVITY	13	0	-0.590788	-2.13287	-0.866033	4.82164e-17	0	0	0	-4.82164e-17	-4.82164e-17	0	0	-0.801866	0	4.82164e-17	0.598476	-4.82164e-17	0	0	0	0	4.82164e-17	0	-0.650998	0	-1.46627	0.698416	-4.82164e-17	-2.44972	0	4.82164e-17	0	-4.82164e-17	0	4.82164e-17	0	-4.82164e-17	0	0.718511	0	-4.82164e-17	1.55932	0	-1.60496	-4.82164e-17	0	0	0
GO_ALDITOL_PHOSPHATE_METABOLIC_PROCESS	38	1	-0.31741	0.353708	0	1.33349	-0.86144	-0.203367	0	4.82164e-17	4.82164e-17	4.82164e-17	0	-2.20436	0	4.82164e-17	0.323753	0	0	0.229094	0	-4.82164e-17	-0.481584	-0.322951	-1.75427	-4.82164e-17	0.678995	0.408435	-0.68171	-0.291585	0.647985	4.82164e-17	0	-2.08186	0	0.800444	0	-0.364894	0	-0.740968	0	0.747478	0.351892	-4.82164e-17	0.452383	0	0	-1.76492	-4.82164e-17
GO_ALKALOID_METABOLIC_PROCESS	35	3	-0.590788	4.82164e-17	4.82164e-17	4.82164e-17	0	0	0	-4.82164e-17	-4.82164e-17	0	0	-4.82164e-17	0	-0.588894	0.598476	-4.82164e-17	0	0	0	0	4.82164e-17	0	1.39152	0	0.997228	1.69798	-4.82164e-17	-1.40489	0.963998	4.82164e-17	0	-4.82164e-17	0	-0.66021	0.85789	-4.04385	0	-1.06311	0	-2.00395	0.632208	0	1.80264	-4.82164e-17	0	0	2.17848
GO_AMINO_SUGAR_METABOLIC_PROCESS	46	3	-1.40754	0	-0.503413	4.82164e-17	-0.758305	-0.466452	0	0	4.82164e-17	-1.15794	0	0	4.82164e-17	-0.271267	0	0.246519	4.0132	0	0.503413	-0.405297	-0.429612	-1.42689	-3.37164	2.69478	0	0.359251	0	-0.248466	4.82164e-17	0	0	-4.82164e-17	-2.37855	0.741301	0	4.82164e-17	0	0.992479	0.499785	-0.485699	0	0.331717	-1.20306	-0.624548	-0.995069	-0.679583	-9.64327e-17
GO_AMINOPEPTIDASE_ACTIVITY	48	1	-0.236131	0.268582	-1.16948	0	-1.9782	-0.39559	0	0	1.00146	0	0	-0.402862	-1.13631	-0.234748	4.82164e-17	0.211523	0	0.960419	0.457481	0	-0.385953	-0.241054	-0.778552	0.89874	0	-0.445322	-0.575797	0	-4.82164e-17	0	0	-1.7496	-0.758931	-1.46177	0	-0.278672	-0.570598	0	0	0.639233	-0.450469	-0.701849	3.60006	0	4.82164e-17	-0.629832	4.82164e-17
GO_AMMONIUM_ION_METABOLIC_PROCESS	30	7	-0.111017	0.11677	0.195529	0.678566	-0.246882	-4.82164e-17	-0.280372	0	-0.483955	-0.945458	0	-4.72843	0.506473	0.867048	0	0.566422	0.413642	-0.769101	0	0	-3.08797	4.82164e-17	-0.693415	0.747031	0	1.95521	-0.198416	-0.393864	0.193974	4.82164e-17	0.449911	-0.33224	1.51308	0.241041	2.23059	-6.12848	-0.197854	1.54747	0.382005	-1.57726	1.58992	0.277765	0.781346	-0.198416	0.431482	0	-0.180232
GO_AMP_METABOLIC_PROCESS	27	1	-1.53297	0	-4.82164e-17	0	4.82164e-17	0	-4.82164e-17	-0.937481	0	4.82164e-17	0	4.82164e-17	0	4.82164e-17	0	4.82164e-17	0.615734	0.506013	-0.522698	0	0	4.82164e-17	0	0	0	0	4.82164e-17	-0.586578	0	-9.64327e-17	0	4.82164e-17	4.82164e-17	-0.688729	0	4.82164e-17	-4.82164e-17	0	0	4.82164e-17	0.66046	-1.16895	4.82164e-17	0	0.667038	0	0
GO_ARACHIDONATE_TRANSPORT	9	0	-4.82164e-17	0.634366	4.82164e-17	-1.69257	-0.58984	-0.420207	0	-4.82164e-17	-4.82164e-17	0	0	-0.801866	1.47546	4.82164e-17	-4.82164e-17	-4.82164e-17	0	0	0	0	4.82164e-17	0	-0.650998	0	4.82164e-17	-4.82164e-17	-4.82164e-17	-0.559133	0	4.82164e-17	0	-4.82164e-17	0	4.82164e-17	0.85789	-4.82164e-17	0	-1.06311	0	-4.82164e-17	1.55932	0.66491	0.748693	-4.82164e-17	0	-1.05971	-0.898227
GO_ASPARTIC_TYPE_PEPTIDASE_ACTIVITY	21	2	-4.82164e-17	0.502671	0	4.82164e-17	-1.18589	-0.842272	0	-0.764297	0.636619	-0.667375	0	0	4.82164e-17	-4.82164e-17	1.20334	4.82164e-17	0.459119	0	0	-0.615621	4.82164e-17	4.82164e-17	-2.2874	0.582451	-9.64327e-17	0.563312	0	-0.432269	0	4.82164e-17	-4.82164e-17	0	-0.507811	4.82164e-17	4.82164e-17	-4.82164e-17	0	0	0	0	0.500638	0	0	0	4.82164e-17	-0.913073	0
GO_BETA_1_3_GALACTOSYLTRANSFERASE_ACTIVITY	47	1	-0.590788	4.82164e-17	4.82164e-17	4.82164e-17	0	0	0	-4.82164e-17	-4.82164e-17	0	0	-4.82164e-17	0	4.82164e-17	-4.82164e-17	-4.82164e-17	0	-1.77307	0	0	4.82164e-17	0	-0.650998	0	4.82164e-17	-0.851896	-4.82164e-17	-3.6531	0	4.82164e-17	0	-4.82164e-17	0	4.82164e-17	0	-4.82164e-17	0	-1.06311	0	-4.82164e-17	1.55932	0.66491	0.748693	-4.82164e-17	0.638722	0	0
GO_BETA_AMYLOID_METABOLIC_PROCESS	21	1	-0.618603	0.662638	-4.82164e-17	-1.75497	-0.617644	-1.16317	-4.82164e-17	-0.937481	0	4.82164e-17	0	-0.831471	0	4.82164e-17	1.54934	0.583972	0	0	4.82164e-17	0	0	4.82164e-17	-1.66063	0.747527	0	-0.881797	4.82164e-17	-1.46535	0	-9.64327e-17	0	4.82164e-17	4.82164e-17	0	0	4.82164e-17	-4.82164e-17	0	0	1.10083	0.66046	0.693472	3.16163	0	0	-1.09051	0
GO_BILE_ACID_AND_BILE_SALT_TRANSPORT	30	8	1.11442	2.76473	0	4.82164e-17	0	-0.210597	0	0	0.512021	0	0	-0.536396	-4.82164e-17	0	0	0	4.82164e-17	4.82164e-17	0	0	1.15509	-1.71323	-1.05083	0	0	3.02982	0	-1.59749	0	0	0	0	4.82164e-17	-0.40934	2.49939	-10.5004	0	1.18086	0	1.86975	0.384906	0.413467	4.41818	0	-1.09924	-0.777883	0
GO_CALCIUM_DEPENDENT_CYSTEINE_TYPE_ENDOPEPTIDASE_ACTIVITY	9	1	-0.461771	4.82164e-17	0	4.82164e-17	0	0	0	-3.08323	-4.82164e-17	0	0	0	4.82164e-17	-4.82164e-17	0.468962	4.82164e-17	4.82164e-17	0	-0.374137	-4.82164e-17	4.82164e-17	-1.20138	-0.518361	0	-9.64327e-17	0	0	-1.12378	0	4.82164e-17	-4.82164e-17	0	0	4.82164e-17	4.82164e-17	-4.82164e-17	0	-0.916404	0	0	-4.82164e-17	2.33099	0	0	4.82164e-17	0	0
GO_CAMP_METABOLIC_PROCESS	13	2	-0.307707	-1.7757	-0.546057	-4.82164e-17	4.82164e-17	-0.202749	0	0	0	4.82164e-17	0	-1.23833	0	-4.82164e-17	1.56202	0	0	0.220614	-0.233035	0	0	-0.313183	-0.357526	0	-4.82164e-17	1.0417	4.82164e-17	-1.44617	4.82164e-17	0	4.82164e-17	-4.82164e-17	0	-0.969919	0	0	4.82164e-17	1.07965	0	-0.527935	4.59761	0.369257	0	-4.82164e-17	0	0	0
GO_CATECHOLAMINE_METABOLIC_PROCESS	37	1	0	0.32461	4.82164e-17	-0.992164	-0.288747	0	0	-0.561195	0	-0.471607	0	-1.19166	1.10035	-4.82164e-17	0.295624	0	0	4.82164e-17	0	-0.424597	0	-0.294849	-0.33825	0	0	0.377799	0	-0.741789	4.82164e-17	-4.82164e-17	0	-0.431232	1.22713	0	2.25796	-0.335458	4.82164e-17	-4.82164e-17	0	0.711329	3.3934	0.349755	0.420691	0	0.328171	-4.82164e-17	-0.552987
GO_CATECHOLAMINE_TRANSPORT	37	1	-4.82164e-17	0	-4.82164e-17	-0.724653	4.82164e-17	0	-4.82164e-17	-4.82164e-17	0.804549	-0.836742	0	4.82164e-17	0	4.82164e-17	0.626376	4.82164e-17	0	0	4.82164e-17	0	0	4.82164e-17	0	0	0	3.0007	4.82164e-17	-0.586578	0	-9.64327e-17	0	4.82164e-17	1.63677	0	0	-0.676007	-4.82164e-17	0	0	4.82164e-17	0.66046	0.693472	4.82164e-17	0	0	0	0
GO_CDP_DIACYLGLYCEROL_METABOLIC_PROCESS	40	1	-0.590788	4.82164e-17	4.82164e-17	4.82164e-17	-0.58984	-0.420207	0	-4.82164e-17	-4.82164e-17	0	0	-1.91283	0	4.82164e-17	0.598476	-4.82164e-17	0	0.47966	-1.2702	0	4.82164e-17	0	-1.59878	0	4.82164e-17	-0.851896	-4.82164e-17	0	0	4.82164e-17	0	-4.82164e-17	-0.63982	-0.66021	0.85789	-0.647606	0	0.718511	0	-0.845995	0.632208	-1.13791	0	-1.00013	0	0	0
GO_COFACTOR_TRANSPORT	36	2	-1.8266	0	0.741455	-0.480288	-0.385157	-1.3008	0	-0.677224	0	-0.582967	0	-0.578082	-4.82164e-17	-0.384322	0.39279	0.355962	0.38349	1.48465	0.63823	-0.532944	-1.39281	0	-3.02448	0.501019	4.82164e-17	2.15623	0	0.711454	0	0	4.82164e-17	1.09077	-1.11437	-0.447991	1.54346	-1.12959	4.82164e-17	0	0	0.832927	-4.82164e-17	0	2.30983	0	0	0	0
GO_CYCLIC_NUCLEOTIDE_BINDING	13	1	-0.779108	-1.73709	1.50027	-0.366183	0	-4.82164e-17	4.82164e-17	0	-4.82164e-17	-0.461456	0	-0.456877	0	-0.279462	0.287001	-1.41914	4.82164e-17	0.20312	-4.82164e-17	-0.414773	4.82164e-17	-0.286235	-0.329171	0	-1.07931	-0.500945	-0.635231	-0.722434	-4.82164e-17	0	1.02171	-4.82164e-17	-0.320083	-0.336705	0	0	0	0.38524	0	-4.82164e-17	-1.27585	1.65433	0	0	-4.82164e-17	0	-0.542369
GO_CYSTEINE_TYPE_PEPTIDASE_ACTIVITY	9	6	0.473577	0.925194	-0.387491	-0.135821	-3.65506	-0.609128	-0.135667	-0.819332	-0.508122	0	0	4.82164e-17	-4.82164e-17	-0.423232	0.113543	-4.82164e-17	1.10217	-0.795994	-3.85402	0	-0.150936	0.279949	-2.37134	0.137893	-0.523146	0.748473	4.82164e-17	-0.577554	0.197595	-0.267831	-0.249454	-1.34813	-0.278045	-1.88862	0.176716	0.779097	-1.62492	-0.218775	0.387055	-0.173225	0.924677	0.991479	0.563893	0	0	0	-0.397932
GO_CYTOKINE_METABOLIC_PROCESS	11	3	1.3245	4.82164e-17	-3.17035	0	0	0	4.82164e-17	-4.82164e-17	0	0	0	-4.82164e-17	0	0	0	0	0	4.82164e-17	-0.428367	-0.67758	0	-0.525978	4.82164e-17	0	0.917713	0	-0.92058	0.86447	4.82164e-17	0	0	1.25254	4.82164e-17	-1.45848	0	4.82164e-17	0	0	0	0.989709	0	0.591392	0.673151	0	0.565935	0	-0.820006
GO_DEMETHYLASE_ACTIVITY	27	2	-0.349266	0.38678	0.697237	4.82164e-17	0	-0.210597	0	-0.63387	0	0	0	0	-4.82164e-17	0	0	0.870907	4.82164e-17	0.257199	0	0	-4.82164e-17	0	0	0	0	1.14205	0	-0.322473	0	2.41025	0	0	-0.391522	-0.40934	4.82164e-17	-0.39831	0	0	0.591687	0.787702	-4.82164e-17	0	0.488099	0	0	0	0
GO_DEOXYRIBONUCLEOSIDE_TRIPHOSPHATE_METABOLIC_PROCESS	7	3	-4.82164e-17	4.82164e-17	-1.87961	0	0	0	-3.88828	-0.828938	0	0	0	-4.82164e-17	0	0	0	0.486435	0	0.412657	-1.11863	-0.67758	1.36579	-0.525978	4.82164e-17	0	4.82164e-17	0.624035	-2.15227	0	0.884883	-3.49865	0	0	4.82164e-17	2.4071	0	4.82164e-17	0	0	0	0	0	-1.05703	4.82164e-17	0	-4.82164e-17	0	4.82164e-17
GO_DIPEPTIDYL_PEPTIDASE_ACTIVITY	48	0	-4.82164e-17	0.662638	-4.82164e-17	0	-1.53095	0	-4.82164e-17	-4.82164e-17	0.804549	4.82164e-17	0	4.82164e-17	-1.62431	-0.616688	0	4.82164e-17	0	0	0.896012	0	0	4.82164e-17	-0.679431	0.747527	0	0	4.82164e-17	0	0	-9.64327e-17	0	4.82164e-17	-0.668146	1.15677	0	4.82164e-17	-4.82164e-17	0	0	4.82164e-17	0.66046	-1.16895	1.86562	0	0	0	0
GO_DOPAMINE_METABOLIC_PROCESS	37	1	-4.82164e-17	4.82164e-17	0	-0.560845	-0.460884	0	0	-0.764297	-4.82164e-17	-0.667375	0	-0.662331	1.32364	-4.82164e-17	0.468962	4.82164e-17	4.82164e-17	0	0	-4.82164e-17	4.82164e-17	4.82164e-17	0	0	-9.64327e-17	0.563312	0	-0.432269	0	4.82164e-17	-4.82164e-17	-0.62297	1.45232	4.82164e-17	4.82164e-17	-0.515157	0	0	0	0.923154	3.33031	0.531517	0	0	4.82164e-17	0	-0.755496
GO_ETHANOL_METABOLIC_PROCESS	29	5	-4.82164e-17	4.82164e-17	4.82164e-17	4.82164e-17	0	-0.420207	0	-4.82164e-17	-4.82164e-17	0	0	-3.2298	0	4.82164e-17	-4.82164e-17	-4.82164e-17	0.587951	0.47966	0	0	-1.87094	-2.57532	-0.650998	0	4.82164e-17	2.90106	-4.82164e-17	-1.40489	0	4.82164e-17	0	-4.82164e-17	-0.63982	4.82164e-17	3.40621	-5.48748	0	1.73988	0.86194	-0.845995	0	0.66491	0.748693	-4.82164e-17	0	0	0
GO_FOLIC_ACID_METABOLIC_PROCESS	3	2	1.35023	0	-4.82164e-17	-0.644508	4.82164e-17	-0.375766	-0.643239	0	0	4.82164e-17	0	-0.749018	0	-4.82164e-17	0	0.50805	1.35782	3.05338	0.812441	-0.701022	-1.7581	0	-0.600474	0	0	1.58685	4.82164e-17	4.82164e-17	0	-2.42357	4.82164e-17	0	-4.82164e-17	0	0	-0.597145	0	0	3.23857	1.01469	0	-1.08221	0.696561	0	0	0	4.82164e-17
GO_FUCOSE_METABOLIC_PROCESS	47	1	4.82164e-17	-2.07508	-4.82164e-17	0	-3.54454	-0.375766	0	0	0	4.82164e-17	0	4.82164e-17	0	-4.82164e-17	0	0.50805	0.538714	0	0.812441	-0.701022	0	-0.548058	-1.48881	0	0	0	4.82164e-17	-2.27731	0	0	4.82164e-17	0	-0.589508	0	0	0	0	0	0.808392	4.82164e-17	0.582045	0.614131	0	-0.94532	0	0	4.82164e-17
GO_FUCOSYLTRANSFERASE_ACTIVITY	47	2	-4.82164e-17	0	-4.82164e-17	0	-1.53095	-0.445554	-4.82164e-17	-4.82164e-17	0	4.82164e-17	0	4.82164e-17	0	4.82164e-17	0	0.583972	0.615734	0	0.896012	-0.782495	0	-1.54727	0	0	0	0	4.82164e-17	-3.79136	0	-9.64327e-17	0	4.82164e-17	-0.668146	0	0	4.82164e-17	-4.82164e-17	0	0.891897	4.82164e-17	0	0.693472	4.82164e-17	-1.03072	0	0	0
GO_GALACTOSYLTRANSFERASE_ACTIVITY	47	2	-0.863202	0	-0.557709	0	-0.86144	-0.553945	0	-0.595504	4.82164e-17	4.82164e-17	0	0	0	4.82164e-17	0.323753	0	1.56708	-1.43211	0	-4.82164e-17	-4.82164e-17	-0.875688	-0.36777	-4.82164e-17	4.82164e-17	-0.544841	0	-4.21112	0.647985	4.82164e-17	0	0	0	4.82164e-17	0	0	0	4.03828	0	0	0.940492	1.00197	0.452383	0	0.357381	0	-0.587171
GO_GANGLIOSIDE_METABOLIC_PROCESS	21	1	4.82164e-17	0.424753	-0.63823	-0.480288	-1.82369	-2.04248	0	4.82164e-17	-1.20267	0	0	-4.82164e-17	-4.82164e-17	0	3.87147	0.355962	0	4.82164e-17	4.82164e-17	-0.532944	-0.559249	-0.391931	-2.01115	0.501019	4.82164e-17	0	0	2.90309	0	-0.398005	4.82164e-17	-0.540032	-1.11437	-1.15425	4.82164e-17	0	4.82164e-17	-0.826287	0	-0.619378	0.422821	0.452236	-1.35729	0	1.11222	0	0
GO_GLUCOSAMINE_CONTAINING_COMPOUND_METABOLIC_PROCESS	46	2	-1.1147	0	-0.687246	0	-1.11281	0	-4.82164e-17	0	0	-0.630999	0	4.82164e-17	4.82164e-17	0	0	0.397741	4.09703	0.328961	0.687246	-0.579941	0	-1.12808	-2.16823	1.3694	0	0.528447	4.82164e-17	0	4.82164e-17	-4.82164e-17	0	0	-0.473952	0.938881	0	-4.82164e-17	4.82164e-17	0.547274	0.683326	-4.82164e-17	0	0.497208	0.575671	4.82164e-17	-1.20023	-0.874424	4.82164e-17
GO_GLYCEROPHOSPHOLIPID_METABOLIC_PROCESS	39	4	-1.77741	0.302911	0.137205	2.07373	-4.09532	-1.39533	-1.60166	-0.476577	-0.289773	-0.109623	0	-2.67009	-4.82164e-17	0.6342	0.717784	-2.47548	1.47651	0.336798	0.666244	0	-0.763246	0.389025	-2.83109	0.347502	-0.302251	-2.50836	-0.138628	3.18228	0.305111	0.219132	4.82164e-17	0.214987	-1.41866	-0.311226	0.653669	-1.45424	-0.554634	-2.68231	-0.955634	-1.49064	-0.900236	0.195618	-0.405609	-0.33212	1.41346	-0.574422	-4.82164e-17
GO_GLYCINE_METABOLIC_PROCESS	2	2	1.3245	4.82164e-17	4.82164e-17	0	0	0	-0.620246	-4.82164e-17	0.699027	0	0	-0.725253	0	0	0	0	0.516738	1.94156	0.788306	-0.67758	-1.70739	0	4.82164e-17	0.643648	4.82164e-17	-1.8508	0	0	4.82164e-17	-2.34574	0	0	-0.567001	2.4071	0	-6.46107	0	0.643648	1.87127	-3.10793	0	0	4.82164e-17	0	-4.82164e-17	-0.979528	4.82164e-17
GO_GMP_METABOLIC_PROCESS	8	1	4.82164e-17	0.58416	-0.812441	-0.644508	4.82164e-17	0	0	-0.853281	0	-0.754191	0	4.82164e-17	0	-4.82164e-17	-1.89985	0.50805	0	0.433243	4.82164e-17	-0.701022	0	-0.548058	0	0	0	0	4.82164e-17	-1.29767	0	-0.554767	4.82164e-17	0	1.54772	0	0.804386	0	0	0.666832	0	4.82164e-17	0	-4.82164e-17	-1.54772	0	0.588432	0	4.82164e-17
GO_GPI_ANCHOR_METABOLIC_PROCESS	21	2	-0.31741	0	0	0	-9.35051	-0.203367	0	4.82164e-17	4.82164e-17	4.82164e-17	0	0	0	4.82164e-17	0	0	0	0.229094	-0.241717	-0.456378	-0.481584	0	-0.36777	0.425904	-1.12993	-0.544841	0	0	1.57734	-1.61574	0	0	-0.954767	4.82164e-17	0	1.41397	0	0.425904	0	-0.539484	0	-4.82164e-17	-1.26612	0	0	0	-4.82164e-17
GO_HEPARAN_SULFATE_PROTEOGLYCAN_BINDING	43	4	4.82164e-17	0	-4.82164e-17	-0.644508	-1.36176	0	0	0	0	4.82164e-17	0	-0.749018	0	-4.83714	0.549008	-4.82164e-17	0	0	4.82164e-17	4.82164e-17	0	0	-0.600474	0	0	-3.20719	-0.94532	4.82164e-17	0	0	4.82164e-17	-0.708585	-4.82164e-17	0	0.804386	-3.79662	0	0.666832	0	-0.792622	0	-4.82164e-17	0	0	0	0	4.82164e-17
GO_HEPARAN_SULFATE_SULFOTRANSFERASE_ACTIVITY	14	0	-4.82164e-17	-2.13287	4.82164e-17	4.82164e-17	-0.58984	-1.1057	0	-4.82164e-17	-1.44847	0	0	-4.82164e-17	0	4.82164e-17	-4.82164e-17	-4.82164e-17	0	0	0	0	4.82164e-17	-0.597505	-0.650998	0	0.997228	0.698416	-4.82164e-17	-0.559133	0	4.82164e-17	-1.11012	1.33471	0	4.82164e-17	0	-0.647606	0	-1.06311	0	-4.82164e-17	1.55932	0.66491	0	-4.82164e-17	1.57301	0	0
GO_HISTONE_MRNA_METABOLIC_PROCESS	6	3	0	0	0	4.82164e-17	0	-0.210597	0	0	0	0	0	0	-4.82164e-17	0	0	0.870907	4.82164e-17	2.11883	0.59548	0	-4.82164e-17	0	0	0	0.718476	0	0	0.667622	0	-2.64015	0	-0.499119	-0.391522	0	4.82164e-17	0	0	0	0	0	-0.587938	0	-4.82164e-17	-1.73163	0	0	0
GO_HYDROLASE_ACTIVITY_ACTING_ON_CARBON_NITROGEN_BUT_NOT_PEPTIDE_BONDS	24	5	-3.3285	0	-0.398359	0.736146	-0.687345	-0.479124	0	-4.82164e-17	0	0	0	-0.169514	0	-0.273252	0.275922	0.112034	0.272957	0.983195	0	0.61241	-1.04515	-0.122496	-0.518471	0.138877	0	-4.03395	-0.584757	0.198783	4.82164e-17	-0.462615	4.82164e-17	1.13431	-0.132164	4.82164e-17	0.388525	-2.56042	0	-0.680263	1.29592	-3.20476	0.130733	-1.46302	1.97809	-0.584757	0	0	1.21482
GO_HYDROLASE_ACTIVITY_HYDROLYZING_N_GLYCOSYL_COMPOUNDS	7	0	0	0.468913	0.791953	0	-0.428012	-0.277131	-1.32153	0	0	4.82164e-17	0	4.82164e-17	4.82164e-17	0	0	-4.82164e-17	0.426287	0.328961	-0.343511	4.82164e-17	0	0	0	0	0	0	4.82164e-17	0.761563	4.82164e-17	-2.02311	0	-0.587186	-4.82164e-17	-0.492842	0.67945	-4.82164e-17	4.82164e-17	0	0	-4.82164e-17	0	0	0	-0.816523	0	0	4.82164e-17
GO_IMP_METABOLIC_PROCESS	23	2	-1.53297	0	-4.82164e-17	0	4.82164e-17	0	-4.82164e-17	-0.937481	0	4.82164e-17	0	4.82164e-17	0	4.82164e-17	-1.98954	4.82164e-17	0.615734	4.71878	4.82164e-17	0	0	4.82164e-17	0	0.747527	0	0	4.82164e-17	0	0	-1.56185	0	4.82164e-17	4.82164e-17	1.15677	0	4.82164e-17	-4.82164e-17	0	0	4.82164e-17	0.66046	0.693472	4.82164e-17	0	0.667038	0	0
GO_ISOPRENOID_BINDING	35	4	-0.863202	0.944536	-0.557709	0	0	4.82164e-17	0	4.82164e-17	4.82164e-17	4.82164e-17	0	-2.20436	0	4.82164e-17	0.877495	0	0.315076	4.82164e-17	0	-0.456378	-0.481584	-0.875688	-0.975768	-4.82164e-17	4.82164e-17	1.06533	0	0	-4.82164e-17	4.82164e-17	0	0	0	4.82164e-17	0.550292	-4.77928	0	1.95536	1.37887	0	0.351892	-0.812026	4.19524	0	0	-0.737757	-4.82164e-17
GO_KERATAN_SULFATE_METABOLIC_PROCESS	42	3	-0.840933	0	-1.36168	-0.395589	-3.29876	-1.04068	0	0	1.18721	-0.493043	0	4.82164e-17	0	-3.2938	1.56202	0	0.835706	0.220614	-4.82164e-17	0	-0.470401	-0.313183	-1.71719	0	-4.82164e-17	0.397816	4.82164e-17	0.616774	0.635894	0	4.82164e-17	-4.82164e-17	-0.93183	0.787818	0	0	4.82164e-17	1.91738	0	-0.527935	0.341808	0.369257	0.44141	-4.82164e-17	0.34724	0	-0.575364
GO_L_AMINO_ACID_TRANSPORT	49	6	0.859916	0.203863	0.467665	-0.696962	0	-1.01582	4.82164e-17	4.82164e-17	0	-0.330191	0	-0.326101	-4.82164e-17	-0.200879	1.66097	-4.82164e-17	0	-4.82164e-17	-0.391806	0	-0.310431	-1.03877	-1.18046	0.73512	0.486913	-1.73392	0	-1.51525	1.17022	-0.201672	0.859916	0.791838	-0.604758	-1.20515	0.37055	-1.84494	0	-0.544281	5.94476	-1.71728	-0.977836	0.224773	5.13289	-1.2369	0.602981	-0.54129	0
GO_LEUKOTRIENE_METABOLIC_PROCESS	29	5	-2.52639	0.375263	4.82164e-17	-4.82164e-17	-0.337359	-0.594897	0	4.82164e-17	0	-4.82164e-17	0	0	0	-0.336562	0	0	0	-4.82164e-17	-4.82164e-17	0	0	-0.343828	1.08462	-4.82164e-17	0	-4.82164e-17	0	0	-1.20511	4.82164e-17	-4.82164e-17	2.36677	0	1.95087	3.6254	-1.8227	0	-0.767237	0	0	0	1.87467	1.21216	0	3.76414	-0.764004	0
GO_LONG_CHAIN_FATTY_ACID_BINDING	33	4	3.21526	0	-4.82164e-17	0	4.82164e-17	0	-4.82164e-17	-4.82164e-17	0	4.82164e-17	0	-0.831471	0	4.82164e-17	0	4.82164e-17	0	0	-0.522698	1.56701	-0.811099	4.82164e-17	-1.66063	0	0	-0.881797	4.82164e-17	-0.586578	0	-9.64327e-17	0	1.36618	4.82164e-17	0	0	4.82164e-17	-1.02492	0	0	-0.875864	0	0	4.82164e-17	0	0.667038	0	0
GO_LYSOPHOSPHOLIPASE_ACTIVITY	38	1	1.30028	0	0.87238	0	-0.498057	0	-4.82164e-17	-0.806098	4.82164e-17	0	0	-1.70105	0	4.82164e-17	4.82164e-17	0	0	0	0	0	0	0	-1.39343	0	4.82164e-17	-1.8027	4.82164e-17	4.82164e-17	4.82164e-17	4.82164e-17	0	4.82164e-17	0	1.02134	0	-0.553477	0	-0.959435	0	-0.746072	0	0	0	0	0.544931	0	4.82164e-17
GO_LYSOPHOSPHOLIPID_ACYLTRANSFERASE_ACTIVITY	40	4	-3.33747	0	0	0	-0.498057	-0.338001	-4.82164e-17	-0.806098	-1.34151	-0.708096	0	-0.702988	0	4.82164e-17	0.506318	0	0.496251	1.04109	-1.92496	0	0	-0.505389	-0.556743	0	4.82164e-17	-0.751841	4.82164e-17	4.82164e-17	4.82164e-17	4.82164e-17	0	4.82164e-17	-1.37056	1.02134	0.757705	-0.553477	0	0.62196	0	-0.746072	0	-1.03335	0	-0.897344	0.544931	0	4.82164e-17
GO_MANNOSE_BINDING	42	3	-0.519481	0.561705	4.82164e-17	0	-7.55714	0	4.82164e-17	-4.82164e-17	0	0	0	-0.725253	0	0	0	0	0.516738	4.82164e-17	-0.428367	0	0	0	2.94557	1.5782	4.82164e-17	0	0	0	0.884883	0	0	1.25254	4.82164e-17	0	0	-2.48379	0	0	0	0	0	0.591392	4.82164e-17	0	-2.94557	-0.979528	4.82164e-17
GO_METALLOCARBOXYPEPTIDASE_ACTIVITY	48	2	-0.385994	0.424753	0.741455	0	-0.385157	4.82164e-17	0	4.82164e-17	0	0	0	-4.82164e-17	-4.82164e-17	-1.82079	0.39279	4.82164e-17	0	4.82164e-17	-0.303946	-1.33685	1.20267	-0.391931	-0.439687	-4.82164e-17	4.82164e-17	-0.624924	0	0	0	0	4.82164e-17	4.82164e-17	-4.82164e-17	-0.447991	4.82164e-17	-1.12959	4.82164e-17	1.26858	0	0	-4.82164e-17	0	3.43213	0	0	-3.25747	0
GO_METHIONINE_METABOLIC_PROCESS	2	1	1.3245	4.82164e-17	-0.788306	0	0	0	2.74636	-0.828938	0	0	0	-4.82164e-17	0	0	0	0.486435	0	1.94156	0	0	-2.90675	0	4.82164e-17	0	4.82164e-17	-0.774399	0	0	-3.19488	-1.34335	0	0	4.82164e-17	0	0.780294	-2.48379	0	0	0	-0.768596	0	-1.05703	4.82164e-17	-0.92058	-4.82164e-17	-0.979528	4.82164e-17
GO_MODIFIED_AMINO_ACID_TRANSPORT	36	5	-1.1147	0	0	-0.52602	4.82164e-17	-0.775936	-4.82164e-17	0	2.55221	-0.630999	0	4.82164e-17	4.82164e-17	-0.427148	0.43591	-4.82164e-17	0.426287	1.63185	0	-1.43871	0	-0.435022	-0.484297	1.3694	0	-0.673716	4.82164e-17	0	4.82164e-17	-4.82164e-17	0	2.60508	-4.82164e-17	-4.82164e-17	0.67945	-2.15769	4.82164e-17	0	1.65608	0.884439	0	0	3.65574	4.82164e-17	0	-0.874424	4.82164e-17
GO_N_ACETYLGLUCOSAMINE_METABOLIC_PROCESS	46	1	-4.82164e-17	0	-0.896012	0	4.82164e-17	0	-4.82164e-17	-4.82164e-17	0	-0.836742	0	4.82164e-17	0	4.82164e-17	0	0.583972	2.64208	0.506013	0.896012	0	0	-1.54727	-0.679431	0	0	0	4.82164e-17	0	0	-9.64327e-17	0	4.82164e-17	-0.668146	1.15677	0	4.82164e-17	-4.82164e-17	0.747527	0	4.82164e-17	0	0.693472	0.777937	0	0	-1.09051	0
GO_NEUTRAL_AMINO_ACID_TRANSPORT	49	3	4.82164e-17	0.36425	0	-0.417232	-0.326761	-1.10671	0	0	0.487379	-0.516159	0	-0.511428	1.15266	-0.325973	2.50308	0	0	0	0	0	4.82164e-17	0.84121	-0.378455	0.437113	0	-0.556868	-4.82164e-17	-1.51873	0.660525	0	4.82164e-17	0	-0.978631	-0.386367	0.56235	-1.78267	4.82164e-17	0.437113	9.21024	-0.55148	0.362415	0.390416	3.12012	-4.82164e-17	0	0	-4.82164e-17
GO_NEUTRAL_LIPID_METABOLIC_PROCESS	32	13	0.704206	0.389702	0.336727	-0.195535	0	-0.12787	-0.195343	0	0	-1.18189	0	-12.3389	-4.82164e-17	1.15064	0.172027	-1.08627	0.38223	0.138203	0.256921	-2.37612	0.742184	-0.171704	-5.02985	0.198388	-4.82164e-17	3.66435	0	0.847556	4.82164e-17	-0.386261	0	0.638818	0.888159	1.16717	0.706195	-14.7848	-4.82164e-17	0	4.82164e-17	-5.70962	-0.251239	-0.4678	14.0883	-0.356297	0.76899	-1.04908	4.82164e-17
GO_NITRIC_OXIDE_SYNTHASE_BINDING	15	0	-4.82164e-17	0.561705	4.82164e-17	-0.621504	0	0	4.82164e-17	-4.82164e-17	0.699027	0	0	-0.725253	0	-0.51765	0	0	0	4.82164e-17	-0.428367	-0.67758	0	0	4.82164e-17	0	4.82164e-17	0	0	0.86447	4.82164e-17	0	0	0	4.82164e-17	-0.586819	0	-0.574565	-2.14054	0	0	0	-0.780294	0.591392	0.673151	0	0.565935	0	4.82164e-17
GO_NUCLEOBASE_CONTAINING_COMPOUND_TRANSPORT	6	5	-0.107013	1.09713	0.827835	-0.277063	-0.566185	-2.81401	0	-0.68298	0.316749	1.22124	0	-0.138707	-0.574148	0	0.108208	1.22525	0.768046	5.25549	-6.85208	-0.298876	0.453156	4.82164e-17	0	0.129631	0.193531	0.277552	-0.447889	0.182595	1.31482	-5.10582	-0.207629	0.363511	-0.111731	0	0.36829	0.717879	-0.193069	0.728943	0	-0.569999	1.09596	0.424316	0	-0.447889	0.420483	-0.200138	4.82164e-17
GO_NUCLEOSIDE_DIPHOSPHATE_KINASE_ACTIVITY	4	0	-1.36373	0	-4.82164e-17	0	4.82164e-17	0	0	0	0.722619	4.82164e-17	0	4.82164e-17	0	-4.82164e-17	0	-4.82164e-17	0.538714	0.433243	4.82164e-17	4.82164e-17	0	-0.548058	-0.600474	0	0	0	-0.94532	4.82164e-17	0	0	4.82164e-17	0	-1.46564	1.07013	0	0	0	0	0	4.82164e-17	0	-4.82164e-17	0	0	0.588432	0	4.82164e-17
GO_NUCLEOTIDASE_ACTIVITY	24	1	-4.82164e-17	0	-4.82164e-17	0	-0.617644	0	-4.82164e-17	-0.937481	0	4.82164e-17	0	4.82164e-17	0	4.82164e-17	0.626376	4.82164e-17	0.615734	0	0.896012	0	0	4.82164e-17	0	0.747527	0	0.72727	-1.03072	-0.586578	0	-9.64327e-17	0	4.82164e-17	4.82164e-17	0	0	4.82164e-17	-4.82164e-17	0	0	4.82164e-17	0	0.693472	4.82164e-17	0	0	0	0
GO_NUCLEOTIDE_SUGAR_METABOLIC_PROCESS	46	3	-0.327551	0	0	1.34742	-1.61023	-0.203716	0	-0.607802	-4.82164e-17	0	0	0	0	-0.325973	0.333967	0.822541	5.62533	0.681045	-0.250824	0	-0.493213	-0.333156	-0.999772	5.31796	0	-0.556868	-4.82164e-17	-1.51873	0.660525	0	4.82164e-17	0	4.82164e-17	0.813522	0.56235	-0.37555	4.82164e-17	0.437113	0.566058	0.760393	-4.82164e-17	-4.82164e-17	-1.27999	-0.694389	0	0	-4.82164e-17
GO_ORGANIC_ANION_TRANSPORT	30	28	-2.44099	1.37345	0.272598	-0.879906	-4.82164e-17	0.9754	-2.1129	-1.0793	2.19333	-2.94375	0	-4.56171	1.27634	-0.586406	1.71262	0.0667734	0.149666	0.595486	-1.17196	-1.21154	1.20949	-4.37907	-5.82867	0.183044	0.710667	6.69604	-0.926123	-4.71511	0.668216	-2.80793	-0.139037	1.51511	-3.0841	0.568193	1.89858	-14.8994	-0.925464	-1.11987	3.46587	-3.88335	1.36446	0.170657	21.282	0	-1.07213	-1.10811	0
GO_ORGANIC_HYDROXY_COMPOUND_TRANSPORT	30	14	1.20261	3.44201	-0.729129	0	-0.423409	-0.196044	-0.747841	4.82164e-17	0.358313	-1.53058	0	-2.72613	0.530945	0.894488	0.265358	0.410493	4.82164e-17	0.706985	-0.0988118	-0.86836	1.27737	-2.54345	-3.59105	0.137893	0.200215	8.06619	-0.200358	-2.2546	0.197595	-0.907158	0	-0.567456	0.643583	0.260007	-1.2306	-18.1936	-0.20006	0.771845	0.387055	3.52334	0.702936	0	15.0981	0	2.28909	-3.46564	-0.186885
GO_PHOSPHATIDIC_ACID_BINDING	11	0	-0.618603	0	-4.82164e-17	0	4.82164e-17	-1.16317	-4.82164e-17	-0.937481	0	4.82164e-17	0	4.82164e-17	0	4.82164e-17	0	-1.84424	0	0	-0.522698	-0.782495	0	4.82164e-17	0	0	0	0	4.82164e-17	0	0	-9.64327e-17	0	4.82164e-17	-0.668146	0	0	4.82164e-17	-4.82164e-17	0.747527	0	4.82164e-17	0	0	4.82164e-17	0	0.667038	0	0
GO_PHOSPHATIDIC_ACID_METABOLIC_PROCESS	40	3	-0.863202	0.353708	0	0	0	4.82164e-17	0	-0.595504	4.82164e-17	4.82164e-17	0	-3.28193	0	4.82164e-17	0.323753	0	0	0.229094	-0.689426	-4.82164e-17	-4.82164e-17	-0.322951	-2.66536	-4.82164e-17	4.82164e-17	-1.35943	0	-0.291585	-4.82164e-17	4.82164e-17	0	-1.18434	-0.954767	0.800444	0.550292	-0.969391	0	1.10349	0	0.747478	0.351892	-0.812026	1.16102	-0.68171	0	-0.737757	-4.82164e-17
GO_PHOSPHATIDYLCHOLINE_BINDING	32	3	0	0.540743	0	0	4.82164e-17	-0.338001	-4.82164e-17	0	4.82164e-17	-0.708096	0	4.82164e-17	0	1.77042	4.82164e-17	0.466305	0	0	-0.40902	-0.655637	0	0	-0.556743	0	4.82164e-17	-0.751841	4.82164e-17	-0.468756	4.82164e-17	4.82164e-17	0	4.82164e-17	0	-0.565617	0	-6.29162	0	0	0	-1.79072	0.53867	0	4.01519	0	0.544931	-0.956082	4.82164e-17
GO_PHOSPHATIDYLCHOLINE_METABOLIC_PROCESS	30	7	-0.454293	-4.82164e-17	-0.336601	1.06291	0	-0.140123	-4.82164e-17	0	-0.848173	-0.800163	0	-3.12209	0	1.26279	0	0	0.195027	0.164794	-0.170928	-0.25234	-1.39758	-0.46423	-1.67407	0	0	1.84881	0	4.82164e-17	0	-0.197452	4.82164e-17	-0.722416	-1.02281	0.55308	0	-3.17669	4.82164e-17	-0.498609	0	-1.57364	4.82164e-17	0.20172	0.702198	4.82164e-17	0.526517	-0.49569	-0.36192
GO_PHOSPHATIDYLETHANOLAMINE_METABOLIC_PROCESS	39	1	-0.498964	0	0	0	-0.498057	0	-4.82164e-17	0	4.82164e-17	-0.708096	0	-0.702988	0	4.82164e-17	0.506318	0.466305	0	0	1.83141	-0.655637	-1.65988	-1.28385	-1.39343	0	4.82164e-17	2.57082	4.82164e-17	-0.468756	4.82164e-17	4.82164e-17	0	4.82164e-17	1.49732	0	0.757705	-1.38649	0	-0.959435	0	-1.79072	0	0	0	0	0.544931	0	4.82164e-17
GO_PHOSPHATIDYLSERINE_METABOLIC_PROCESS	38	2	4.82164e-17	0.424753	-4.82164e-17	0	-1.01689	4.82164e-17	0	4.82164e-17	0	0	0	-1.43274	-4.82164e-17	0	0.39279	4.82164e-17	0	0.29006	4.82164e-17	-4.82164e-17	-0.559249	-0.391931	-2.01115	-4.82164e-17	0.762953	0.482653	-0.765732	0	0.731171	0	4.82164e-17	-2.34706	-4.82164e-17	0.886874	4.82164e-17	-0.436636	4.82164e-17	-0.826287	0	0	-4.82164e-17	0	0	0	0	-1.94428	0
GO_PHOSPHOLIPASE_A2_ACTIVITY	38	2	0	0.398838	0	-0.453341	-0.360095	0	0	0	0	0	0	-1.37142	-4.82164e-17	0	4.82164e-17	0	0	-4.82164e-17	0	0	-0.531101	0	-2.89451	4.82164e-17	-4.82164e-17	0	0	-4.82164e-17	-4.82164e-17	4.82164e-17	0	-2.25128	0	-0.421623	0	-1.07148	-0.729955	-0.79557	0	0.802166	0	0	0.50105	4.82164e-17	-1.11441	-0.792316	4.82164e-17
GO_PHOSPHOLIPASE_BINDING	15	0	4.82164e-17	0	-4.82164e-17	0	4.82164e-17	-0.375766	-0.643239	0	0	-0.754191	0	4.82164e-17	0	-4.82164e-17	0.549008	-1.75475	0	0	-0.449192	4.82164e-17	0	0	-0.600474	0	0	0	4.82164e-17	-0.510562	0	-0.554767	4.82164e-17	0	1.54772	0	0	-0.597145	0	0.666832	0	4.82164e-17	0.582045	-4.82164e-17	0	0	0.588432	0	-0.844305
GO_PHOSPHOLIPASE_C_ACTIVITY	13	0	-0.31741	0	-0.557709	0	-0.31663	-0.203367	0	-0.595504	0.47579	4.82164e-17	0	0	1.13893	-0.859684	0	0.289506	0	4.82164e-17	0	-1.16967	-4.82164e-17	0	-0.975768	0.425904	0.678995	0.408435	-0.68171	-0.804617	0.647985	4.82164e-17	0	-1.18434	0	0.800444	0.550292	0	0	1.10349	0	0	0	1.00197	0.452383	0	2.61508	-0.737757	-4.82164e-17
GO_PHOSPHOLIPID_TRANSPORT	32	6	-1.52791	1.06079	-0.353152	0	-0.482219	-0.359049	-4.82164e-17	4.82164e-17	-0.869222	-0.307361	0	4.82164e-17	0	1.28488	0.968181	0	0	0	-0.177403	0	-0.288144	-0.493848	-2.49232	-4.82164e-17	4.82164e-17	0.228169	4.82164e-17	-0.868587	1.1143	-0.19974	0	-0.272786	-0.201729	0	0.346719	-7.26162	-4.82164e-17	-0.517348	0	-0.903643	4.82164e-17	-0.583126	4.91456	0	2.43321	0	-0.378894
GO_POLYOL_TRANSPORT	34	1	1.35023	1.45433	-0.812441	0	4.82164e-17	0	0	0	0	-0.754191	0	4.82164e-17	0	-4.82164e-17	0	-4.82164e-17	0.538714	0	4.82164e-17	1.47817	0	-1.37772	-0.600474	0	0	2.72415	4.82164e-17	4.82164e-17	0	0	4.82164e-17	0	-0.589508	0	-2.17165	-0.597145	0	0.666832	0	4.82164e-17	0	-4.82164e-17	1.69043	0	-1.33478	-1.00448	4.82164e-17
GO_POLYPEPTIDE_N_ACETYLGALACTOSAMINYLTRANSFERASE_ACTIVITY	14	1	-0.498964	0	-0.765673	0	-1.26812	-0.338001	-4.82164e-17	-0.806098	4.82164e-17	0	0	4.82164e-17	0	4.82164e-17	0.506318	0	1.26424	0	0	0	0	-1.28385	4.82164e-17	0	4.82164e-17	0	4.82164e-17	-1.20503	4.82164e-17	4.82164e-17	-1.00587	4.82164e-17	-0.545987	-0.565617	0	0	0	0.62196	0	0	-0.757705	0	0	0	4.82164e-17	0	4.82164e-17
GO_PRIMARY_AMINO_COMPOUND_METABOLIC_PROCESS	15	1	-4.82164e-17	0	-4.82164e-17	0	4.82164e-17	-0.445554	-4.82164e-17	-4.82164e-17	1.9207	4.82164e-17	0	4.82164e-17	0	-0.616688	0	4.82164e-17	0	0	4.82164e-17	0	-0.811099	-0.625394	0	0	0	-0.881797	4.82164e-17	-1.46535	0	-9.64327e-17	0	4.82164e-17	4.82164e-17	0	0	-0.676007	-4.82164e-17	0	0	4.82164e-17	0.66046	0	4.82164e-17	0	0.667038	0	0
GO_PROGESTERONE_METABOLIC_PROCESS	17	4	1.43859	1.62548	-4.82164e-17	0	4.82164e-17	-0.445554	-4.82164e-17	-4.82164e-17	0.804549	4.82164e-17	0	-4.85065	0	4.82164e-17	0	4.82164e-17	0	0	0.896012	0	0	-0.625394	-0.679431	0	0	-0.881797	4.82164e-17	0	0	-9.64327e-17	0	4.82164e-17	4.82164e-17	0	3.50754	-0.676007	-4.82164e-17	3.06517	0	4.82164e-17	0	0	-1.63677	0	0	0	0
GO_PROTEOGLYCAN_BINDING	43	5	0	0.38678	-0.59548	-0.440772	-4.67704	0	0	0	0.512021	-1.35287	0	-0.536396	-4.82164e-17	-9.84431	0.355833	0	4.82164e-17	4.82164e-17	0	-0.492184	-4.82164e-17	0	-5.07228	0	-1.17257	-2.48127	-0.721223	-0.322473	0	0	0	-0.499119	4.82164e-17	0	0.587938	-3.88672	-0.71575	0.460991	0	-0.576943	-4.82164e-17	0.413467	-4.82164e-17	-0.721223	0	0	-0.625412
GO_PURINE_RIBONUCLEOSIDE_BISPHOSPHATE_METABOLIC_PROCESS	31	1	0	2.36844	0	-0.599997	4.82164e-17	0	-4.82164e-17	-0.806098	1.64664	0	0	4.82164e-17	0	4.82164e-17	4.82164e-17	0	1.26424	0	0	-0.655637	0	-0.505389	-0.556743	0	4.82164e-17	1.49032	4.82164e-17	-0.468756	-1.4071	4.82164e-17	0	4.82164e-17	0	0	1.81488	-0.553477	0	-0.959435	0	0	0	0	2.72868	0	4.82164e-17	0	4.82164e-17
GO_PYRIMIDINE_CONTAINING_COMPOUND_METABOLIC_PROCESS	1	2	-0.393888	0.19546	0.386443	-0.201224	-0.186567	0	-2.38981	0	0.236627	4.82164e-17	0	-0.255319	0	-0.186334	0.188609	0.388658	0	1.40881	0	0.884825	-1.27701	4.82164e-17	-0.197747	0.201579	0.40459	-0.799423	-1.87413	-0.178084	0	-7.1026	0.764671	-1.22245	4.82164e-17	0.51229	4.82164e-17	2.5034	0	0.201579	0.298983	-0.789494	0.195122	-0.522766	0.630156	-1.05701	-4.82164e-17	0	-0.326391
GO_REGULATION_OF_AMINO_ACID_TRANSPORT	15	0	-0.385994	0	-4.82164e-17	1.425	0	-0.240896	-0.479112	4.82164e-17	-1.20267	-1.44308	0	-2.47208	-4.82164e-17	0	1.03371	4.82164e-17	0	4.82164e-17	0.63823	-4.82164e-17	-0.559249	-0.391931	1.14658	-4.82164e-17	4.82164e-17	-2.6246	0	0.711454	0	1.09734	4.82164e-17	-0.540032	1.35729	-0.447991	4.82164e-17	-2.00077	4.82164e-17	0	0.634374	0.832927	1.0995	0.452236	0	-0.765732	0.428658	0	-0.668638
GO_REGULATION_OF_CELLULAR_AMINE_METABOLIC_PROCESS	18	4	-0.37464	1.1709	0	4.82164e-17	0	-0.121485	-0.191027	0	0.200687	-0.586338	0	-0.201309	0	-0.37385	0.16364	4.82164e-17	0.373449	0.135444	-2.16955	0	0.717529	-0.163281	-0.180689	0.195177	0.895046	-0.229828	0	0.293904	-0.778167	-0.379694	0	-2.29503	0.862689	0	0.233857	-1.78606	-2.45164	0	0	-0.646637	0.175139	0.389583	0.499118	0	4.82164e-17	-0.38261	-0.261614
GO_REGULATION_OF_GLYCOGEN_METABOLIC_PROCESS	26	1	-0.307707	0	0	-4.82164e-17	4.82164e-17	-9.64327e-17	0	0	0.464648	-0.493043	0	-1.23833	0	-0.306166	0	0	0.3054	0	-1.26139	0	0	4.82164e-17	0	1.07965	-4.82164e-17	-0.533261	4.82164e-17	-0.782829	4.82164e-17	-0.86599	4.82164e-17	-4.82164e-17	1.25271	-0.365285	0	0	4.82164e-17	0	1.35378	1.75889	0.341808	0	0	-0.669482	0	-0.725325	0
GO_REGULATION_OF_HYDROGEN_PEROXIDE_METABOLIC_PROCESS	16	2	-0.590788	0.634366	4.82164e-17	4.82164e-17	0	-0.420207	0	-4.82164e-17	0.775119	-0.807105	0	-0.801866	0	-0.588894	0.598476	-4.82164e-17	0	0	0	0	-0.781626	-0.597505	0	0	4.82164e-17	-4.82164e-17	-4.82164e-17	-0.559133	0	4.82164e-17	0	-4.82164e-17	1.60496	4.82164e-17	0	-0.647606	0	0	0	-4.82164e-17	0	0	0	-4.82164e-17	0	0	-0.898227
GO_REGULATION_OF_POLYSACCHARIDE_METABOLIC_PROCESS	26	1	-0.242911	0	0	0	0	-0.82426	0	0	1.01958	-0.41558	0	-1.06887	4.82164e-17	-0.686711	0.248615	0	0.240815	0.200499	-1.02963	-4.82164e-17	-4.82164e-17	0	4.82164e-17	0.916324	0	-0.453874	0	-1.20409	4.82164e-17	-0.713521	0	-4.82164e-17	1.1588	-0.811736	0.459051	0	0	0	1.18064	1.5765	0.274081	-4.82164e-17	0	-0.584978	0.279076	-1.55667	0
GO_REGULATION_OF_SODIUM_ION_TRANSPORT	15	2	-0.177709	-4.82164e-17	0.358086	-2.23466	-1.1885	-0.746402	-0.198708	-0.306498	0	-0.234824	0	-0.65965	0.793731	-0.388228	2.44419	0	0.38809	0.563818	-0.34932	0	-0.627537	-1.2143	-0.431819	0.200578	4.82164e-17	-0.740758	0	0.333744	-4.82164e-17	-0.389773	1.74635	-0.59509	-0.416135	-0.444885	0.750632	-0.42704	-0.373495	1.02507	0	-0.261882	3.39581	-4.82164e-17	-0.915461	4.82164e-17	0.829767	-0.426194	-0.299759
GO_RETINAL_BINDING	30	1	-0.590788	0.634366	-0.866033	4.82164e-17	0	0	0	-4.82164e-17	-4.82164e-17	0	0	-1.91283	0	4.82164e-17	0.598476	-4.82164e-17	0	0	0	0	-0.781626	0	-0.650998	0	4.82164e-17	1.69798	-4.82164e-17	0	0	4.82164e-17	0	-4.82164e-17	0	4.82164e-17	0	-1.59166	0	0.718511	0.86194	-4.82164e-17	0.632208	0	1.80264	-4.82164e-17	0	0	0
GO_RETINOIC_ACID_BINDING	35	1	-0.590788	0.634366	4.82164e-17	4.82164e-17	0	-0.420207	0	-4.82164e-17	-4.82164e-17	0	0	-0.801866	0	4.82164e-17	0.598476	-4.82164e-17	0	0	0	-0.753219	4.82164e-17	-0.597505	0	0	4.82164e-17	-0.851896	-4.82164e-17	0	0	4.82164e-17	0	-4.82164e-17	0	4.82164e-17	0	-2.73778	0	0.718511	0.86194	-4.82164e-17	0.632208	-1.13791	1.80264	-4.82164e-17	0	-1.05971	0
GO_RETINOIC_ACID_METABOLIC_PROCESS	29	2	4.82164e-17	1.45433	-0.812441	0	-0.540561	0	0	0	0	4.82164e-17	0	-0.749018	0	-0.539636	0.549008	0.50805	0	0	4.82164e-17	4.82164e-17	0	-3.57818	-0.600474	0	0	1.58685	4.82164e-17	4.82164e-17	0	0	4.82164e-17	0	-4.82164e-17	0	0.804386	-0.597145	0	2.78785	1.92264	-0.792622	0.582045	-4.82164e-17	-1.54772	0	0	0	4.82164e-17
GO_RETINOL_BINDING	30	4	-0.618603	0.662638	-4.82164e-17	0	4.82164e-17	0	-4.82164e-17	-4.82164e-17	0	4.82164e-17	0	-1.97631	0	4.82164e-17	1.54934	4.82164e-17	0	0	4.82164e-17	0	-0.811099	-0.625394	-0.679431	0	0	1.76042	4.82164e-17	0	0	-9.64327e-17	0	4.82164e-17	4.82164e-17	0	0.887825	-2.83671	-4.82164e-17	1.80254	2.10076	4.82164e-17	0.66046	0	4.62275	0	0	0	0
GO_RETINOL_DEHYDROGENASE_ACTIVITY	29	3	-1.27007	0	0	0	4.82164e-17	0	-4.82164e-17	0	4.82164e-17	0	0	-2.89485	0	4.82164e-17	4.82164e-17	0	0	0	0	-0.655637	-0.683267	-3.36668	-0.556743	0	4.82164e-17	-1.8027	4.82164e-17	4.82164e-17	4.82164e-17	4.82164e-17	0	4.82164e-17	0	0	3.0692	-4.8819	0	-2.23074	0	0	0	0.570148	-1.49732	0	4.82164e-17	0	4.82164e-17
GO_REVERSE_CHOLESTEROL_TRANSPORT	32	7	-4.82164e-17	0.561705	4.82164e-17	0	0	-0.356151	4.82164e-17	-4.82164e-17	0	0	0	-4.82164e-17	0	1.79505	0.526918	0	0	4.82164e-17	-0.428367	0	0	0	-2.49458	0	4.82164e-17	1.53698	0	0	4.82164e-17	0	0	0	4.82164e-17	0	0	-11.4075	0	0	0	0.989709	0	0	2.80339	-0.92058	1.41424	0	4.82164e-17
GO_RRNA_METHYLTRANSFERASE_ACTIVITY	23	1	-4.82164e-17	0	-4.82164e-17	-0.724653	4.82164e-17	0	-4.82164e-17	-0.937481	0	4.82164e-17	0	4.82164e-17	0	4.82164e-17	0	4.82164e-17	0	7.68034	4.82164e-17	0	0	4.82164e-17	0	0	0	0	4.82164e-17	0	0	-9.64327e-17	0	4.82164e-17	4.82164e-17	0	0	4.82164e-17	-4.82164e-17	0	0	4.82164e-17	0	0	4.82164e-17	0	0	0	0
GO_SERINE_FAMILY_AMINO_ACID_METABOLIC_PROCESS	2	6	2.2157	-4.82164e-17	0.553043	0	0	-0.188079	2.3643	0	0.380553	-0.407264	0	-1.05053	-4.82164e-17	0	4.82164e-17	0.615703	0.234061	3.86218	1.16948	-0.362508	-4.88944	-0.241054	-0.281274	0.334346	0	-2.01324	0	-0.213345	-4.82164e-17	-2.86872	0	0	-1.40407	1.66424	1.15429	-8.65925	4.82164e-17	-0.632937	6.67695	-5.28716	0	-4.82164e-17	4.82164e-17	0	4.82164e-17	-0.629832	4.82164e-17
GO_SERINE_TYPE_CARBOXYPEPTIDASE_ACTIVITY	42	1	-4.82164e-17	0	-4.82164e-17	0	-5.35049	0	-4.82164e-17	-4.82164e-17	0	4.82164e-17	0	4.82164e-17	-1.62431	-2.64517	0.626376	0.583972	0	0	4.82164e-17	0	0	4.82164e-17	-0.679431	0.747527	0	0	4.82164e-17	0	0.994443	-9.64327e-17	0	4.82164e-17	-0.668146	-0.688729	0	-0.676007	-4.82164e-17	0	0	4.82164e-17	0	-1.16895	4.82164e-17	0	0	0	0
GO_SERINE_TYPE_EXOPEPTIDASE_ACTIVITY	42	1	-4.82164e-17	4.82164e-17	4.82164e-17	0	-4.69867	0	4.82164e-17	-4.82164e-17	0	0	0	-4.82164e-17	-1.50936	-2.29614	0.526918	0.486435	0	4.82164e-17	0	0	-0.705403	0	-0.577861	0.643648	4.82164e-17	0	0	0	0.884883	0	0	0	-0.567001	-0.586819	0	-2.48379	0	0	0	0.989709	0	-1.05703	4.82164e-17	0	-4.82164e-17	-0.979528	4.82164e-17
GO_SINGLE_STRANDED_DNA_DEPENDENT_ATPASE_ACTIVITY	7	2	-4.82164e-17	0	-4.82164e-17	0	4.82164e-17	0	-11.3302	-4.82164e-17	0	4.82164e-17	0	4.82164e-17	0	4.82164e-17	0	4.82164e-17	0	0	-0.522698	0	0	4.82164e-17	0	0	1.02781	0	4.82164e-17	0	0	-14.5622	0	4.82164e-17	4.82164e-17	0	0	4.82164e-17	-4.82164e-17	0	0	4.82164e-17	0	0	4.82164e-17	0	0	0	0
GO_SULFATE_TRANSPORT	31	0	-0.618603	0.662638	-4.82164e-17	0	4.82164e-17	0	-0.723352	-4.82164e-17	0	4.82164e-17	0	4.82164e-17	0	4.82164e-17	0	4.82164e-17	0	0	4.82164e-17	-1.87506	0	-0.625394	-0.679431	0	1.02781	0	4.82164e-17	-0.586578	0	-0.632324	0	4.82164e-17	4.82164e-17	0	0	1.78666	-4.82164e-17	0	0	4.82164e-17	0	0	1.86562	0	0	0	0
GO_SULFUR_COMPOUND_TRANSPORT	31	2	-0.327551	0.968329	0	4.82164e-17	0	-0.573936	-0.416106	-0.607802	-4.82164e-17	-0.516159	0	-0.511428	0	0	0.333967	0	0.325189	0.237997	0.569809	-1.19479	1.12621	-0.898978	-0.378455	1.99478	0.691663	-0.556868	-4.82164e-17	-2.34073	-4.82164e-17	-0.338897	4.82164e-17	0	4.82164e-17	0	0.56235	3.18427	4.82164e-17	0	0.566058	4.82164e-17	0.362415	-4.82164e-17	3.12012	-4.82164e-17	0	-0.75064	-4.82164e-17
GO_TERPENOID_METABOLIC_PROCESS	30	15	0.635696	2.12155	0.282496	-0.388723	-0.350763	4.82164e-17	-0.388627	-0.235706	-4.82164e-17	-0.199767	0	-5.73638	4.82164e-17	-1.88239	0.917673	0.13873	0.568795	0.279927	-0.735508	-4.82164e-17	-0.480754	-1.38339	-2.21022	0.186407	4.82164e-17	4.81741	-0.300838	0.260314	0.27483	-0.571641	0	0.571887	-0.16267	-0.169812	7.31191	-11.0903	0	3.32244	0.599233	-0.575074	0.159844	-0.406646	9.33297	-0.300838	-0.621904	-1.65661	-0.229657
GO_THYROID_HORMONE_METABOLIC_PROCESS	44	1	4.82164e-17	0	-4.82164e-17	0	-0.540561	0	0	0	1.74474	4.82164e-17	0	4.82164e-17	0	-0.539636	0.549008	-4.82164e-17	0	0	4.82164e-17	-1.69974	0	-2.40148	0	0	0	0.64706	4.82164e-17	4.82164e-17	0	0	4.82164e-17	0	-4.82164e-17	0	0	-0.597145	0	0.666832	0	1.01469	-0.804386	-4.82164e-17	0.696561	0	0	0	4.82164e-17
GO_TOXIN_TRANSPORT	18	0	0	-4.82164e-17	4.82164e-17	-0.37561	-0.288747	-0.980018	0	0	0	4.82164e-17	0	0	0	-0.795501	4.82164e-17	0.262617	1.4628	1.14962	-1.19684	-4.82164e-17	0	0	-0.33825	1.03452	0	0.996999	0	4.82164e-17	4.82164e-17	-4.82164e-17	0	-1.97046	-0.329069	0.763809	0	1.37464	-0.640921	0.39483	0	0	4.82164e-17	0	0.420691	0	0	-4.82164e-17	0
GO_TRIGLYCERIDE_LIPASE_ACTIVITY	40	3	-0.541488	0.58416	-4.82164e-17	0	4.82164e-17	0	0	0	0	4.82164e-17	0	-3.05054	0	-4.82164e-17	0	-4.82164e-17	0	0	4.82164e-17	-1.69974	-0.729038	0	-1.48881	0	0	0.64706	4.82164e-17	0.888978	0	0	4.82164e-17	1.27815	-4.82164e-17	0	0	-1.48178	0	0	0	1.01469	1.44985	-4.82164e-17	2.88324	0	0.588432	-5.53841	4.82164e-17
GO_TRNA_TRANSPORT	7	4	-0.307707	0	0	-4.82164e-17	-0.306935	-0.534857	-0.394483	-1.44145	0	4.82164e-17	0	4.82164e-17	0	-0.306166	0	0.280146	0.3054	4.59113	-1.26139	0	0	-0.853322	0	0	-4.82164e-17	0	4.82164e-17	0	0.635894	-5.54722	4.82164e-17	-4.82164e-17	0	-0.365285	0	0	4.82164e-17	0	0.542348	4.82164e-17	0	0	0	-4.82164e-17	0	0	0
GO_UDP_GALACTOSYLTRANSFERASE_ACTIVITY	47	3	-0.935816	0	-0.59548	4.82164e-17	-0.934013	-0.616897	0	0	0	0	0	0	-4.82164e-17	0	0.355833	0	0.930422	-1.47556	0	0	-4.82164e-17	-0.948596	-0.401273	0	0	-0.582394	0	-4.47699	0.687082	0	0	0	4.82164e-17	0	4.82164e-17	0	0	4.26002	0	0	1.01483	1.07754	0.488099	0	0.390567	0	-0.625412
GO_URONIC_ACID_METABOLIC_PROCESS	35	5	-4.82164e-17	4.82164e-17	4.82164e-17	4.82164e-17	0	0	0	-4.82164e-17	-4.82164e-17	0	0	-4.82164e-17	0	4.82164e-17	0.598476	0.556558	0.587951	0.47966	-0.496097	0	-0.781626	-0.597505	0	0	4.82164e-17	-2.01611	-4.82164e-17	-0.559133	0	4.82164e-17	-1.11012	-4.82164e-17	0	4.82164e-17	0	-7.05619	0	0.718511	0	-4.82164e-17	0	0.66491	1.80264	-4.82164e-17	0	0	0
GO_VITAMIN_TRANSPORT	36	4	-1.47106	0.878484	4.82164e-17	-0.37561	-1.4683	-0.499165	0	-0.561195	-1.07403	-0.471607	0	-0.466998	0	-0.287996	0.295624	0.262617	0.793792	1.82152	0.52399	-1.9478	1.07403	-0.294849	-1.647	0	0	1.78624	0	-1.37901	4.82164e-17	-4.82164e-17	0	0.963639	-0.329069	0	0.516696	-3.47325	4.82164e-17	-0.704884	0	0.711329	0.32285	0	5.1745	0	-1.01865	-0.701705	-0.552987
GO_WATER_TRANSPORT	34	1	1.30028	1.35939	-0.765673	0	4.82164e-17	0	-4.82164e-17	0	0.676934	-1.7117	0	4.82164e-17	0	-1.26618	0.506318	0	0	0	0	1.4279	0	-1.28385	-0.556743	0	4.82164e-17	2.57082	4.82164e-17	-0.468756	4.82164e-17	4.82164e-17	0	4.82164e-17	-1.37056	0	-2.12066	-0.553477	0	0	0	0.966229	0	0	1.59283	0	-1.28488	-0.956082	4.82164e-17
KEGG_ABC_TRANSPORTERS	30	9	-0.236131	1.38868	-0.457481	-0.316246	0	-0.188079	0	-0.493335	0.380553	-1.88313	0	-0.402862	-4.82164e-17	0	0.241768	0	0	0.199468	0	0	0.996522	-1.2851	0	0	0	0.862683	-1.42266	-0.620047	-4.82164e-17	0	0	-0.975491	-3.04834	-0.288372	4.15399	-4.05941	-1.41164	-0.632937	0	-1.13216	-0.450469	0.292011	3.60006	0	4.82164e-17	-1.53677	4.82164e-17
KEGG_ALPHA_LINOLENIC_ACID_METABOLISM	38	0	-4.82164e-17	0.634366	4.82164e-17	4.82164e-17	0	0	0	-4.82164e-17	-4.82164e-17	0	0	-0.801866	0	4.82164e-17	-4.82164e-17	-4.82164e-17	0	0	-0.496097	0	4.82164e-17	0	-0.650998	0	4.82164e-17	-4.82164e-17	-4.82164e-17	0	0	4.82164e-17	0	-1.82796	0	4.82164e-17	0	-0.647606	0	-1.06311	0	-4.82164e-17	0	0	0.748693	-4.82164e-17	0	-1.05971	0
KEGG_ARACHIDONIC_ACID_METABOLISM	29	13	-2.3778	0.208857	0.474488	0	0	4.82164e-17	0	4.82164e-17	0	0	0	-1.6155	0	-0.535157	4.82164e-17	0.198599	0	0.391784	-0.187327	-0.2946	-0.316375	-1.05822	-1.88646	-4.82164e-17	0.493815	-0.981213	0	4.82164e-17	-0.97015	-0.201929	-4.82164e-17	-1.50124	0	1.48802	4.79624	-6.5449	0	-2.36375	4.82164e-17	0	0	0.229987	3.15302	-0.496323	3.4689	-0.548397	-0.409965
KEGG_GLYCOSAMINOGLYCAN_BIOSYNTHESIS_HEPARAN_SULFATE	14	0	4.82164e-17	-1.88219	0.741455	0	-1.82369	-1.3008	0	4.82164e-17	-1.20267	0	0	-4.82164e-17	-4.82164e-17	0	0.39279	4.82164e-17	0.38349	0.29006	4.82164e-17	-0.532944	0	-0.391931	-0.439687	-4.82164e-17	0.762953	0.482653	0	-0.358207	0	0	-0.871716	1.09077	-4.82164e-17	0.886874	4.82164e-17	-0.436636	4.82164e-17	-0.826287	0	0.832927	-1.54346	0	0	-0.765732	-1.14658	0	0
KEGG_GLYCOSPHINGOLIPID_BIOSYNTHESIS_GANGLIO_SERIES	21	1	-0.590788	1.56385	4.82164e-17	4.82164e-17	-1.46998	-1.1057	0	-4.82164e-17	-1.44847	0	0	-4.82164e-17	0	4.82164e-17	2.57848	-4.82164e-17	0	-1.77307	0.866033	-0.753219	-0.781626	0	-1.59878	1.73988	4.82164e-17	0.698416	-4.82164e-17	0	0	4.82164e-17	0	-4.82164e-17	-1.57531	4.82164e-17	0	-4.82164e-17	0	0	0	-0.845995	-0.85789	0.66491	-1.60496	-4.82164e-17	0	0	0
KEGG_GLYCOSPHINGOLIPID_BIOSYNTHESIS_GLOBO_SERIES	21	1	-4.82164e-17	0	-4.82164e-17	0	-2.64828	-0.445554	-4.82164e-17	-4.82164e-17	0	4.82164e-17	0	4.82164e-17	0	4.82164e-17	0.626376	4.82164e-17	0	0	4.82164e-17	-1.87506	-0.811099	-0.625394	-1.66063	0	0	0.72727	4.82164e-17	-1.46535	0	-9.64327e-17	0	4.82164e-17	-1.63702	0	0	4.82164e-17	-4.82164e-17	1.80254	0.891897	-0.875864	0.66046	0	0.777937	0	0	0	0
KEGG_HISTIDINE_METABOLISM	29	1	0	1.04595	0.711367	0	-0.360095	-0.220125	0	0	0	0	0	-1.37142	-4.82164e-17	-0.359279	4.82164e-17	0	0.95676	0.751075	-0.281025	-0.505166	-1.33184	-0.366715	0	4.82164e-17	-4.82164e-17	-1.46948	0	-1.63948	-4.82164e-17	4.82164e-17	0	0	0	0	1.48125	-1.90787	4.82164e-17	4.82164e-17	0.605308	-1.4579	0	0.425789	0.50105	4.82164e-17	0	0	4.82164e-17
KEGG_NITROGEN_METABOLISM	34	3	-0.461771	-1.97858	0	4.82164e-17	0	0	0	0	1.55996	-2.77367	0	-1.6139	4.82164e-17	-4.82164e-17	0.468962	4.82164e-17	4.82164e-17	0	0	-1.51579	-1.57308	4.82164e-17	-1.30947	0	0.851921	2.43575	0	-0.432269	0	4.82164e-17	-4.82164e-17	1.18411	-2.25233	4.82164e-17	0.716403	-3.39618	0	0.582451	1.73499	-4.23364	0.500638	0	-5.22991	0	4.82164e-17	0	0
KEGG_O_GLYCAN_BIOSYNTHESIS	14	2	-1.69296	0	-1.46799	4.82164e-17	-0.934013	-0.616897	0	-0.63387	0	0	0	0	-4.82164e-17	0	0.355833	0	0.930422	4.82164e-17	0	0	-0.517935	-1.71323	0	0	0	0	0	-1.59749	0.687082	0	-0.826131	0	-1.0294	-0.40934	4.82164e-17	0	0	-1.85612	0	-0.576943	-0.587938	0	-4.82164e-17	0	0	0	0
KEGG_ONE_CARBON_POOL_BY_FOLATE	3	2	4.82164e-17	0	-0.812441	0	4.82164e-17	0	-1.57883	-0.853281	0	4.82164e-17	0	-0.749018	0	-4.82164e-17	0	0.50805	0	2.01678	0.812441	4.82164e-17	-1.7581	0	0	0	0	1.58685	4.82164e-17	4.82164e-17	0	-3.60821	4.82164e-17	0	-4.82164e-17	1.07013	0	-1.48178	0	0	1.92264	-0.792622	0	-1.08221	0	0	0	0	4.82164e-17
KEGG_P53_SIGNALING_PATHWAY	5	4	-0.794677	0.900388	0.386443	-0.201224	0	-0.312468	-5.99603	0	0.236627	-0.259036	0	-0.255319	0	-1.29821	-1.29242	1.18716	0	-1.11269	-0.984917	-0.637368	0.803242	-0.403243	4.82164e-17	0.201579	-0.819887	4.82164e-17	-0.40695	-0.719926	0	-3.43882	0	-4.82164e-17	0.951019	0	0.295971	-0.197325	0	-0.459023	-1.56023	-0.789494	-0.295971	-0.522766	4.82164e-17	-0.40695	0.196113	0	-5.48932
KEGG_PRIMARY_BILE_ACID_BIOSYNTHESIS	35	4	4.82164e-17	0	-4.82164e-17	0	4.82164e-17	0	0	0	0.722619	4.82164e-17	0	4.82164e-17	0	-4.82164e-17	0.549008	-4.82164e-17	0	0	4.82164e-17	4.82164e-17	-0.729038	0	-1.48881	0.666832	0.942442	2.72415	4.82164e-17	4.82164e-17	0	0	-1.05458	0	-4.82164e-17	0	1.91436	-8.23423	0	0	0	-0.792622	0.582045	-4.82164e-17	0	0	0.588432	0	-0.844305
KEGG_STEROID_BIOSYNTHESIS	25	3	-4.82164e-17	2.695	4.82164e-17	4.82164e-17	-0.58984	-0.420207	0	-4.82164e-17	-4.82164e-17	0	0	-0.801866	0	4.82164e-17	0.598476	-4.82164e-17	0.587951	0	-1.2702	0	-0.781626	0	-2.74873	0.718511	4.82164e-17	-4.82164e-17	-4.82164e-17	-0.559133	-1.51438	4.82164e-17	0	-4.82164e-17	0	-0.66021	0	-0.647606	0	0	0	1.06999	0	0	0.748693	-1.00013	0	-1.05971	0
REACTOME_FATTY_ACYL_COA_BIOSYNTHESIS	25	2	-1.36373	0.58416	-0.812441	-0.644508	-0.540561	0	0	0	0.722619	-0.754191	0	-0.749018	0	1.82118	0	-4.82164e-17	0	0	-0.449192	4.82164e-17	0	0	0	0	0.942442	1.58685	4.82164e-17	0.888978	0	0	4.82164e-17	0	-0.589508	0	0	-0.597145	0	0	0	1.01469	0	-4.82164e-17	0	0	0.588432	0	4.82164e-17
REACTOME_GLUCOSE_TRANSPORT	7	3	-1.34826	4.82164e-17	0	0	-0.72211	-0.436376	-4.82164e-17	-0.520592	-4.82164e-17	-1.11702	0	0	4.82164e-17	0	0	0.231688	4.82164e-17	1.65796	-0.560851	4.82164e-17	-0.411277	-0.262354	-0.303916	0	0	-0.471794	0	-0.233584	0.571398	-5.01858	0	4.82164e-17	-0.810724	0.720131	0.477031	-1.51068	0	-0.661935	0	1.61809	4.82164e-17	0	1.80292	0	-2.24941	-0.658799	-0.512548
REACTOME_INTEGRATION_OF_ENERGY_METABOLISM	15	6	-0.134516	-4.82164e-17	-0.953175	-4.11399	-0.52052	-0.367241	-0.366722	-0.547498	-0.59802	-0.816632	0	-3.34961	4.82164e-17	0	-1.07007	0.279961	0.745431	0.418141	0	2.77137	4.82164e-17	-2.65444	0	0.623921	0.241904	0.156049	0	-2.38425	0	-0.749952	-0.321603	-0.386996	0	0.892908	0.476871	-1.28082	0	-0.789114	0.197414	1.46488	4.30144	-0.913397	2.31614	-0.243848	1.24604	-4.04452	-0.534298
REACTOME_METABOLISM_OF_NUCLEOTIDES	1	5	-0.393888	0.19546	-0.823327	-0.201224	-0.186567	-0.138007	-3.19005	-0.893946	0.236627	-0.259036	0	-0.255319	0	-0.186334	0	0	0.1861	6.53816	-0.155073	-0.221693	0.803242	-0.188388	-0.197747	0	0.40459	-2.2531	-1.87413	-0.178084	0.377825	-9.22575	0.764671	-0.649638	0.951019	0.51229	2.27566	-1.50414	0	0.201579	0.298983	-0.789494	-0.295971	-1.30763	0.630156	-0.40695	0.462133	0	-0.326391
REACTOME_SPHINGOLIPID_METABOLISM	21	4	-0.931494	0.201283	-0.347507	-0.221651	-12.2856	-0.144394	-4.82164e-17	-0.380402	0.769326	0	0	-4.82164e-17	0	4.82164e-17	0.485184	0	0	0.384336	0.926187	0	-0.78035	4.82164e-17	-4.17034	0.237371	0.454664	-0.336424	0	-0.426793	1.10104	-0.199051	0.823013	-0.745334	0	0	0	-0.201716	4.82164e-17	0.237371	0	-0.331828	0.201182	0	0.724903	-0.457111	0.201462	0	4.82164e-17
BIOCARTA_HIF_PATHWAY	6	1	0	-4.82164e-17	4.82164e-17	0	-1.4138	-1.89754	4.82164e-17	4.82164e-17	4.82164e-17	0	4.82164e-17	-4.82164e-17	0	0	0	-1.78255	-4.82164e-17	-4.82164e-17	-0.471691	0	-4.82164e-17	4.82164e-17	0	0.691708	0	0	-4.82164e-17	-0.53389	4.82164e-17	4.82164e-17	0	0	4.82164e-17	-0.633901	1.96933	0	0	-1.03451	0.8342	1.04138	-4.82164e-17	0	4.82164e-17	4.82164e-17	0	0	-2.05205
GO_ACETYLGALACTOSAMINYLTRANSFERASE_ACTIVITY	14	1	-0.819529	0	-0.534826	0	-2.31481	0	0	-1.41694	0	4.82164e-17	4.82164e-17	0	4.82164e-17	4.82164e-17	0.8336	0	2.30713	0	0	-1.98355	0	-0.831822	4.82164e-17	0.404789	0	-4.82164e-17	0	-3.07426	4.82164e-17	0	-0.760806	-4.82164e-17	-0.33842	1.843	-4.82164e-17	4.82164e-17	4.82164e-17	1.88076	-4.82164e-17	0	-0.527491	4.82164e-17	-1.23972	-0.657675	-4.82164e-17	0	0
GO_ALPHA_LINOLENIC_ACID_METABOLIC_PROCESS	41	2	-0.719342	0.76477	0	-0.828483	0	4.82164e-17	0	4.82164e-17	0	0	4.82164e-17	-0.937643	0	0	-4.82164e-17	4.82164e-17	-4.82164e-17	-4.82164e-17	-0.619728	0	-0.916873	0	0	0.851915	-4.82164e-17	4.82164e-17	0	1.08212	1.10315	0	4.82164e-17	0	4.82164e-17	0	-4.82164e-17	-0.778529	-4.82164e-17	0	4.82164e-17	4.82164e-17	4.82164e-17	0	4.82164e-17	4.82164e-17	0	0	0
GO_ARACHIDONIC_ACID_MONOOXYGENASE_ACTIVITY	35	10	-0.565179	-4.82164e-17	4.82164e-17	0	0	4.82164e-17	4.82164e-17	4.82164e-17	4.82164e-17	0	4.82164e-17	-4.82164e-17	0	0	0	0	-4.82164e-17	-4.82164e-17	0	-0.726156	-4.82164e-17	-5.04036	0	-4.82164e-17	0	-4.79012	-4.82164e-17	-0.53389	4.82164e-17	4.82164e-17	0	0	4.82164e-17	1.09698	0.830173	-10.2237	0	0	-4.82164e-17	0	-4.82164e-17	0	4.35147	4.82164e-17	0	0	4.82164e-17
GO_AZOLE_TRANSPORT	49	0	0	-4.82164e-17	0.946495	-0.669202	0	4.82164e-17	4.82164e-17	-0.87932	4.82164e-17	0	4.82164e-17	-0.774477	0	-0.563306	-1.92772	0	-4.82164e-17	-4.82164e-17	0	-0.726156	1.41905	4.82164e-17	0	-4.82164e-17	0	-0.824211	-4.82164e-17	-0.53389	0.935773	4.82164e-17	0	0	4.82164e-17	-0.633901	4.82164e-17	1.72504	0	0.691708	0.8342	0	0.606166	0.638559	4.82164e-17	4.82164e-17	0.612616	0	-0.870301
GO_BICARBONATE_TRANSPORT	34	5	-0.706593	0.283142	-0.474992	0	-0.249237	1.91062	4.82164e-17	4.82164e-17	1.84926	-5.17749	4.82164e-17	-1.08777	4.82164e-17	0	0.720014	0	-4.82164e-17	0.201376	-0.202358	-3.72774	-0.402561	-0.718317	-0.812784	-4.82164e-17	0.591799	0.897986	4.82164e-17	-1.93304	-4.82164e-17	0	0	0	-4.13691	0	4.82164e-17	-0.293444	4.82164e-17	1.68527	1.19999	-4.82164e-17	0.77939	0.307052	-6.1681	4.82164e-17	0.286521	-1.57713	4.82164e-17
GO_CARBON_SULFUR_LYASE_ACTIVITY	33	1	4.82164e-17	4.82164e-17	0	0	0	4.82164e-17	0	4.82164e-17	0	0	4.82164e-17	0	0	0	-4.82164e-17	4.82164e-17	-4.82164e-17	-4.82164e-17	0	0	-3.63124	0	0	-4.82164e-17	-4.82164e-17	4.82164e-17	0	0	-4.82164e-17	-0.733515	4.82164e-17	1.47796	4.82164e-17	0	-4.82164e-17	-0.778529	-4.82164e-17	0	0.999133	-0.982834	4.82164e-17	-1.27945	4.82164e-17	4.82164e-17	1.85775	0	0
GO_CARBONATE_DEHYDRATASE_ACTIVITY	34	2	-0.64898	0	4.82164e-17	4.82164e-17	0	4.82164e-17	-4.82164e-17	4.82164e-17	1.98953	-3.45729	4.82164e-17	-2.04538	0	4.82164e-17	0.656837	0	-4.82164e-17	0	-4.82164e-17	-0.814343	0	0	-0.71043	-4.82164e-17	0	0.758692	-4.82164e-17	-0.616582	-4.82164e-17	4.82164e-17	4.82164e-17	4.82164e-17	-2.91944	0	0.920333	-0.706974	0	0	-4.82164e-17	0	0.691276	0	-5.94013	-4.82164e-17	0	0	-4.82164e-17
GO_CARBOXYPEPTIDASE_ACTIVITY	48	2	-0.249946	0.283142	0.57149	-0.331741	-4.83223	4.82164e-17	4.82164e-17	4.82164e-17	0	0	4.82164e-17	4.82164e-17	-1.15726	-1.31471	0.720014	0.224704	-4.82164e-17	0.201376	4.82164e-17	-0.99792	1.01716	-0.254988	-0.812784	0.350157	0	-0.462693	4.82164e-17	-0.226575	0.561798	0	0	-0.385163	-0.287374	-0.829236	4.82164e-17	-0.80674	4.82164e-17	0.934459	-4.82164e-17	-4.82164e-17	0.281472	-0.721327	4.81495	4.82164e-17	0	-2.68702	4.82164e-17
GO_CYSTEINE_TYPE_ENDOPEPTIDASE_ACTIVITY	9	5	0.694245	0.389023	0	-0.193936	-5.22857	-0.279495	4.82164e-17	-1.41652	-0.732116	-0.210139	4.82164e-17	-0.206745	0	4.82164e-17	0	0.573018	0.379033	-1.03785	-1.69591	-0.200356	0	-0.65354	-4.07857	-4.82164e-17	0	-0.239987	0	-0.973948	-4.82164e-17	-0.668718	0	-1.03898	-0.389409	-1.30519	0.689468	1.02025	-0.916505	-0.397665	-4.82164e-17	0	0.388826	0.806893	0.200072	-0.348098	0.181289	0	0
GO_DEOXYRIBONUCLEOTIDE_METABOLIC_PROCESS	7	2	0	0	-1.33744	0	0	-0.201881	-4.91231	-0.572227	0.453923	4.82164e-17	4.82164e-17	0	4.82164e-17	4.82164e-17	0.304608	0.271192	0.296132	0	-0.648894	-0.43479	1.08645	-0.303824	4.82164e-17	0	0	0.387612	-1.59703	0	0.624226	-6.63677	0	-4.82164e-17	0	1.843	-4.82164e-17	4.82164e-17	4.82164e-17	-4.82164e-17	-4.82164e-17	0	4.82164e-17	-0.787131	4.82164e-17	-1.59703	-4.82164e-17	0	0
GO_DERMATAN_SULFATE_METABOLIC_PROCESS	43	0	4.82164e-17	0.693476	4.82164e-17	4.82164e-17	-1.59752	-0.473436	-4.82164e-17	2.42095	-1.51432	4.82164e-17	4.82164e-17	2.50001	0	-2.75232	1.61604	0	-4.82164e-17	0	-4.82164e-17	0	0	0	1.45721	-4.82164e-17	0	0.758692	-4.82164e-17	0	-4.82164e-17	4.82164e-17	4.82164e-17	4.82164e-17	4.82164e-17	0	0.920333	0	0	0	-4.82164e-17	0	0	0	-4.82164e-17	-4.82164e-17	-1.45721	0	-4.82164e-17
GO_DIPEPTIDASE_ACTIVITY	48	2	0	-4.82164e-17	0.946495	-0.669202	-0.564241	-0.39704	4.82164e-17	4.82164e-17	4.82164e-17	0	4.82164e-17	-0.774477	-1.56294	0	0.572782	0	-4.82164e-17	-4.82164e-17	0	0	-4.82164e-17	4.82164e-17	-1.54172	-4.82164e-17	0	0	-4.82164e-17	-0.53389	4.82164e-17	4.82164e-17	0	-0.733773	4.82164e-17	1.09698	4.82164e-17	0	0	0.691708	-4.82164e-17	0	0.606166	0.638559	7.50726	4.82164e-17	0	0	4.82164e-17
GO_ETHANOLAMINE_CONTAINING_COMPOUND_METABOLIC_PROCESS	30	7	-0.165988	0	-0.702559	0.94246	-0.636691	-0.125412	-0.193719	4.82164e-17	-0.732116	-0.60935	4.82164e-17	-2.55402	0	1.13989	0.16871	0	0.379033	0	-0.323131	-4.82164e-17	-3.27437	-0.168372	-1.27414	0.197215	0.345862	1.43557	0	-0.366555	-4.82164e-17	-0.38397	0	-0.538925	-1.23668	0.448744	-4.82164e-17	-5.81414	0	0.476676	-4.82164e-17	-1.95933	0	0.187868	1.00871	0	0.181289	-0.394943	-0.272333
GO_FATTY_ACID_LIGASE_ACTIVITY	41	1	-0.565179	-4.82164e-17	4.82164e-17	0	0	4.82164e-17	4.82164e-17	4.82164e-17	0.747905	-0.779683	4.82164e-17	-0.774477	0	1.84902	0	0	-4.82164e-17	-4.82164e-17	0	-0.726156	-1.81245	4.82164e-17	-0.624774	-4.82164e-17	0.968869	1.64034	-4.82164e-17	-0.53389	4.82164e-17	4.82164e-17	0	0	-0.613703	0	4.82164e-17	-2.64668	0	0	-4.82164e-17	0	-4.82164e-17	0.638559	0.721663	4.82164e-17	0.612616	0	4.82164e-17
GO_GDP_METABOLIC_PROCESS	8	0	4.82164e-17	4.82164e-17	-1.00332	-0.828483	0	4.82164e-17	0	-1.04542	0	-0.943014	4.82164e-17	0	0	0	-4.82164e-17	0.683488	-4.82164e-17	-4.82164e-17	0	-0.887675	0	-0.726359	0	-4.82164e-17	-4.82164e-17	4.82164e-17	0	-1.68472	-4.82164e-17	0	4.82164e-17	0	1.74958	0	0.994995	4.82164e-17	-4.82164e-17	0.851915	4.82164e-17	4.82164e-17	4.82164e-17	0	4.82164e-17	-1.13986	0.769299	0	0
GO_GLUCOSE_IMPORT	36	0	-0.64898	0	4.82164e-17	4.82164e-17	-0.64801	4.82164e-17	-4.82164e-17	4.82164e-17	4.82164e-17	4.82164e-17	4.82164e-17	0	0	-0.647043	0.656837	0	1.59346	0	-4.82164e-17	-0.814343	-2.00313	-0.655845	-4.82164e-17	-4.82164e-17	0	0.758692	-4.82164e-17	-0.616582	1.02746	4.82164e-17	4.82164e-17	4.82164e-17	4.82164e-17	0	-4.82164e-17	0	0	0	0.924427	-0.908306	0.691276	0	0.809751	-4.82164e-17	-1.45721	0	-4.82164e-17
GO_HEMOGLOBIN_METABOLIC_PROCESS	50	0	-0.719342	0.76477	0	0	0	-0.538734	0	4.82164e-17	0	-2.21575	4.82164e-17	-0.937643	0	-0.717362	-4.82164e-17	0.683488	-4.82164e-17	-4.82164e-17	0	0	0	-0.726359	0	-4.82164e-17	-4.82164e-17	4.82164e-17	0	0	-4.82164e-17	0	4.82164e-17	0	1.74958	0	-4.82164e-17	-0.778529	-4.82164e-17	0	4.82164e-17	1.21072	4.82164e-17	0	4.82164e-17	4.82164e-17	0	0	0
GO_HYDROLASE_ACTIVITY_ACTING_ON_CARBON_NITROGEN_BUT_NOT_PEPTIDE_BONDS_IN_LINEAR_AMIDINES	29	2	-3.00827	4.82164e-17	0	0	0	4.82164e-17	0	4.82164e-17	0	-0.943014	4.82164e-17	0	0	0	-4.82164e-17	4.82164e-17	-4.82164e-17	-4.82164e-17	0	0	-0.916873	-0.726359	-0.782051	-4.82164e-17	-4.82164e-17	-0.988867	0	-1.68472	-4.82164e-17	0	4.82164e-17	0	4.82164e-17	0	-4.82164e-17	-0.778529	-4.82164e-17	-2.7476	0.999133	-2.29731	4.82164e-17	0	4.82164e-17	4.82164e-17	0.769299	0	0
GO_INDOLALKYLAMINE_METABOLIC_PROCESS	35	6	0	-4.82164e-17	4.82164e-17	0	0	4.82164e-17	4.82164e-17	4.82164e-17	0.747905	0	4.82164e-17	-4.82164e-17	0	-0.563306	0	0	-4.82164e-17	0.455499	0	0	-0.754368	-0.571822	-0.624774	-4.82164e-17	0	-4.79012	-4.82164e-17	-1.34921	4.82164e-17	4.82164e-17	0	-1.76966	-0.613703	0	0.830173	-1.53465	0	-1.03451	-4.82164e-17	-4.76518	-4.82164e-17	0	4.82164e-17	4.82164e-17	0	0	4.82164e-17
GO_INDOLE_CONTAINING_COMPOUND_METABOLIC_PROCESS	35	8	-4.82164e-17	-4.82164e-17	-4.82164e-17	4.82164e-17	0	-0.264294	4.82164e-17	-4.82164e-17	1.44664	0	4.82164e-17	0	4.82164e-17	-0.412089	-4.82164e-17	0	-4.82164e-17	0.315224	4.82164e-17	0	-0.590162	-0.419874	-0.468639	0	0	-5.40297	0	-1.01854	4.82164e-17	0	0	-1.41834	-0.458395	0	0.662359	-2.10276	4.82164e-17	-0.859786	-4.82164e-17	-3.98289	0.451434	0	0	4.82164e-17	0	0	4.82164e-17
GO_INOSITOL_TETRAKISPHOSPHATE_PHOSPHATASE_ACTIVITY	12	1	4.82164e-17	4.82164e-17	0	-0.828483	-0.71835	-2.42214	0	4.82164e-17	0	-0.943014	4.82164e-17	0	0	0	-4.82164e-17	4.82164e-17	-4.82164e-17	-4.82164e-17	-0.619728	0	0	0	0	-4.82164e-17	-4.82164e-17	4.82164e-17	0	1.08212	-4.82164e-17	0	4.82164e-17	0	-0.77044	0	-4.82164e-17	4.82164e-17	-4.82164e-17	0	0.999133	4.82164e-17	0.762526	0	4.82164e-17	4.82164e-17	0.769299	0	0
GO_INOSITOL_TRISPHOSPHATE_PHOSPHATASE_ACTIVITY	12	0	-0.719342	4.82164e-17	0	1.81814	0	-1.37343	0	4.82164e-17	0	0	4.82164e-17	0	0	0	0.727372	4.82164e-17	-4.82164e-17	-4.82164e-17	1.00332	0	0	0	0	-4.82164e-17	-4.82164e-17	4.82164e-17	0	2.50006	-4.82164e-17	0	4.82164e-17	0	4.82164e-17	0	-4.82164e-17	4.82164e-17	-4.82164e-17	-1.20374	0.999133	4.82164e-17	0.762526	0	4.82164e-17	4.82164e-17	0.769299	0	0
GO_LONG_CHAIN_FATTY_ACID_COA_LIGASE_ACTIVITY	41	1	-0.64898	0	4.82164e-17	4.82164e-17	0	4.82164e-17	-4.82164e-17	4.82164e-17	0.83655	-0.868952	4.82164e-17	-0.863648	0	1.94534	-4.82164e-17	0	-4.82164e-17	0	-4.82164e-17	0	-0.843144	0	-0.71043	-4.82164e-17	1.06096	1.82845	-4.82164e-17	0	-4.82164e-17	4.82164e-17	4.82164e-17	4.82164e-17	-0.699038	0	-4.82164e-17	-1.72087	0	0	-4.82164e-17	0	0	0.724601	0.809751	-4.82164e-17	0.697918	0	-4.82164e-17
GO_MELANIN_METABOLIC_PROCESS	45	2	4.82164e-17	0	4.82164e-17	-0.756053	0	4.82164e-17	-4.82164e-17	4.82164e-17	4.82164e-17	4.82164e-17	4.82164e-17	0	0	4.82164e-17	10.8692	0	-4.82164e-17	0	-4.82164e-17	0	0	0	-0.71043	0.779112	0	0.758692	-4.82164e-17	1.00661	-4.82164e-17	4.82164e-17	4.82164e-17	4.82164e-17	4.82164e-17	-1.74763	-4.82164e-17	0	0	0	-4.82164e-17	0	0	0	0.809751	-4.82164e-17	0	0	-4.82164e-17
GO_METALLOAMINOPEPTIDASE_ACTIVITY	48	0	-0.565179	-4.82164e-17	-1.98605	0	-0.564241	4.82164e-17	4.82164e-17	4.82164e-17	0.747905	0	4.82164e-17	-0.774477	0	0	0	0.531346	-4.82164e-17	-4.82164e-17	0	0	-4.82164e-17	-0.571822	-0.624774	0.691708	0	-0.824211	-4.82164e-17	0	4.82164e-17	4.82164e-17	0	-0.733773	-0.613703	-0.633901	4.82164e-17	0	-0.966001	0	-4.82164e-17	0	-0.830173	0	1.74446	4.82164e-17	0	0	4.82164e-17
GO_NUCLEOSIDE_DIPHOSPHATASE_ACTIVITY	9	0	4.82164e-17	0	4.82164e-17	-0.756053	-0.64801	-1.22621	-4.82164e-17	4.82164e-17	4.82164e-17	4.82164e-17	4.82164e-17	0	0	4.82164e-17	-4.82164e-17	0	-4.82164e-17	0	-0.551849	1.60132	-0.843144	0	-4.82164e-17	-4.82164e-17	0	0.758692	-4.82164e-17	1.00661	-4.82164e-17	4.82164e-17	4.82164e-17	4.82164e-17	4.82164e-17	1.19035	-4.82164e-17	0	0	0.779112	-4.82164e-17	1.13424	0.691276	0	-4.82164e-17	-2.45562	0	0	-4.82164e-17
GO_OMEGA_PEPTIDASE_ACTIVITY	9	0	0	-4.82164e-17	0.946495	-0.669202	-1.4138	-0.39704	-0.667922	4.82164e-17	4.82164e-17	0	4.82164e-17	-4.82164e-17	0	-0.563306	0	0	-4.82164e-17	-4.82164e-17	0.838272	0	-0.754368	-0.571822	0	-4.82164e-17	0	0	-4.82164e-17	0	-1.48488	-0.578604	0	0	4.82164e-17	0	0.830173	0	0	0	-4.82164e-17	0	-4.82164e-17	0	4.82164e-17	4.82164e-17	0	-1.03113	4.82164e-17
GO_ONE_CARBON_METABOLIC_PROCESS	34	5	-0.298412	0	-0.534826	0	0	-0.201881	-1.01166	0	1.16369	-2.14353	4.82164e-17	-2.12796	4.82164e-17	4.82164e-17	-4.82164e-17	1.40444	0.296132	-1.40546	0.534826	-0.43479	-3.09393	0	-0.347694	0	0	1.82134	0	-0.761904	4.82164e-17	-3.31068	0	-4.82164e-17	-2.518	0	0.527491	-4.61516	4.82164e-17	-4.82164e-17	2.30678	-1.29897	0.332136	-0.787131	-4.55687	0	-4.82164e-17	-0.713316	0
GO_PENTOSE_METABOLIC_PROCESS	17	2	-0.719342	4.82164e-17	0	0	0	4.82164e-17	0	4.82164e-17	0	0	4.82164e-17	0	0	0	-4.82164e-17	0.683488	-4.82164e-17	-4.82164e-17	-0.619728	0	-2.16213	0	-0.782051	-4.82164e-17	-4.82164e-17	4.82164e-17	0	0	-4.82164e-17	0	4.82164e-17	0	4.82164e-17	0	3.87452	1.89981	-4.82164e-17	0	4.82164e-17	4.82164e-17	4.82164e-17	0	2.09256	4.82164e-17	0	0	0
GO_PHOSPHATIDYLINOSITOL_PHOSPHATE_5_PHOSPHATASE_ACTIVITY	12	0	4.82164e-17	0	4.82164e-17	-0.756053	0	-0.473436	-4.82164e-17	4.82164e-17	4.82164e-17	4.82164e-17	4.82164e-17	0	0	4.82164e-17	0.656837	0	-4.82164e-17	0	-0.551849	0	0	0	-4.82164e-17	-4.82164e-17	0	0	-4.82164e-17	1.00661	-4.82164e-17	4.82164e-17	4.82164e-17	4.82164e-17	4.82164e-17	0	-4.82164e-17	0	0	0	0.924427	0	0	0	-4.82164e-17	-4.82164e-17	0.697918	0	-4.82164e-17
GO_PHOSPHATIDYLINOSITOL_PHOSPHATE_KINASE_ACTIVITY	10	1	0	-4.82164e-17	4.82164e-17	0	0	-1.05301	4.82164e-17	4.82164e-17	0.747905	0	4.82164e-17	-4.82164e-17	0	0	0.572782	-1.78255	-4.82164e-17	-4.82164e-17	0	-0.726156	-4.82164e-17	4.82164e-17	0	-4.82164e-17	0	-0.824211	-4.82164e-17	3.57939	4.82164e-17	4.82164e-17	0	0	4.82164e-17	0	4.82164e-17	0	0	0	-4.82164e-17	0	-4.82164e-17	0	4.82164e-17	4.82164e-17	0.612616	0	4.82164e-17
GO_PHOSPHOLIPID_TRANSLOCATING_ATPASE_ACTIVITY	9	1	-2.46325	0.608302	4.82164e-17	0	0	-0.39704	4.82164e-17	4.82164e-17	-1.41905	0	4.82164e-17	-4.82164e-17	0	0	0.572782	0.531346	-4.82164e-17	-4.82164e-17	0	0	-4.82164e-17	-0.571822	0	-4.82164e-17	0	0	-4.82164e-17	-1.34921	0.935773	4.82164e-17	0	0	4.82164e-17	0	0.830173	-0.621414	0	-1.03451	-4.82164e-17	0	-4.82164e-17	-1.1091	0.721663	4.82164e-17	0.612616	0	4.82164e-17
GO_PINOCYTOSIS	9	1	4.82164e-17	0	4.82164e-17	4.82164e-17	-0.64801	-1.22621	-4.82164e-17	4.82164e-17	4.82164e-17	4.82164e-17	4.82164e-17	0	0	4.82164e-17	-4.82164e-17	0.613944	-4.82164e-17	0	-0.551849	0	0	0	-4.82164e-17	-4.82164e-17	1.06096	0	-1.06388	-0.616582	-4.82164e-17	4.82164e-17	4.82164e-17	4.82164e-17	4.82164e-17	0	-4.82164e-17	-0.706974	0	0	-4.82164e-17	0	0	0.724601	-4.82164e-17	-4.82164e-17	1.70198	0	-4.82164e-17
GO_PIRNA_METABOLIC_PROCESS	9	3	0	0.608302	-0.838272	0	0	4.82164e-17	4.82164e-17	4.82164e-17	4.82164e-17	0	4.82164e-17	-4.82164e-17	1.44601	0	0	0	-4.82164e-17	-4.82164e-17	0	0	-4.82164e-17	4.82164e-17	-0.624774	-4.82164e-17	0	0	-4.82164e-17	-0.53389	4.82164e-17	4.82164e-17	-7.78366	0	4.82164e-17	0	4.82164e-17	0	0	0	-4.82164e-17	0	0.606166	0	4.82164e-17	-0.971758	0	0	4.82164e-17
GO_PROTEASOME_BINDING	18	1	0	-4.82164e-17	4.82164e-17	0	0	4.82164e-17	4.82164e-17	4.82164e-17	4.82164e-17	0	4.82164e-17	-4.82164e-17	0	0	0	0	-4.82164e-17	1.18068	-2.15255	0	-4.82164e-17	4.82164e-17	0	0.691708	0	0	-4.82164e-17	0	4.82164e-17	-0.578604	0	-0.733773	4.82164e-17	0	4.82164e-17	0	-0.966001	0	-4.82164e-17	0	-4.82164e-17	0	4.82164e-17	4.82164e-17	0	0	4.82164e-17
GO_PROTEOGLYCAN_METABOLIC_PROCESS	42	5	-0.165988	0.180069	0.883002	-0.193936	-8.01903	-0.714084	-0.193719	1.60634	2.42971	0	4.82164e-17	1.68463	0	-5.21899	2.24577	0.573018	0.63256	0.137248	0.702559	-1.01992	-0.20132	-0.382098	-1.86536	-4.82164e-17	0.345862	2.07829	0	-0.1538	0.320563	-0.38397	0.694245	-0.200754	-0.389409	1.1478	0.689468	-1.26275	0	0.476676	-4.82164e-17	0.403195	1.2113	1.92745	0.200072	-0.926445	0.746257	0	0
GO_PURINE_DEOXYRIBONUCLEOTIDE_METABOLIC_PROCESS	7	0	0	-4.82164e-17	0.946495	0	0	4.82164e-17	-0.667922	-0.87932	0.747905	0	4.82164e-17	-4.82164e-17	0	0	0	0.531346	0.562373	-4.82164e-17	-0.471691	-0.726156	-0.754368	-0.571822	0	-4.82164e-17	0	0	-0.971758	0	0.935773	-1.44425	0	0	4.82164e-17	1.09698	4.82164e-17	0	0	0	-4.82164e-17	0	-4.82164e-17	-1.1091	4.82164e-17	-0.971758	0	0	4.82164e-17
GO_PYRIMIDINE_DEOXYRIBONUCLEOTIDE_METABOLIC_PROCESS	7	1	0	-4.82164e-17	0.946495	0	0	4.82164e-17	-2.79686	4.82164e-17	4.82164e-17	0	4.82164e-17	-4.82164e-17	0	0	0	0	-4.82164e-17	-4.82164e-17	-0.471691	0	-4.82164e-17	4.82164e-17	0	-4.82164e-17	0	0.671775	-0.971758	0	4.82164e-17	-3.72619	0	0	4.82164e-17	1.09698	4.82164e-17	0	0	0	-4.82164e-17	0	-4.82164e-17	0	4.82164e-17	-0.971758	0	0	4.82164e-17
GO_PYRIMIDINE_NUCLEOSIDE_METABOLIC_PROCESS	1	2	-0.643325	4.82164e-17	-0.440989	0	0	-0.183287	-1.50583	0	0	-4.82164e-17	4.82164e-17	0	-4.82164e-17	-4.82164e-17	4.82164e-17	0.202463	0.221268	2.14859	0	-0.347252	-0.978578	0	0	0	0.555601	-1.10724	-1.38497	0	0	-5.69456	0.937091	-1.69453	-0.259065	-4.82164e-17	4.82164e-17	-1.3738	4.82164e-17	-4.82164e-17	0.437501	0.621167	-4.82164e-17	-0.683401	0.343605	-0.55819	0.258247	0	-0.468622
GO_RACEMASE_AND_EPIMERASE_ACTIVITY	46	0	0	0.608302	4.82164e-17	0	0	4.82164e-17	4.82164e-17	2.32421	4.82164e-17	0	4.82164e-17	-4.82164e-17	0	-0.563306	0	0	1.40983	0.455499	0	0	-4.82164e-17	-1.42988	-2.65758	-4.82164e-17	0	0.671775	-4.82164e-17	0	4.82164e-17	-0.578604	0	0	4.82164e-17	0	0.830173	0	0	0	-4.82164e-17	0	0.606166	0	-1.57537	4.82164e-17	0	0	4.82164e-17
GO_REGULATION_OF_LIPOPROTEIN_METABOLIC_PROCESS	32	1	-0.565179	-4.82164e-17	-0.838272	0	0	-0.39704	4.82164e-17	-0.87932	0.747905	0	4.82164e-17	-4.57816	0	-0.563306	0	0.531346	-4.82164e-17	0.455499	0	0	-4.82164e-17	4.82164e-17	-0.624774	-4.82164e-17	0	-0.824211	-4.82164e-17	0	4.82164e-17	-0.578604	0	0	4.82164e-17	-0.633901	4.82164e-17	-2.64668	-0.966001	0	0.8342	2.40279	-4.82164e-17	0	0.721663	4.82164e-17	0	0	4.82164e-17
GO_REGULATION_OF_MEMBRANE_LIPID_METABOLIC_PROCESS	6	0	-0.64898	0	-0.928565	-0.756053	0	4.82164e-17	-4.82164e-17	4.82164e-17	4.82164e-17	4.82164e-17	4.82164e-17	0	0	-0.647043	-4.82164e-17	0.613944	-4.82164e-17	0	-1.39433	0	0	0	-4.82164e-17	-4.82164e-17	1.06096	0	-4.82164e-17	0	-4.82164e-17	4.82164e-17	4.82164e-17	4.82164e-17	4.82164e-17	0	-4.82164e-17	0	0	0	-4.82164e-17	0	0	0	-4.82164e-17	-4.82164e-17	0.697918	0	-2.24549
GO_REGULATION_OF_NUCLEOBASE_CONTAINING_COMPOUND_TRANSPORT	6	0	4.82164e-17	0	4.82164e-17	4.82164e-17	0	-1.22621	-4.82164e-17	4.82164e-17	4.82164e-17	4.82164e-17	4.82164e-17	0	0	4.82164e-17	-4.82164e-17	1.52585	-4.82164e-17	1.35823	-1.39433	0	0	0	-4.82164e-17	-4.82164e-17	1.06096	0	-4.82164e-17	0	-4.82164e-17	4.82164e-17	4.82164e-17	4.82164e-17	-1.70432	-0.719815	-4.82164e-17	0	-1.05806	0	-4.82164e-17	0	0	0	-4.82164e-17	-4.82164e-17	0	0	-4.82164e-17
GO_REGULATION_OF_STEROL_TRANSPORT	32	6	0	0.81935	-0.493631	0	0	-0.451103	0	0	4.82164e-17	-0.442184	4.82164e-17	-2.98473	-4.82164e-17	1.46118	0	0.238954	-4.82164e-17	0.202623	-4.82164e-17	0	4.82164e-17	-4.82164e-17	-4.34083	0.367079	0	-0.481192	0	-0.240876	0.581296	0	0	-0.402639	0	-0.866004	0.486459	-10.4995	-4.82164e-17	0.367079	-4.82164e-17	0.678561	-4.82164e-17	0.323194	3.81568	0	1.51509	-0.669033	0
GO_REGULATION_OF_TRIGLYCERIDE_METABOLIC_PROCESS	32	6	-0.298412	1.63251	0	0	-0.297649	0	0	0	0	4.82164e-17	4.82164e-17	-3.1761	4.82164e-17	-0.29689	0.304608	0	-4.82164e-17	0	-0.224752	-1.12217	-0.459636	0	-1.68146	0.404789	0	-1.31029	0	0.605189	0.624226	0	0	-0.441475	-0.33842	-0.355378	-4.82164e-17	-5.77674	4.82164e-17	-4.82164e-17	-4.82164e-17	2.92965	-0.527491	4.82164e-17	2.96022	0	1.64532	0	0
GO_REGULATION_OF_VITAMIN_METABOLIC_PROCESS	16	2	4.82164e-17	0.693476	4.82164e-17	4.82164e-17	-0.64801	4.82164e-17	-4.82164e-17	4.82164e-17	4.82164e-17	4.82164e-17	4.82164e-17	-0.863648	0	-0.647043	-4.82164e-17	0	0.646079	0.534915	-4.82164e-17	0	0	0	1.45721	-4.82164e-17	2.44966	0	2.50001	-0.616582	-4.82164e-17	4.82164e-17	4.82164e-17	-0.822123	4.82164e-17	-0.719815	0.920333	0	0	0.779112	-4.82164e-17	0	0	1.7576	0.809751	-4.82164e-17	1.70198	0	-2.24549
GO_RETINAL_METABOLIC_PROCESS	29	1	4.82164e-17	0.693476	-0.928565	4.82164e-17	0	4.82164e-17	-4.82164e-17	4.82164e-17	4.82164e-17	4.82164e-17	4.82164e-17	-2.04538	0	-1.59549	-4.82164e-17	0	-4.82164e-17	0	-4.82164e-17	0	0	-0.655845	-4.82164e-17	-4.82164e-17	0	0.758692	-4.82164e-17	1.00661	-4.82164e-17	4.82164e-17	4.82164e-17	4.82164e-17	4.82164e-17	0	2.16191	-0.706974	0	3.17427	-4.82164e-17	0	0	0	0.809751	-4.82164e-17	-1.45721	0	-4.82164e-17
GO_SEROTONIN_METABOLIC_PROCESS	15	1	4.82164e-17	4.82164e-17	0	0	0	-0.538734	0	4.82164e-17	2.14841	0	4.82164e-17	0	0	0	-4.82164e-17	4.82164e-17	-4.82164e-17	-4.82164e-17	0	0	0	0	0	-4.82164e-17	-4.82164e-17	-0.988867	0	-1.68472	-4.82164e-17	0	4.82164e-17	0	4.82164e-17	0	-4.82164e-17	-0.778529	-4.82164e-17	0	4.82164e-17	4.82164e-17	0.762526	0	4.82164e-17	4.82164e-17	0	0	0
GO_SPHINGOMYELIN_METABOLIC_PROCESS	21	0	4.82164e-17	0	-0.928565	-0.756053	-1.59752	-0.473436	-4.82164e-17	4.82164e-17	4.82164e-17	4.82164e-17	4.82164e-17	0	0	4.82164e-17	-4.82164e-17	0	-4.82164e-17	0	0.928565	0	-0.843144	0	-4.82164e-17	-4.82164e-17	1.06096	0	-4.82164e-17	-0.616582	-4.82164e-17	4.82164e-17	4.82164e-17	4.82164e-17	-0.699038	0	-4.82164e-17	0	0	0.779112	-4.82164e-17	0	0	0	0.809751	-4.82164e-17	0	0	-4.82164e-17
GO_STEROL_TRANSPORT	32	10	0.87576	1.85284	-1.02107	-0.25762	0	0	0	-0.424211	0	-0.915714	4.82164e-17	-1.638	0	1.33293	0	0	0.545468	0.392083	-0.815263	-0.300542	0	-1.07819	-3.59084	0.274351	0	1.35062	0	-0.500149	0	-0.202087	0	0	-0.21777	0.614726	0.383382	-12.8084	0	0.274351	4.82164e-17	2.40818	0	0	6.38433	-0.5034	1.86935	-2.37814	4.82164e-17
GO_THIOESTERASE_BINDING	16	1	4.82164e-17	0	4.82164e-17	4.82164e-17	0	-0.473436	-4.82164e-17	-0.970244	4.82164e-17	4.82164e-17	4.82164e-17	-0.863648	0	4.82164e-17	-4.82164e-17	0	-4.82164e-17	0	-4.82164e-17	1.60132	0	0	-4.82164e-17	-4.82164e-17	0	0	-4.82164e-17	-0.616582	-4.82164e-17	4.82164e-17	4.82164e-17	4.82164e-17	4.82164e-17	-1.74763	-4.82164e-17	0	0	0	-4.82164e-17	0	0	0	-4.82164e-17	-4.82164e-17	0	0	-4.82164e-17
GO_TOXIN_METABOLIC_PROCESS	30	0	1.47275	1.6927	4.82164e-17	4.82164e-17	-0.64801	4.82164e-17	-4.82164e-17	4.82164e-17	4.82164e-17	4.82164e-17	4.82164e-17	-0.863648	0	-1.59549	-4.82164e-17	0	0.646079	0	-4.82164e-17	0	0	-0.655845	-4.82164e-17	0.779112	0	1.82845	-4.82164e-17	1.00661	-4.82164e-17	4.82164e-17	4.82164e-17	4.82164e-17	4.82164e-17	0	-4.82164e-17	-1.72087	0	0	-4.82164e-17	-2.13722	1.68811	0	-4.82164e-17	-4.82164e-17	-1.45721	0	-4.82164e-17
GO_TRNA_THREONYLCARBAMOYLADENOSINE_METABOLIC_PROCESS	23	1	4.82164e-17	4.82164e-17	0	-0.828483	0	4.82164e-17	-0.827149	4.82164e-17	0	0	4.82164e-17	0	0	0	-4.82164e-17	4.82164e-17	-4.82164e-17	5.39623	0	0	0	0	0	-4.82164e-17	-4.82164e-17	4.82164e-17	0	0	1.10315	0	4.82164e-17	0	4.82164e-17	0	-4.82164e-17	4.82164e-17	-4.82164e-17	0	4.82164e-17	4.82164e-17	4.82164e-17	-1.27945	4.82164e-17	4.82164e-17	0	0	-1.03618
GO_UDP_GLYCOSYLTRANSFERASE_ACTIVITY	42	5	-3.01798	0.136658	-0.449586	0.77379	-8.34709	-0.900724	-0.568567	-0.506935	0.685582	-0.388493	4.82164e-17	-0.388214	0	4.82164e-17	1.42706	0.922601	1.37777	-0.86647	-0.413473	-1.59691	0	-0.500079	-0.774188	0.969172	0	-0.855217	0	-4.71393	0.589483	-0.740004	-0.818921	-0.381331	-1.14799	1.53607	-4.82164e-17	-1.66271	-4.82164e-17	4.07336	0.193577	0.272053	-0.868937	1.24392	-0.711329	-0.644119	-4.82164e-17	-4.82164e-17	0
GO_UDP_N_ACETYLGLUCOSAMINE_METABOLIC_PROCESS	46	2	4.82164e-17	0	4.82164e-17	4.82164e-17	0	4.82164e-17	-4.82164e-17	4.82164e-17	4.82164e-17	4.82164e-17	4.82164e-17	0	0	-0.647043	-4.82164e-17	0	5.54312	0.534915	-0.551849	0	0	-0.655845	-1.72808	4.64708	0	0	-4.82164e-17	-0.616582	-4.82164e-17	4.82164e-17	4.82164e-17	4.82164e-17	4.82164e-17	0	-4.82164e-17	0	0	0	0.924427	0	0	0	-1.67115	-4.82164e-17	0	0	-4.82164e-17
KEGG_GLYCOSAMINOGLYCAN_BIOSYNTHESIS_KERATAN_SULFATE	9	0	0	-4.82164e-17	4.82164e-17	-0.669202	-0.564241	-1.89754	4.82164e-17	4.82164e-17	4.82164e-17	-0.779683	4.82164e-17	-4.82164e-17	0	0	0	0	1.40983	0.455499	0	0	-0.754368	-0.571822	-0.624774	-4.82164e-17	0	0	-4.82164e-17	0.915183	4.82164e-17	4.82164e-17	0	0	-1.5184	0	4.82164e-17	0	0	2.8732	-4.82164e-17	-0.818343	0.606166	0	4.82164e-17	4.82164e-17	0	-1.03113	-0.870301
KEGG_GLYCOSPHINGOLIPID_BIOSYNTHESIS_LACTO_AND_NEOLACTO_SERIES	47	2	0	-4.82164e-17	0	4.82164e-17	-0.372312	-0.664347	0	4.82164e-17	0.538859	4.82164e-17	4.82164e-17	0	4.82164e-17	0	2.73825	-4.82164e-17	0.370665	0.278508	0	-1.30596	0	-1.00278	-0.426267	-4.82164e-17	4.82164e-17	-0.610124	0	-4.6741	0	0	0	4.82164e-17	-1.08475	0.871009	0.615731	0	0	2.16919	0.619522	0	1.06998	1.13351	0.51459	4.82164e-17	1.08262	0	-0.653605
KEGG_GLYCOSYLPHOSPHATIDYLINOSITOL_GPI_ANCHOR_BIOSYNTHESIS	21	3	-4.82164e-17	-4.82164e-17	-4.82164e-17	4.82164e-17	-6.50391	-4.82164e-17	4.82164e-17	-4.82164e-17	0	0	4.82164e-17	0	4.82164e-17	0	-4.82164e-17	0	-4.82164e-17	0.315224	-0.32955	-0.563483	-0.590162	4.82164e-17	0	0	-1.25539	-0.656656	0	0	0.763953	-1.96886	0	0	-1.17806	0	-4.82164e-17	1.54151	4.82164e-17	0.531064	-4.82164e-17	-0.651048	0	0	0	4.82164e-17	0	0	4.82164e-17
KEGG_LINOLEIC_ACID_METABOLISM	35	10	-4.82164e-17	0.453406	-4.82164e-17	4.82164e-17	0	-4.82164e-17	4.82164e-17	-4.82164e-17	0	0	4.82164e-17	-0.609246	4.82164e-17	0	-4.82164e-17	0	-4.82164e-17	4.82164e-17	4.82164e-17	-0.563483	0	-0.419874	-0.468639	0	0	4.59181	0	-0.385337	4.82164e-17	0	0	-1.41834	0	0.920747	0.662359	-9.9225	4.82164e-17	-2.02141	-4.82164e-17	-2.71316	0	0	6.24326	4.82164e-17	0	-0.856488	4.82164e-17
KEGG_RETINOL_METABOLISM	35	13	-0.211325	0	-0.425423	0	4.82164e-17	-0.391233	0	0	0	0	4.82164e-17	-4.77417	-4.82164e-17	0	0.216696	0.202211	-4.82164e-17	0.194011	-0.196887	-0.894864	-0.355678	-7.69082	-0.716157	0	0	-7.61863	4.82164e-17	-1.0823	0	4.82164e-17	0	0	0	-0.261315	1.91987	-21.1436	-4.82164e-17	1.52259	0.421974	-3.89671	0	0	10.6823	4.82164e-17	4.82164e-17	0	4.82164e-17
KEGG_RIBOFLAVIN_METABOLISM	24	0	-0.565179	0.608302	4.82164e-17	1.64365	-0.564241	4.82164e-17	4.82164e-17	4.82164e-17	1.79903	0	4.82164e-17	-4.82164e-17	0	0	0.572782	0.531346	-4.82164e-17	0.455499	0.838272	-0.726156	-0.754368	4.82164e-17	-1.54172	-4.82164e-17	0	0	-4.82164e-17	0	4.82164e-17	4.82164e-17	-1.08138	-0.733773	4.82164e-17	0	0.830173	0	0	0	-4.82164e-17	0	-4.82164e-17	0	0.721663	-0.971758	-1.36218	0	4.82164e-17
KEGG_SPHINGOLIPID_METABOLISM	21	2	-0.819529	0	-0.534826	-0.385405	-4.24724	0	0	-0.572227	0.453923	4.82164e-17	4.82164e-17	0	4.82164e-17	-0.29689	0.304608	0	-4.82164e-17	0	-0.224752	0	-1.17605	0	-0.930482	0	0.654982	-4.82164e-17	0	-0.761904	4.82164e-17	0	1.04606	-4.82164e-17	-0.33842	0	-4.82164e-17	4.82164e-17	4.82164e-17	1.05668	-4.82164e-17	0	4.82164e-17	0.359312	0.430855	-0.657675	-4.82164e-17	0	0
REACTOME_REVERSIBLE_HYDRATION_OF_CARBON_DIOXIDE	34	2	-0.719342	4.82164e-17	0	0	0	4.82164e-17	0	4.82164e-17	2.14841	-3.71279	4.82164e-17	-2.20474	0	0	0.727372	4.82164e-17	-4.82164e-17	-4.82164e-17	0	-0.887675	0	0	-0.782051	-4.82164e-17	-4.82164e-17	0.831165	0	-0.68619	-4.82164e-17	0	4.82164e-17	0	-1.86012	0	-4.82164e-17	-0.778529	-4.82164e-17	0	4.82164e-17	4.82164e-17	0.762526	0	-6.2023	4.82164e-17	0	0	0
GO_RRNA_METABOLIC_PROCESS	23	8	-0.474622	1.42906	-0.748028	0.54823	-1.01845	-0.898253	-1.27268	-0.337346	0.271108	-0.924492	1.05731	-0.924373	0	-1.01851	1.60023	0.0855705	0	68.6631	-0.406422	-0.423095	-0.273087	-0.476133	-1.44545	1.08356	0	1.27354	4.82164e-17	-0.997261	-0.417453	0.288302	-0.194513	-0.423808	-0.350694	-0.717538	0.746854	-1.44346	-0.379704	1.08356	0	0.187293	-0.746854	1.24351	1.09952	-0.168738	1.43497	-0.388614	1.00859
GO_S_ADENOSYLMETHIONINE_DEPENDENT_METHYLTRANSFERASE_ACTIVITY	23	2	-0.920836	0.280608	0	-0.32726	-0.273543	-1.34877	-1.21484	-2.08635	0.373337	-0.38325	1.26448	0	0	0.927141	0.122763	-2.03286	0	14.3292	0.800034	-0.152257	0	0	-0.744501	0.564586	0.201054	0.138533	0	-0.26112	0.200209	-1.74799	-0.272287	-0.367261	-0.132164	0.283221	0	-1.04053	-0.201049	0.564586	0.186064	-0.182239	0	-0.79915	0.570329	-0.201047	0.738188	-0.238159	-0.193151
KEGG_PYRIMIDINE_METABOLISM	1	4	-0.150176	0.380462	-0.220305	-0.38933	-0.572089	-0.113009	-3.28121	4.82164e-17	0.198627	-0.200779	1.43705	-0.200549	0	-0.572026	0.153306	0.139301	0.35992	9.44024	0	0.769493	0.690055	-0.57225	-0.384879	0.190234	0.31221	-0.61141	-2.36343	0	0.287892	-15.1606	0.652664	-0.476397	0	0.411848	0.214989	0.97573	0	0	0.217626	1.73527	0	-0.421668	0.195454	-0.850512	0	0	-0.241794
	1
[truncated: 86 more columns]

## Sheet: 3 - TCGA mTC enrichment
Gene Set / mTC	Cluster	AMOUNT OF MTCS WITH |ES|>3	TCGA_1	TCGA_2	TCGA_3	TCGA_4	TCGA_5	TCGA_6	TCGA_7	TCGA_8	TCGA_9	TCGA_10	TCGA_11	TCGA_12	TCGA_13	TCGA_14	TCGA_15	TCGA_16	TCGA_17	TCGA_18	TCGA_19	TCGA_20	TCGA_21	TCGA_22	TCGA_23	TCGA_24	TCGA_25	TCGA_26	TCGA_27	TCGA_28	TCGA_29	TCGA_30	TCGA_31	TCGA_32	TCGA_33	TCGA_34	TCGA_35	TCGA_36	TCGA_37	TCGA_38	TCGA_39	TCGA_40	TCGA_41	TCGA_42	TCGA_43	TCGA_44	TCGA_45	TCGA_46	TCGA_47
AMOUNT OF GENE SETS WITH |ES|>3			2	8	84	6	6	9	4	1	6	0	1	14	11	14	0	19	52	98	120	5	36	37	3	5	5	13	1	60	53	15	70	8	12	2	10	3	105	4	8	20	2	4	2	5	26	1	7
GO_REGULATION_OF_GLYCOPROTEIN_METABOLIC_PROCESS	11	2	-0.461247	0.439339	4.82164e-17	-0.490728	-0.95536	4.82164e-17	-4.08769	-0.601597	0	-4.82164e-17	-0.492673	0.277858	0	-4.82164e-17	0	-0.545874	0	0	0.968822	-4.82164e-17	-1.24905	0	0	0	0	0	-4.82164e-17	0	-0.642762	0	-0.4459	-0.715727	0	-2.93185	-0.521316	0	0.630473	0	4.82164e-17	0	0	0.527823	-3.34856	0	-0.783901	4.82164e-17	-0.604374
GO_REGULATION_OF_PHOSPHOLIPID_METABOLIC_PROCESS	11	4	-1.65635	-0.770205	0	0.728091	-0.254115	4.82164e-17	-3.63348	-0.474245	-0.940816	-0.564355	-0.982801	0.54684	0.285868	-0.437769	-4.82164e-17	0	-0.789878	-4.82164e-17	0	0	0	0	1.10483	0	0.435498	0	0	0.364409	0	-1.9279	0.578624	-0.582292	4.82164e-17	-3.29377	0	4.82164e-17	-0.397553	0.940816	0	-0.320355	0.661155	-1.07952	-3.04512	-4.82164e-17	0	0	-0.476851
GO_MANNOSE_BINDING	42	4	1.61191	0	-1.06378	-0.822182	-0.670828	-4.82164e-17	-3.24971	0	0	-4.82164e-17	0	0	4.82164e-17	0.765626	4.82164e-17	-0.883721	-1.29381	0	1.64889	4.82164e-17	4.82164e-17	0.969819	4.82164e-17	0	4.82164e-17	0.844675	4.82164e-17	1.93036	-0.989597	0	1.06378	0	0	0	0	-1.36407	0.976301	0	0	-3.07038	-4.82164e-17	2.03379	0	4.82164e-17	0	0	0
GO_MONOSACCHARIDE_BINDING	28	6	1.03692	-4.82164e-17	-2.28251	-1.59432	-1.85623	0	-2.07942	4.82164e-17	-2.3502	0	0	0.196478	0	0.284469	0.400247	-0.376342	-1.75642	-0.671433	3.5265	-0.531635	0	2.0115	0	0	0	2.51856	0.400247	-2.00233	-0.46413	0	-2.23649	0.330983	-0.314376	0	1.99325	-0.800965	-0.936635	0	4.82164e-17	-1.41772	0	1.71039	0	-4.82164e-17	-0.478396	0	-0.429066
GO_CARBOHYDRATE_BINDING	42	10	-4.79837	1.18371	-1.32586	-4.43026	-1.01768	-0.571966	-1.79682	0	-2.92446	1.95532	0.920073	-0.714978	-0.201373	0.270896	0.347233	0	-1.35882	-0.237156	3.05541	-0.820201	-0.507998	1.03893	-0.605161	4.82164e-17	0.561456	2.63205	-4.82164e-17	-1.5363	-0.168517	4.82164e-17	-2.70175	1.45528	-0.279233	-3.12298	2.74807	-0.845787	-1.11404	0.278784	-0.111281	-0.268319	-4.82164e-17	7.3019	-0.74021	1.24971	-0.197404	0	-0.154236
GO_REGULATION_OF_LIPID_METABOLIC_PROCESS	32	19	0.493263	-0.679257	4.48986	-1.85966	-0.551861	0.307823	-1.75934	-4.82164e-17	-0.462699	1.39722	0	0.310112	0.238163	0.423641	-0.564599	-1.17295	4.90078	-11.2184	2.42344	0.297823	-7.46016	0.999897	1.69174	-0.674321	0	0.285789	0.138754	-4.12882	1.27732	2.67142	-3.18564	0	-0.277503	-0.884399	-0.134811	0	4.20831	-0.201414	-1.08365	0.506252	-0.480822	-0.480822	-1.75615	0.323584	-0.195858	1.06764	0.506252
GO_GLUCOSE_IMPORT	36	1	0	0	0.936322	-0.986787	-0.830184	1.03698	-1.63278	0	-4.82164e-17	0	-0.989038	0	0.874501	0	1.07999	0	-4.82164e-17	0	4.82164e-17	1.02444	-0.991302	0	4.82164e-17	-4.82164e-17	0	0	0	0.977911	0.962845	-4.82164e-17	4.82164e-17	-4.82164e-17	0	4.82164e-17	0	4.82164e-17	4.82164e-17	4.82164e-17	4.82164e-17	-0.920857	-4.82164e-17	-4.82164e-17	4.82164e-17	4.82164e-17	4.82164e-17	0	0
GO_FUCOSYLTRANSFERASE_ACTIVITY	47	2	4.82164e-17	0	-4.82164e-17	4.82164e-17	-0.798227	4.82164e-17	-1.59843	0	0	0.958441	4.82164e-17	-4.82164e-17	-4.82164e-17	4.82164e-17	0	-4.82164e-17	0	0	0	-4.48766	0	-4.82164e-17	0	-4.82164e-17	0	0	0	0	4.82164e-17	0	4.82164e-17	0	-4.82164e-17	4.82164e-17	0	4.82164e-17	-4.82164e-17	0	0	4.82164e-17	0	0	0	0	-4.82164e-17	4.82164e-17	4.82164e-17
GO_FUCOSE_METABOLIC_PROCESS	47	2	0	0.810505	4.82164e-17	4.82164e-17	-0.716427	-4.82164e-17	-1.5095	-0.993238	0	0.87395	0	-4.82164e-17	0	4.82164e-17	0	0	4.82164e-17	0	0	-2.55506	4.82164e-17	0	4.82164e-17	0	-4.82164e-17	-4.82164e-17	0	-1.01508	-4.82164e-17	-4.82164e-17	0	0	0	0	0	0	0	-4.82164e-17	0	0	1.20442	0.911397	0	4.82164e-17	0	0	0
GO_GLUCOSAMINE_CONTAINING_COMPOUND_METABOLIC_PROCESS	46	1	4.82164e-17	-1.11826	0	-0.677634	-1.33649	0.72484	-1.30278	-1.88864	0	0	0	4.82164e-17	-1.03901	0	0	0	-4.82164e-17	-0.559949	0.539937	-4.82164e-17	0	0	0	0.98246	0	4.82164e-17	0	0	0	-4.82164e-17	-1.53892	-4.82164e-17	-4.82164e-17	0	0	0	0	0	0	-2.59418	4.82164e-17	-1.43953	4.82164e-17	-1.53861	-0.445534	4.82164e-17	0
KEGG_GLYCOSPHINGOLIPID_BIOSYNTHESIS_LACTO_AND_NEOLACTO_SERIES	47	2	4.82164e-17	-1.11826	0	-4.82164e-17	0	0	-1.30278	4.82164e-17	0	0.681865	0	4.82164e-17	0.573513	0	0.765563	0	-4.82164e-17	-0.559949	-4.82164e-17	-3.54938	0	0	0	0	0	0.699322	0.765563	0	0	-4.82164e-17	0	-4.82164e-17	-4.82164e-17	0	0	0	0	0	0	0	4.82164e-17	0	4.82164e-17	0	4.82164e-17	4.82164e-17	0
GO_AMINO_SUGAR_METABOLIC_PROCESS	46	3	0	1.18454	0	-1.29671	-1.80107	1.39118	-1.12146	-2.62097	0	-4.82164e-17	0	0	-0.862764	0	-1.35479	0	4.82164e-17	-1.06156	0.389671	0	-1.30517	0	4.82164e-17	-1.20995	-4.82164e-17	-4.82164e-17	0	0.508856	0.495727	0	-2.10054	0	0	4.82164e-17	0	0	0.658041	0	0	-5.42663	4.82164e-17	2.37711	0	-1.35479	-0.833631	0	4.82164e-17
KEGG_AMINO_SUGAR_AND_NUCLEOTIDE_SUGAR_METABOLISM	46	4	-0.453244	0.431455	-1.68936	-2.13691	-5.77881	1.31632	-1.08171	-1.45837	0	0	0	-4.82164e-17	-4.82164e-17	-0.554108	-1.31432	-0.537476	-0.921486	0	1.71175	-0.706774	-0.48646	1.50654	0	0	-4.82164e-17	0.502526	0	-0.612865	0.462093	0	-0.43798	0	0	4.82164e-17	0	0	0	0	0	-7.75014	4.82164e-17	2.26015	0	-1.31432	-0.768304	0	4.82164e-17
GO_REGULATION_OF_PEPTIDE_TRANSPORT	15	3	-1.40245	-1.3747	-0.439466	-1.55284	-0.569058	0.560486	-1.05279	-0.375509	-0.281796	0	-0.53056	0.665864	1.95191	-0.569036	-0.601073	-0.345324	0.853149	-1.86406	-0.27645	-1.42492	-1.10897	1.65468	2.47571	0.536675	3.1863	0	4.82164e-17	2.02709	-1.17803	1.74615	1.41165	-0.44486	-0.740648	0.337899	1.0988	4.2916	-1.70072	1.95699	-0.423335	-0.922281	-1.29814	0.55711	-0.765866	0.142808	-0.862734	0.177448	4.82164e-17
GO_MONOSACCHARIDE_TRANSPORT	36	3	-0.383927	4.82164e-17	0.978598	-1.06827	-0.289383	0.453397	-0.996864	4.82164e-17	0	-4.82164e-17	-0.413644	0	0.32275	0	1.23735	0.930713	1.52242	1.58908	-0.831848	1.13607	-1.07636	0.539759	-4.82164e-17	-0.374201	0	1.95805	0	1.05239	1.02554	-4.82164e-17	-1.74604	0	0	0	1.33223	-0.905503	-0.438824	-4.82164e-17	0	-0.951419	-4.82164e-17	-4.82164e-17	0	0	0	4.82164e-17	0
GO_PEPTIDE_TRANSPORT	15	0	0	0.278914	4.82164e-17	4.82164e-17	-0.616169	-0.632221	-0.884939	-4.82164e-17	4.82164e-17	-4.82164e-17	-0.324854	0.905523	0.685848	-4.82164e-17	0	0	-0.729953	-0.232417	4.82164e-17	-0.526483	-0.87833	0	-0.652835	-0.288795	1.00709	-1.47897	0	4.82164e-17	-0.459175	0	4.82164e-17	0.87833	0	0	1.12257	0.512435	0.447949	-4.82164e-17	0	-4.82164e-17	-4.82164e-17	0.943495	0.276175	1.77237	-0.196768	-4.82164e-17	0
GO_MULTICELLULAR_ORGANISMAL_MACROMOLECULE_METABOLIC_PROCESS	43	7	-0.269945	-4.82164e-17	-0.489172	-0.805618	-4.82164e-17	-0.596742	-0.84695	0	-16.607	0.297813	0	0.188914	0	0	0.364657	0.782513	0	-0.20753	0.201295	0.86845	-0.297813	-1.05591	4.82164e-17	0.550872	0	0	0.364657	0	-0.426737	0.876826	-0.257314	-14.4335	0.674139	0	1.05263	3.15082	-0.860196	-0.617083	0.75023	-0.248024	-4.82164e-17	0.876826	0	0.347618	-0.190545	0	-1.82258
GO_POLYSACCHARIDE_METABOLIC_PROCESS	26	2	4.82164e-17	-4.82164e-17	-1.22521	-0.290729	-0.550849	0	-0.841824	-0.385955	-4.82164e-17	4.82164e-17	4.82164e-17	0.401319	-4.82164e-17	0.249704	-4.82164e-17	0	-0.688368	-0.595186	4.12197	-0.488149	-0.293996	1.8694	1.65035	-1.33787	0.349798	-0.563725	0.360542	-1.04892	3.01526	1.57349	-0.711768	-0.488149	-0.768135	4.82164e-17	0	-0.753008	-0.851327	0.275109	4.82164e-17	1.00192	4.82164e-17	-0.972524	0	-1.06828	1.24734	-1.03371	0
REACTOME_TRANSPORT_OF_GLUCOSE_AND_OTHER_SUGARS_BILE_SALTS_AND_ORGANIC_ACIDS_METAL_IONS_AND_AMINE_COMPOUNDS	31	9	0.938014	0.623113	1.20193	0.583538	-2.18079	3.12979	-0.794118	-1.66293	4.82164e-17	0.259238	-4.82164e-17	4.82164e-17	0	0.217322	0.869474	-0.300758	0.997142	-3.09066	2.96888	2.20031	4.82164e-17	0	0	1.26464	-0.629882	10.8648	0	0.703013	-1.78676	0	-1.87616	0	4.82164e-17	0	-4.01064	4.82164e-17	1.74977	0.682595	-0.201059	-0.212407	-0.923695	-0.923695	0	-4.82164e-17	-0.387717	-4.82164e-17	-0.349667
GO_HYDROLASE_ACTIVITY_HYDROLYZING_O_GLYCOSYL_COMPOUNDS	42	5	0	-0.615314	-1.11817	-1.30698	0	-1.34328	-0.785276	-0.340268	4.82164e-17	0	-0.251412	-1.16062	0	0	0.315998	-0.294085	0.501339	0	1.50954	2.16654	-0.709685	0.35963	0.299847	-0.219057	0	0	0	0.688541	4.82164e-17	0.279438	-1.174	-4.82164e-17	0	0	0	0	0.364721	0.235222	-0.200788	-5.25448	0	-2.13111	0.207848	-1.00964	-0.38637	4.82164e-17	-0.342604
GO_MULTICELLULAR_ORGANISM_METABOLIC_PROCESS	43	5	-0.224029	0	-0.431551	-0.695409	0	-0.535694	-0.780934	-0.336822	-15.394	0.249888	-4.82164e-17	0.383889	0.200084	0	0.312645	0.717484	0.198432	0	0	0.755438	-0.702533	-0.987599	0.296562	-1.17759	-4.82164e-17	0.262628	0.312645	0	-0.371659	0.763461	-0.212379	-13.5362	0.61119	-0.201159	0.932807	2.8827	-1.37981	-1.37705	0.68576	-0.203841	0	0.763461	0	0.296562	-0.385563	0	-1.63377
GO_CARBOHYDRATE_TRANSPORT	36	3	-0.215532	1.75426	1.78825	-0.674628	-2.06356	1.39044	-0.768212	-0.878213	0	0	-0.239464	0.380445	0	0.201124	0.824226	0.704971	1.50294	1.14718	0.897671	0.734066	-0.681678	0.920989	0.78805	-1.14465	-0.605225	1.32049	4.82164e-17	0.660828	0.637599	0	-1.12995	0	0	-0.201043	0.909994	-0.681001	0.350886	0.223615	-0.199882	-0.574214	-4.82164e-17	-4.82164e-17	0.201135	0	0	-4.82164e-17	4.82164e-17
GO_AMIDE_TRANSPORT	15	2	4.82164e-17	4.82164e-17	1.12416	0	-0.439185	1.37912	-0.764069	0	0	0	-0.236593	0.637357	-0.525031	0.201129	-4.82164e-17	4.82164e-17	-0.613829	-0.939137	-0.607499	0.727135	-1.26191	0	-0.539885	-1.13396	0.794204	-1.24307	0	-0.34008	0.630998	-4.82164e-17	-0.20141	0.67492	-4.82164e-17	-0.200946	0.902585	1.05688	0.924737	0.220828	-0.199584	4.82164e-17	0	1.35953	0	1.43358	-0.168377	4.82164e-17	4.82164e-17
GO_METALLOENDOPEPTIDASE_ACTIVITY	43	5	0.844678	-0.538148	0.198564	-1.09198	0	-3.08826	-0.703573	-0.277079	4.00518	0.201038	-0.201031	0	0	0	0.254721	-0.234676	-1.37924	-0.186582	0	1.1845	-0.201038	-0.906992	-0.484361	0.422636	0.245344	0	-1.92943	0.200881	0	0.221363	-0.198383	-7.07033	-1.04953	-0.196041	2.2393	1.69529	-0.215066	-0.484361	0.610579	0.859315	0	0.221363	-4.82164e-17	0.239933	-0.145813	0	-0.770128
GO_HYDROLASE_ACTIVITY_ACTING_ON_GLYCOSYL_BONDS	42	5	-0.198375	-0.522258	-0.934324	-1.04835	0	-1.1505	-0.686615	-0.264437	-0.199411	0.200743	-1.05376	-1.05559	-4.82164e-17	0.195661	0.242517	-0.2229	0.180721	0	1.17752	1.79452	-0.551888	0.282057	0.228042	0	0	0.201021	-4.82164e-17	0.532609	0	0.20989	-0.924736	0.200743	-0.199703	-0.193432	0	0	0.286708	-4.82164e-17	-0.405308	-4.45219	0	-1.92165	1.45046	-0.906499	-0.565216	4.82164e-17	-0.266558
GO_HYDROGEN_TRANSPORT	20	3	-4.82164e-17	2.51024	0.790065	-0.902753	-0.570225	-1.03857	-0.628872	-0.222776	0	-0.29335	0	-4.82164e-17	0.381511	-0.573741	1.12238	0.568458	0.615877	-0.377157	0.368723	0.510372	0.44675	4.82164e-17	0.200814	-0.186817	4.82164e-17	-0.983123	0.202464	-0.237061	-0.252551	0.199522	0.30493	0.195725	0.46853	4.82164e-17	0.667277	-4.82164e-17	0	0.191674	-0.383883	-1.82431	0	0	0	0	-0.747284	0	-0.224748
GO_HEXOSE_METABOLIC_PROCESS	27	12	-0.1749	0.166967	2.2565	-0.77127	-0.808201	-4.82164e-17	-0.574871	-1.05635	-0.3871	0	0.531614	4.82164e-17	-0.356047	4.82164e-17	0	-2.11855	1.32232	-3.12773	-5.1725	1.38619	-4.07003	5.17023	0	0.313113	0	1.33974	0	-2.4884	1.19264	0.192523	-4.44491	0.388279	0	-0.375395	0.200991	0.7127	-6.09076	0.3871	-0.569846	-0.634112	0.327825	4.82164e-17	0.37848	0	-0.924577	0	-0.200759
GO_AMINOGLYCAN_METABOLIC_PROCESS	42	3	-0.167919	-1.04201	0.375415	0.364915	0	-0.895099	-0.554229	-1.59817	-2.28524	-0.670351	-0.387192	0.908835	-0.338282	0.372545	0	-0.432883	2.30378	0.749065	-0.411088	0.802793	-1.2094	0	-0.351231	0.296189	4.82164e-17	0	0	0.703844	0.38299	0	-0.61549	2.41946	-0.384312	0	-0.797448	0.238803	0.200894	1.66914	0.466957	-1.4944	-1.6353	-0.675371	0.157882	-0.76582	-0.915023	0	0
GO_METALLOPEPTIDASE_ACTIVITY	43	7	0.645069	-0.362621	0	-1.56926	-0.280031	-2.28748	-0.512714	-0.452685	3.16487	0.37807	0.470831	0.11081	0.136961	0.349619	4.82164e-17	0.455633	-0.995241	-0.300325	4.82164e-17	2.34827	-0.37807	-0.704406	-0.315502	-0.568842	-0.971055	-0.276553	-1.51638	-0.197291	0.155506	-0.402	0.215964	-5.39358	-1.50066	-0.138691	1.5037	1.14646	0.198288	0.368311	0.4275	0.658965	-4.82164e-17	-0.631724	0	0.773059	0.891232	0.519148	-0.456771
GO_MONOSACCHARIDE_METABOLIC_PROCESS	27	20	-0.141055	0.330433	5.18207	-0.572404	-0.468243	-0.27896	-0.488477	-0.830083	-0.568408	-0.200893	0.4472	0.10797	-0.282847	0.138471	-0.694599	-2.3355	2.43633	-4.4218	-4.58725	-1.1174	-4.90391	5.32843	0	0.243741	0	1.55038	0	-4.40082	3.88266	0.380967	-3.65681	0.367649	-0.147557	-0.548419	0.193058	1.07826	-6.03291	0.568408	-0.745997	-0.326362	0.257079	0	0.553893	0	-1.06544	-0.662462	-0.19032
BIOCARTA_MTOR_PATHWAY	6	0	0	0.668253	0	4.82164e-17	0	0	-4.82164e-17	0	-4.82164e-17	0.72951	0	0	4.82164e-17	0	0	0	0	-0.605557	0	4.82164e-17	4.82164e-17	0	0	4.82164e-17	4.82164e-17	0	0	0.716791	0	-4.82164e-17	0	0	-0.708558	4.82164e-17	4.82164e-17	-4.82164e-17	0	4.82164e-17	4.82164e-17	-0.66286	0	0	0	0	0	0	0
BIOCARTA_P53HYPOXIA_PATHWAY	5	1	4.82164e-17	0.685376	4.82164e-17	0	0	0.790678	-4.82164e-17	0	-0.721825	4.82164e-17	0	-4.82164e-17	0	0	0	4.82164e-17	0	-4.82164e-17	0	0	-4.82164e-17	0	0	0	4.82164e-17	-4.82164e-17	-4.82164e-17	0	0	0	-0.692741	4.82164e-17	-0.725891	0	-0.77629	0	0	-1.12551	-4.82164e-17	0	4.82164e-17	0	4.82164e-17	0	-4.82164e-17	0	0
BIOCARTA_RAS_PATHWAY	16	0	0	0	0	4.82164e-17	0	0	-4.82164e-17	0	-4.82164e-17	0.72951	0	0	0.619383	-0.803518	0	1.28638	0	-4.82164e-17	0.585139	4.82164e-17	4.82164e-17	0	0	4.82164e-17	4.82164e-17	0	0.814261	-4.82164e-17	0	-4.82164e-17	0	0	0	1.26875	4.82164e-17	-4.82164e-17	0	4.82164e-17	4.82164e-17	0	0	0	0	0	0	0	0
GO_ADP_METABOLIC_PROCESS	27	2	-0.43789	0	-0.685712	-1.18895	-4.82164e-17	-4.82164e-17	-4.82164e-17	-0.576428	0	0	0	0.725111	0.373741	0	0.547673	0	-0.903393	-0.959131	-2.09107	4.82164e-17	4.82164e-17	0.59909	-4.82164e-17	0.752382	0	0.48669	0.547673	0.459385	-0.617184	0	-1.93347	-4.82164e-17	-0.452037	-4.82164e-17	0	0	-0.494983	-4.82164e-17	4.82164e-17	4.82164e-17	0	0	-4.82164e-17	0.528301	4.82164e-17	4.82164e-17	4.82164e-17
GO_AMINO_ACID_BETAINE_METABOLIC_PROCESS	31	5	0	0	0.773191	0	-4.82164e-17	0.87108	-4.82164e-17	-0.944918	0	-4.82164e-17	0	0	4.82164e-17	0	4.82164e-17	0	-1.29381	-4.2228	2.81463	4.82164e-17	-0.826573	3.73521	0.891512	-0.777033	4.82164e-17	3.3435	4.82164e-17	1.93036	-0.989597	0.863693	-0.771285	0	0	0	-2.01887	-4.82164e-17	-4.8853	-1.20966	0	0	-4.82164e-17	-4.82164e-17	0	4.82164e-17	0	0	0
GO_AMINOPEPTIDASE_ACTIVITY	48	2	-0.469481	0	0	-1.25884	0	0.543052	-4.82164e-17	-4.82164e-17	0	0.503034	1.05209	4.82164e-17	0	1.15099	4.82164e-17	0	0	-0.391584	0.373646	0.532005	0	-4.82164e-17	0.561582	4.82164e-17	-4.82164e-17	0	0.581261	-0.630454	4.82164e-17	-4.82164e-17	-0.454052	0.503034	-1.22621	-0.436267	-0.529842	0	-0.527694	0.480246	-0.412281	-1.13692	0	-1.23599	0.444211	1.39214	-0.290755	0.654895	0
GO_AMMONIUM_TRANSPORT	37	6	-0.967764	0	0.939615	-0.393713	-0.273511	0	-4.82164e-17	-1.25539	-0.376215	0.397359	-4.82164e-17	0.201776	0.833203	0	0	-0.445488	2.25071	1.54554	0.771248	0	-1.03636	1.30215	0	4.82164e-17	0	1.89435	0	-2.24858	0.986055	0.428482	-0.352053	4.82164e-17	-0.379621	-4.82164e-17	2.2393	4.82164e-17	-1.92143	-0.737989	0	0	0	0.428482	0.343017	0	0	4.82164e-17	-2.19401
GO_ATPASE_BINDING	6	0	4.82164e-17	0.259287	0.266095	-0.302337	-4.82164e-17	0.339869	-4.82164e-17	-0.398802	0	4.82164e-17	0	0.421894	0.223973	-0.364359	4.82164e-17	-0.349774	0.210142	-1.84154	0	0.33036	-2.32072	-4.82164e-17	0	-0.268884	0.362222	-0.578073	4.82164e-17	2.27117	-0.435625	0.334118	-0.264714	4.82164e-17	-1.45588	-0.250136	4.82164e-17	0.488095	-0.878367	0.787306	-0.230745	1.01792	0	0.334118	0.256628	0.355919	-1.39849	4.82164e-17	-1.044
GO_BICARBONATE_TRANSPORT	34	5	1.23117	-2.10095	0.439636	0	4.82164e-17	4.82164e-17	-4.82164e-17	0	0	0	0	0.271177	0.388335	4.82164e-17	-9.64327e-17	-0.537476	0.37109	0	-4.82164e-17	0.515167	4.82164e-17	4.82164e-17	0.544496	-0.442976	-4.82164e-17	0.502526	0	-0.612865	-4.82164e-17	0.519501	-0.43798	0	0	4.82164e-17	0	0	0	-0.840839	0	-0.426661	4.82164e-17	-4.82164e-17	0	0	-4.82164e-17	0	4.57774
GO_BRANCHED_CHAIN_AMINO_ACID_METABOLIC_PROCESS	19	2	0	0	1.64287	4.82164e-17	0	0.773054	-4.82164e-17	-0.845515	-4.82164e-17	-4.82164e-17	0	0	4.82164e-17	0	0	0	0	-0.605557	6.41834	4.82164e-17	4.82164e-17	0	1.88339	4.82164e-17	4.82164e-17	0	0	1.725	-0.889476	-4.82164e-17	0.962625	0	0	4.82164e-17	4.82164e-17	-4.82164e-17	0	4.82164e-17	4.82164e-17	0	0	0	0	0	0	0	0
GO_CATECHOLAMINE_METABOLIC_PROCESS	37	3	0	0	0.472787	0	0	4.82164e-17	-4.82164e-17	0	0	-0.72507	1.07236	0.819769	1.08864	0	0	-0.57251	4.82164e-17	-1.06156	1.02164	0.549819	-2.2659	3.94455	4.82164e-17	0	0.586942	-0.826856	0	1.28009	0.495727	0.554229	-1.19894	0	0	4.82164e-17	1.57085	0	0.658041	-0.879272	0	4.82164e-17	4.82164e-17	0	0	4.82164e-17	0	-1.3194	4.82164e-17
GO_CERAMIDE_METABOLIC_PROCESS	21	0	4.82164e-17	-0.699773	-0.512878	0.658495	0	0.936643	-4.82164e-17	-1.06829	0	0.317964	0	0.193938	0	-0.37747	0	0	0	-1.2135	0.610499	-0.516432	-0.317964	0	4.82164e-17	0.575337	0.375306	-0.593094	0	0.836403	0.296932	4.82164e-17	-0.276356	0	0	0	-0.91094	-4.82164e-17	0	0.81479	-0.241745	-2.97232	-1.00506	-1.00506	4.82164e-17	4.82164e-17	-0.19519	0	0
GO_CGMP_METABOLIC_PROCESS	13	1	0	0.668253	0	4.82164e-17	0	0	-4.82164e-17	0	-4.82164e-17	-4.82164e-17	0	1.22738	-1.08992	0	0	0	0.599592	-0.605557	-1.18335	0.761076	4.82164e-17	2.04223	0	-0.681176	4.82164e-17	-1.05279	0	0.716791	0	-4.82164e-17	-0.675578	0	0	4.82164e-17	2.0293	-4.82164e-17	0	4.82164e-17	4.82164e-17	0	0	0	0	0	0	0	0
GO_CIS_TRANS_ISOMERASE_ACTIVITY	6	0	4.82164e-17	4.82164e-17	0.439636	0	-2.57	4.82164e-17	-4.82164e-17	0	-2.07406	0	-0.484512	-4.82164e-17	0.388335	-0.554108	-9.64327e-17	0	0	-0.376273	0.358582	0	0.875938	0.615806	0	0	-4.82164e-17	-4.82164e-17	0	-0.612865	-4.82164e-17	0.519501	4.82164e-17	0	0	4.82164e-17	0	0	0	0	-1.03638	4.82164e-17	4.82164e-17	-4.82164e-17	0	0	-4.82164e-17	0	4.82164e-17
GO_CYCLASE_ACTIVITY	13	2	-0.709902	0.685376	0.694607	0	0	0.790678	-4.82164e-17	-0.863413	0	4.82164e-17	0	0.497065	0	0	0	-1.90489	1.51536	-1.528	1.48469	0.778649	-0.746942	0.887985	0	-0.698369	0.818616	-4.82164e-17	-4.82164e-17	-0.884825	0.71981	0	-0.692741	0.746942	0	0	3.44759	0	-0.773946	0	-4.82164e-17	0	4.82164e-17	0	4.82164e-17	0	-4.82164e-17	0	0
GO_CYCLIC_NUCLEOTIDE_METABOLIC_PROCESS	13	1	-0.366267	0.922678	4.82164e-17	-4.82164e-17	4.82164e-17	0	-4.82164e-17	0	0	4.82164e-17	-4.82164e-17	1.77413	-0.721995	0	0	-0.445488	0.797316	-1.47973	-0.810207	0.424389	-0.397359	1.30215	-0.737989	-2.58008	0.458957	-0.687282	0	1.01263	0	0	-0.352053	1.03636	-4.82164e-17	-4.82164e-17	2.2393	4.82164e-17	-0.420357	0.376215	0.875541	0	0	0	0.916039	0.452142	0	4.82164e-17	-4.82164e-17
GO_DICARBOXYLIC_ACID_TRANSPORT	15	5	1.03105	-0.71058	3.10042	4.82164e-17	4.82164e-17	1.7149	-4.82164e-17	-4.82164e-17	4.82164e-17	0.326561	0	7.45305	6.80131	-4.82164e-17	0.395519	-0.371712	0.228126	-1.24258	4.82164e-17	0.351865	-0.87833	0.4425	0.377988	-0.288795	0	-0.603508	0	-0.439815	0.830374	0	-2.21474	0	0	0	0	0.512435	-0.926506	0.83392	0	-0.274819	-4.82164e-17	0.355708	0	-1.11279	-0.470388	-4.82164e-17	0
GO_ENERGY_RESERVE_METABOLIC_PROCESS	26	3	0	0	-2.26532	4.82164e-17	-0.212907	-0.632221	-4.82164e-17	-0.421716	4.82164e-17	-4.82164e-17	0	0.459131	4.82164e-17	0.280297	0	-0.371712	-1.74481	-1.94169	4.42207	-0.526483	-0.326561	1.13419	0.377988	-0.792818	0	-0.603508	0	-1.12836	3.22684	1.69418	-1.43801	-0.526483	-0.841081	0	0	-0.795314	-1.66722	0.306875	0	-4.82164e-17	-4.82164e-17	0.355708	0	0	1.29252	-1.07806	0
GO_ESTROGEN_METABOLIC_PROCESS	30	2	0	0	4.09701	4.82164e-17	0	0	-4.82164e-17	0	-4.82164e-17	-4.82164e-17	0	0	4.82164e-17	0	0	1.28638	0.599592	-1.49197	0	4.82164e-17	-0.72951	0.870006	0	4.82164e-17	0.800881	0.747206	0	0.716791	-0.889476	1.8269	0.962625	0.72951	0	4.82164e-17	-0.758727	-4.82164e-17	-1.80734	-1.10695	4.82164e-17	-0.66286	0	0	0	0	0	0	0
GO_ETHANOLAMINE_CONTAINING_COMPOUND_METABOLIC_PROCESS	30	1	-0.248887	0.231509	1.26241	0.605188	-0.199674	0.308823	-4.82164e-17	-0.965713	-4.82164e-17	0.762803	0	0.389182	0.201245	0	0.340951	0	2.39062	-2.41969	3.95206	0.299654	-1.40473	2.7123	-0.589239	-0.240664	0	0.793154	0	-1.78927	-2.78862	0	-1.96133	0.762803	0	-0.222795	0.998345	0	1.81637	1.33614	0	-0.227722	4.82164e-17	1.5052	0.228976	-4.82164e-17	-0.389411	0.404461	0
GO_FATTY_ACID_DERIVATIVE_METABOLIC_PROCESS	29	11	0.920052	0	4.32936	0.567208	-0.195113	0.278422	-4.82164e-17	0	-1.22846	0.24687	-0.245343	0.382821	0.199797	0	-1.00066	-0.789488	-2.60524	-3.81917	7.46199	0.269623	2.46672	0.93615	-0.55152	0	-1.49977	2.08106	-4.82164e-17	-1.67285	-3.61798	0	3.98288	1.29545	-0.232134	-0.20115	0.347697	1.90959	-4.89188	-1.36858	-0.533875	-0.201133	0	1.39378	0.202267	4.82164e-17	-0.384671	0.37082	-0.335745
GO_GLUCAN_METABOLIC_PROCESS	26	2	0	0	-1.48037	-4.82164e-17	4.82164e-17	0	-4.82164e-17	-0.498297	0	4.82164e-17	-4.82164e-17	0.587967	0	0.347492	0	-4.82164e-17	-0.816924	-0.808109	5.05649	-0.607676	-0.397359	1.30215	0.452142	-0.946528	0	-0.687282	0	-1.29613	3.67267	1.94924	-0.936188	-0.607676	-0.997301	-4.82164e-17	0	-0.883557	-1.08671	0	0	0	0	0.428482	0	0	1.38583	-1.1699	-4.82164e-17
GO_GLUCOSE_6_PHOSPHATE_METABOLIC_PROCESS	17	2	-0.709902	0	-0.980872	-0.742632	0	0	-4.82164e-17	0	0	4.82164e-17	0	-4.82164e-17	0	0	0.832047	4.82164e-17	-1.20911	-4.82164e-17	-2.72274	0	-0.746942	0	0	0	4.82164e-17	-4.82164e-17	-4.82164e-17	-0.884825	0.71981	0	-0.692741	4.82164e-17	-1.74469	0	4.82164e-17	0	0	0	-4.82164e-17	0	4.82164e-17	0	4.82164e-17	0	-4.82164e-17	0	0
GO_GLUCURONOSYLTRANSFERASE_ACTIVITY	35	7	0	0.533074	2.34148	0	-0.448436	-0.935483	-4.82164e-17	0	-0.567479	0	0	0	0.487005	0	0	0	-1.03974	-2.11601	1.16582	0	-1.45713	0.726402	0	-0.545315	4.82164e-17	-4.82164e-17	0	-2.93012	-4.36023	0	6.2202	0	4.82164e-17	0	0	0.80479	4.30547	0	-4.82164e-17	0	0.904491	-4.82164e-17	0	0	0	-1.40117	0
GO_GLUTAMINE_METABOLIC_PROCESS	3	2	0	0.668253	-0.962625	4.82164e-17	-0.578146	0	-4.82164e-17	0	-4.82164e-17	-4.82164e-17	0	0	4.82164e-17	0	0	0	1.47939	-0.605557	0.585139	0.761076	1.14335	0.870006	0	4.82164e-17	4.82164e-17	0.747206	0	2.92366	1.69523	-4.82164e-17	2.23261	0	0	4.82164e-17	0.863732	-4.82164e-17	-1.80734	0.704513	4.82164e-17	0	0	0	0	0	-3.25744	0	0
GO_GPI_ANCHOR_METABOLIC_PROCESS	21	2	0	0.533074	-0.816381	0	4.82164e-17	0	-4.82164e-17	-0.702718	-0.567479	0	0	0	0	3.43556	0.672568	0	0.468457	-0.474039	4.82164e-17	0.621477	-0.591295	0	0.652187	-0.545315	4.82164e-17	-4.82164e-17	0	0	0	0	0	0	4.82164e-17	0	0	0	0	0	-4.82164e-17	0	4.82164e-17	-4.82164e-17	0	0	-0.365721	4.82164e-17	0
GO_GTP_METABOLIC_PROCESS	4	2	0	0	0.677434	-0.725219	0	0	-4.82164e-17	0	-4.82164e-17	-4.82164e-17	0	0	4.82164e-17	-1.90499	0	0	0	-4.82164e-17	0.585139	4.82164e-17	4.82164e-17	0.870006	0	1.03303	4.82164e-17	-1.05279	0	0.716791	0.702508	0.76582	0	0	0	4.82164e-17	-0.758727	-4.82164e-17	0	4.82164e-17	4.82164e-17	0	0	0	0	0	-0.488456	0	0
GO_HEME_METABOLIC_PROCESS	50	4	0	0.580594	4.9898	1.02836	-4.82164e-17	0	-4.82164e-17	4.82164e-17	0	0	0	0	-4.82164e-17	0	0	4.82164e-17	4.82164e-17	-1.30736	1.26538	0.670746	-0.640016	0.777262	0.70197	0	0	0.657236	0	2.62673	1.50602	-4.82164e-17	-0.587684	0	-0.619659	4.82164e-17	0	0	0.783519	-4.82164e-17	4.82164e-17	4.82164e-17	0	1.6353	0	0	-0.40834	4.82164e-17	1.42343
GO_HEPARAN_SULFATE_PROTEOGLYCAN_BINDING	43	2	0	0	-2.44398	-0.822182	-4.82164e-17	-4.82164e-17	-4.82164e-17	0	-1.90436	-4.82164e-17	0	0	4.82164e-17	0	4.82164e-17	0	2.86255	1.09782	4.82164e-17	4.82164e-17	-3.28652	0	0.891512	0	4.82164e-17	4.82164e-17	4.82164e-17	0	-4.82164e-17	0	-0.771285	1.95725	0	0	0.963442	-4.82164e-17	2.26505	0	0	0	-3.53078	-4.82164e-17	0	4.82164e-17	0	0.992992	-0.947945
GO_HYALURONIC_ACID_BINDING	43	0	-0.709902	0.685376	4.82164e-17	0	0	-1.10291	-4.82164e-17	0	-0.721825	4.82164e-17	0	0.497065	-1.10844	0	1.96467	-0.803115	0	-4.82164e-17	0	0.778649	-4.82164e-17	0	0	0	4.82164e-17	-4.82164e-17	-4.82164e-17	0	0	0	4.82164e-17	1.78846	-0.725891	-0.672851	-0.77629	0.968944	0	0.721825	-4.82164e-17	0	4.82164e-17	1.86411	4.82164e-17	0.810784	-0.5043	0	0
GO_HYDROGEN_PEROXIDE_METABOLIC_PROCESS	44	5	-0.59153	1.40891	2.4601	-0.622994	0	0	-4.82164e-17	-4.82164e-17	0	-4.82164e-17	-4.82164e-17	0	4.82164e-17	-4.82164e-17	0	-0.681404	0	0.88767	1.23906	-0.858596	0	0.763855	2.8227	2.1498	-1.06543	4.82164e-17	-4.82164e-17	-0.760776	0	0	0.85462	-0.858596	-1.49108	0	-4.82164e-17	0	0.770092	0	-4.82164e-17	0	0	0	0	0	0	0	5.08587
GO_HYDROLASE_ACTIVITY_ACTING_ON_CARBON_NITROGEN_BUT_NOT_PEPTIDE_BONDS_IN_LINEAR_AMIDES	24	1	-0.248887	0	-2.06363	0	-0.199674	0.837899	-4.82164e-17	4.82164e-17	-4.82164e-17	-0.449636	0	0.389182	0.201245	1.24246	-4.82164e-17	0	-0.664696	1.24073	1.01627	4.82164e-17	0.621952	-1.02517	0.324326	-4.82164e-17	0	0.793154	0	-1.00396	0.256022	0.303276	-1.25737	-4.82164e-17	1.56818	0	0.380624	0.452928	-0.809002	4.82164e-17	0	-0.227722	4.82164e-17	-4.82164e-17	1.22781	-4.82164e-17	-0.389411	1.86321	0
GO_HYDROLASE_ACTIVITY_HYDROLYZING_N_GLYCOSYL_COMPOUNDS	7	1	0	0	0	4.82164e-17	0	0	-4.82164e-17	0	-4.82164e-17	-4.82164e-17	-1.747	0	4.82164e-17	0	0	0	0	-4.82164e-17	0	4.82164e-17	1.14335	0	0	4.82164e-17	4.82164e-17	0	0	0.716791	0.702508	-4.82164e-17	0	0	0	4.82164e-17	4.82164e-17	-4.82164e-17	0	4.82164e-17	-1.54118	0	0	0	2.75655	0	0	0	0
GO_KERATAN_SULFATE_METABOLIC_PROCESS	42	2	0	-2.3449	0	0	4.82164e-17	0	-4.82164e-17	0	1.16208	0	0	0	0	0	0	0	0.468457	-0.474039	4.82164e-17	0.621477	0	0	0	-4.82164e-17	0.659688	0.608202	0.672568	0.579167	0	0.626022	0	2.50398	4.82164e-17	0	0.72033	0	0	0.567479	-4.82164e-17	-2.29588	4.82164e-17	-4.82164e-17	0	0	0	4.82164e-17	0
GO_LONG_CHAIN_FATTY_ACID_METABOLIC_PROCESS	29	16	-0.239166	4.82164e-17	5.5228	0	-0.198433	0.298204	-4.82164e-17	1.13017	-0.697354	0	-0.264155	0.387915	0.20106	0	0.329925	-0.307643	-3.92958	-9.13736	12.4077	-4.82164e-17	-3.88893	3.65648	0.848422	-4.82164e-17	-1.55308	3.04711	0	-3.64076	-3.75375	0.292732	4.12074	0.739359	4.82164e-17	0	-0.789105	1.13014	-5.08355	-0.576164	-0.201201	4.82164e-17	0	0	0.219602	0	-0.388691	0.392753	4.82164e-17
GO_METHIONINE_METABOLIC_PROCESS	2	2	0	0.76376	1.84684	0	-4.82164e-17	0.87108	-4.82164e-17	0	0	-4.82164e-17	0	0	4.82164e-17	-0.902154	4.82164e-17	0	-1.29381	-2.88227	1.64889	-1.06788	-1.95725	3.73521	4.82164e-17	-0.777033	4.82164e-17	0.844675	4.82164e-17	0.813552	1.90011	0	1.06378	0	-0.805118	0	0	-4.82164e-17	-2.01396	-1.20966	0	0	-4.82164e-17	-4.82164e-17	0	0.891512	-0.5775	0	0
GO_MITOCHONDRIAL_RNA_METABOLIC_PROCESS	23	2	0	4.82164e-17	0.589481	0	-4.82164e-17	0	-4.82164e-17	4.82164e-17	0	0.640016	-0.637924	0	-4.82164e-17	0	0	4.82164e-17	0.514379	0	-1.08641	0	0	-4.82164e-17	-4.82164e-17	0	0	0	0	0	0	-4.82164e-17	-0.587684	0	-0.619659	4.82164e-17	0	0	0.783519	-4.82164e-17	4.82164e-17	4.82164e-17	0	0	0	0	-12.136	4.82164e-17	4.82164e-17
GO_MONOAMINE_TRANSPORT	37	1	-0.709902	0	-0.980872	0	0	0	-4.82164e-17	0	0	4.82164e-17	0	-4.82164e-17	1.55725	0	0	4.82164e-17	0	2.33976	1.48469	0	-0.746942	0	0	0	4.82164e-17	1.82536	-4.82164e-17	-0.884825	0.71981	0	-0.692741	4.82164e-17	-0.725891	0	2.06701	0	-0.773946	0	-4.82164e-17	0	4.82164e-17	0.783413	4.82164e-17	0	-4.82164e-17	0	-0.866399
GO_N_METHYLTRANSFERASE_ACTIVITY	23	1	0	0.637411	0.228467	0	-0.198433	0.298204	-4.82164e-17	-0.354572	0	0.26573	-4.82164e-17	0	0.20106	0.223347	0	0	0.20022	-0.200553	0.199119	-4.82164e-17	-0.26573	0.374213	0	-4.82164e-17	0.319525	0	-0.919156	-0.371672	1.29327	-4.82164e-17	-0.227173	-4.82164e-17	0.632343	0	-4.82164e-17	0	0.379374	0.697354	-0.573858	0.962213	0	0	0	0	-3.94621	0.392753	4.82164e-17
GO_NADP_METABOLIC_PROCESS	17	3	0	1.43594	-2.03566	-0.635845	-4.82164e-17	0.682425	-4.82164e-17	4.82164e-17	0	0	0	0	-4.82164e-17	0	0.722669	-0.694512	-2.49791	0	-2.48357	-0.872277	1.04678	-4.82164e-17	-4.82164e-17	0	0	0	0	-0.774173	-0.796366	-4.82164e-17	-1.45094	0	-1.51839	4.82164e-17	0	0	1.86043	-4.82164e-17	4.82164e-17	-0.575376	0	0	0	0	0	4.82164e-17	4.82164e-17
GO_NEUROTRANSMITTER_TRANSPORT	15	9	-0.176403	0.168655	-0.26625	4.82164e-17	-0.558664	-0.355919	-4.82164e-17	-0.200814	-0.387593	-4.82164e-17	-0.185668	14.5369	15.7564	-0.496473	0	-0.470739	-0.440222	0.795238	4.82164e-17	1.40329	0	0.204411	0.197205	-0.172881	2.9623	4.24622	0.199241	-0.202419	0.387413	4.82164e-17	-0.672162	0.394145	-0.180914	-0.377176	0.585306	0	-0.430368	0.179809	-0.365887	0	-0.70197	4.82164e-17	0	0.481557	-0.925149	0	-0.200878
GO_NUCLEOSIDE_DIPHOSPHATE_KINASE_ACTIVITY	4	1	0	0	-4.82164e-17	0	-4.82164e-17	-4.82164e-17	-4.82164e-17	0	0	-4.82164e-17	0	0.569996	0.713446	-2.11293	4.82164e-17	0	-4.82164e-17	0	4.82164e-17	4.82164e-17	4.82164e-17	0	4.82164e-17	1.13501	4.82164e-17	4.82164e-17	4.82164e-17	0	-4.82164e-17	0	4.82164e-17	0	0	0	-0.856448	-4.82164e-17	4.82164e-17	0	0	0	-4.82164e-17	-4.82164e-17	0	0.891512	-0.5775	0	0
GO_NUCLEOTIDE_SUGAR_METABOLIC_PROCESS	46	1	0	2.31276	-0.816381	0	-4.16302	0.632958	-4.82164e-17	-2.86409	4.82164e-17	0	0	0	-0.9409	0.534793	0	0	0.468457	0	2.05166	-0.820327	-1.45713	0.726402	0	-0.545315	4.82164e-17	0.608202	0	-0.723353	0.565571	0	0	0	4.82164e-17	0	0	0	0	0	-4.82164e-17	-2.29588	4.82164e-17	1.53035	0	0	-1.74471	4.82164e-17	0
GO_OXIDOREDUCTION_COENZYME_METABOLIC_PROCESS	27	5	0	1.59907	-1.0055	-1.1478	-0.388764	0.682103	-4.82164e-17	-0.29335	-0.20105	0	0	0.151284	0.193707	0	1.38344	-0.249891	-1.42253	-1.99761	2.58046	-0.387188	0.53545	0.311692	0.255289	0.441501	0	-0.458014	0.749971	-0.838707	-1.58819	-0.602919	-2.32486	0	-2.48094	-0.198557	-0.231324	4.82164e-17	-1.92105	0.20105	-0.195236	-0.509128	4.82164e-17	0	0	0.255289	0	0.32908	-4.82164e-17
GO_PHOSPHATIDYLETHANOLAMINE_METABOLIC_PROCESS	39	1	-0.788807	0.76376	0.773191	1.22761	-4.82164e-17	0.87108	-4.82164e-17	0	0	-4.82164e-17	0	0	4.82164e-17	0	4.82164e-17	0	1.68011	-0.699174	4.82164e-17	4.82164e-17	1.24637	0	-1.20966	0	4.82164e-17	4.82164e-17	4.82164e-17	0	-0.989597	0	-1.84289	0	0	0	0.963442	-4.82164e-17	-2.01396	0.800972	0	0	-4.82164e-17	0.863693	0	4.82164e-17	0	0	0
GO_PHOSPHATIDYLGLYCEROL_METABOLIC_PROCESS	38	0	-4.82164e-17	4.82164e-17	4.82164e-17	-0.622994	0	0	-4.82164e-17	-4.82164e-17	0	-4.82164e-17	-4.82164e-17	0	4.82164e-17	-4.82164e-17	0.709452	-0.681404	0.502213	0	0	4.82164e-17	0	0	0	0	0	4.82164e-17	-4.82164e-17	-4.82164e-17	0	0	4.82164e-17	0	4.82164e-17	0	-4.82164e-17	0	0.770092	1.48284	-4.82164e-17	-0.562837	0	0	0	0	-0.397006	0.786171	0
GO_PHOSPHATIDYLINOSITOL_PHOSPHATE_PHOSPHATASE_ACTIVITY	12	0	0	4.82164e-17	0	0	-4.82164e-17	0	-4.82164e-17	4.82164e-17	0	1.56119	-0.637924	0	0.533418	0	0	4.82164e-17	4.82164e-17	0	0	0	0	-4.82164e-17	-4.82164e-17	0	0	0	0	0.627654	0	-4.82164e-17	-4.82164e-17	0	0	4.82164e-17	0	0	4.82164e-17	-4.82164e-17	4.82164e-17	-0.575376	0	0	0	0	0	0.799649	4.82164e-17
GO_PHOSPHOLIPASE_A2_ACTIVITY	38	1	-4.82164e-17	0.568025	4.82164e-17	-1.52501	0	0.669368	-4.82164e-17	-4.82164e-17	0	-4.82164e-17	-4.82164e-17	0	4.82164e-17	-4.82164e-17	0.709452	4.82164e-17	2.21365	0	1.23906	0.657738	1.03274	0	0.688833	-0.580468	0	4.82164e-17	-4.82164e-17	0.614842	0	0	4.82164e-17	0	4.82164e-17	0	-4.82164e-17	0	-0.653195	0	-4.82164e-17	0	0	1.60763	0	0	0	0	0
GO_PHOSPHOLIPID_METABOLIC_PROCESS	39	3	-0.105736	0.361861	0.718883	-0.573023	-0.0882164	0.114911	-4.82164e-17	-0.281247	-0.10768	1.34912	-0.41126	0.269519	0.676285	-0.276296	-0.470362	-0.271388	3.68708	0.377938	-0.538343	0.63974	-0.581487	0.135866	0.444402	0.175817	-0.20074	0.254897	0.278311	-0.299493	-0.761548	4.82164e-17	-0.984141	-0.153966	-0.568511	0.663768	0	0.570572	-0.631623	1.04909	-1.61873	-0.5392	0	1.11446	0.954247	0.273694	-0.271365	0.770353	0
GO_PHOSPHOTRANSFERASE_ACTIVITY_PHOSPHATE_GROUP_AS_ACCEPTOR	8	1	0	0	0	0	0	4.82164e-17	-4.82164e-17	0	0	0.520582	0	0.819769	1.92795	-1.45146	0.599479	0	4.82164e-17	0	-4.82164e-17	0	0	0	-0.879272	0.807793	0.586942	-4.82164e-17	0	-0.649023	-4.82164e-17	0	-0.471094	0	0	4.82164e-17	-1.36286	0	-0.54547	0.497568	-0.428828	4.82164e-17	4.82164e-17	0	0.461143	0.579645	-0.3054	-1.3194	4.82164e-17
GO_POLYOL_TRANSPORT	34	2	0	0	1.84684	0	-4.82164e-17	2.04901	-4.82164e-17	0	0	-4.82164e-17	0	0	4.82164e-17	0	4.82164e-17	0	-4.82164e-17	0	4.82164e-17	4.82164e-17	4.82164e-17	0	4.82164e-17	-0.777033	4.82164e-17	4.82164e-17	4.82164e-17	0	-4.82164e-17	0	4.82164e-17	0	0	0	-0.856448	1.05173	0.976301	0.800972	0	0	-4.82164e-17	-4.82164e-17	0	4.82164e-17	0	0	0
GO_POLYSACCHARIDE_BINDING	24	1	4.82164e-17	0	-0.980872	0	0	1.87915	-4.82164e-17	0	0	4.82164e-17	0	0.497065	0	0	0	4.82164e-17	0	-0.622305	0	0	-1.78846	0.887985	-1.12551	1.05144	4.82164e-17	1.82536	-4.82164e-17	-0.884825	0.71981	0.783413	0.980872	0.746942	0	0	3.44759	0	-0.773946	0.721825	-4.82164e-17	0	4.82164e-17	1.86411	4.82164e-17	0	-4.82164e-17	0	0
GO_PYRIMIDINE_NUCLEOSIDE_TRIPHOSPHATE_METABOLIC_PROCESS	4	3	4.82164e-17	0	4.82164e-17	0	0	0	-4.82164e-17	0	0	4.82164e-17	0	-4.82164e-17	0	-3.25745	0	4.82164e-17	0	-4.82164e-17	0	0	-4.82164e-17	0	0	1.05144	4.82164e-17	-4.82164e-17	-4.82164e-17	0	0	0	4.82164e-17	4.82164e-17	0	0	-0.77629	0	0	0	-2.69828	0	4.82164e-17	0	4.82164e-17	0.810784	-3.33462	0	0
GO_PYRIMIDINE_NUCLEOTIDE_METABOLIC_PROCESS	1	3	0	0	0	4.82164e-17	-4.82164e-17	-4.82164e-17	-4.82164e-17	0	0	0	-1.19309	0.258449	0.373741	-3.43159	0	0	-0.903393	-0.959131	-0.896564	4.82164e-17	3.35163	1.471	-0.823011	0.752382	0	0	0	4.82164e-17	-4.82164e-17	0	-0.422792	-4.82164e-17	0	-4.82164e-17	-0.497093	0	-0.494983	-4.82164e-17	-1.79272	4.82164e-17	0	0	1.07218	1.32069	-2.12427	4.82164e-17	4.82164e-17
GO_QUINONE_METABOLIC_PROCESS	17	4	0	0.580594	0.589481	0	-4.82164e-17	0.682425	-4.82164e-17	4.82164e-17	0	0	0	0	-4.82164e-17	0.582352	-1.49188	-0.694512	1.2951	0.901422	3.29015	0	0	-4.82164e-17	0.70197	0	0	0	0.722669	-1.84105	-1.88705	-1.12272	0.86829	0	-0.619659	4.82164e-17	0.77111	0	0.783519	-1.01076	-0.542616	4.82164e-17	0	0	0.577106	0.70197	-0.40834	4.82164e-17	4.82164e-17
GO_REGULATION_OF_CGMP_METABOLIC_PROCESS	13	1	0	-1.07276	0	0	-4.82164e-17	-0.988456	-4.82164e-17	4.82164e-17	1.21638	0	0	1.05094	0.533418	0	0	4.82164e-17	4.82164e-17	0	-1.08641	0	0	0.777262	-4.82164e-17	0	0	0	0	0	0	-4.82164e-17	0.86829	0	0	4.82164e-17	0.77111	0	4.82164e-17	0.615732	4.82164e-17	-0.575376	0	0	0	0	0	4.82164e-17	4.82164e-17
GO_REGULATION_OF_CHOLESTEROL_METABOLIC_PROCESS	30	2	4.82164e-17	0.685376	1.67949	0	0	0.790678	-4.82164e-17	0	0	4.82164e-17	0	-4.82164e-17	0	-0.821263	0	4.82164e-17	2.60274	-2.6222	-2.72274	0	-1.78846	0.887985	0	-0.698369	0.818616	0.764719	0.832047	-0.884825	-2.12014	3.13782	-2.84911	4.82164e-17	-0.725891	-0.672851	-0.77629	0	2.09313	0	-4.82164e-17	0	4.82164e-17	0	4.82164e-17	0	-4.82164e-17	2.12703	0
GO_REGULATION_OF_SODIUM_ION_TRANSPORT	15	1	4.82164e-17	-2.7941	-1.25491	4.82164e-17	-4.82164e-17	1.63748	-4.82164e-17	4.82164e-17	-0.28647	4.82164e-17	0	1.99447	1.89454	-0.364359	0.373097	0	0.609368	0.527867	0.201342	0.886672	-1.5146	-4.82164e-17	0.355919	0	0.362222	0.319441	4.82164e-17	0.808692	-4.82164e-17	0.334118	-0.264714	4.82164e-17	0	4.82164e-17	-0.328504	0	0.424582	-0.626913	0	-0.255312	0	0.334118	0	0	-0.192514	-1.04976	1.01792
GO_REGULATION_OF_SUPEROXIDE_METABOLIC_PROCESS	16	1	4.82164e-17	0	-0.980872	-0.742632	0	0	-4.82164e-17	0	-0.721825	4.82164e-17	0	-4.82164e-17	0	0	0	4.82164e-17	0.616301	-4.82164e-17	-1.20203	0.778649	-0.746942	0.887985	0	-0.698369	4.82164e-17	-4.82164e-17	-4.82164e-17	-2.07346	0	0	-0.692741	0.746942	-1.74469	0	4.82164e-17	0	0.894385	0	-4.82164e-17	0	4.82164e-17	0	4.82164e-17	0	-0.5043	0	0
GO_RETINOIC_ACID_BINDING	35	4	4.82164e-17	0.685376	2.85509	0	0	0	-4.82164e-17	0	0	4.82164e-17	0	-4.82164e-17	0	0	0	-1.90489	-1.20911	-2.6222	1.48469	0	-0.746942	0.887985	-1.12551	-0.698369	4.82164e-17	-4.82164e-17	-4.82164e-17	-2.07346	2.93565	0	5.39503	0.746942	0	0	4.82164e-17	0.968944	3.48742	0	-4.82164e-17	-0.679953	4.82164e-17	0	4.82164e-17	0	-4.82164e-17	0	0
GO_RETINOL_DEHYDROGENASE_ACTIVITY	29	3	0	0	-1.06378	0	-4.82164e-17	-4.82164e-17	-4.82164e-17	0	0	-4.82164e-17	0	0	4.82164e-17	0	-1.69644	0	-1.29381	-1.69297	5.57469	4.82164e-17	-0.826573	2.25177	4.82164e-17	0	0.899466	4.82164e-17	4.82164e-17	-2.24522	1.90011	0.863693	5.76684	0	0	0	0	-4.82164e-17	0.976301	0	0	0	-4.82164e-17	-4.82164e-17	0	4.82164e-17	0	0	0
GO_RETINOL_METABOLIC_PROCESS	29	1	0	4.82164e-17	1.45473	0	-4.82164e-17	0	-4.82164e-17	4.82164e-17	0	0	0	0	-4.82164e-17	0	-1.49188	-0.694512	4.82164e-17	2.10393	2.20924	0	0	0.777262	-4.82164e-17	0	0.70959	0	0	0	0.613786	0.675371	3.39371	0.640016	0	4.82164e-17	-0.668457	0	-1.61607	-4.82164e-17	4.82164e-17	4.82164e-17	0	0.675371	0	0	0	4.82164e-17	4.82164e-17
GO_SERINE_TYPE_EXOPEPTIDASE_ACTIVITY	42	3	0	0	-4.82164e-17	-0.822182	-4.82164e-17	-4.82164e-17	-4.82164e-17	0	-1.90436	-4.82164e-17	0	0.569996	4.82164e-17	0	4.82164e-17	0	0.693013	0	0.678067	4.82164e-17	4.82164e-17	0	-1.20966	0	4.82164e-17	4.82164e-17	4.82164e-17	-0.966617	-0.989597	0.863693	4.82164e-17	1.95725	0	0	0	-4.82164e-17	-0.854064	0	0	-3.07038	-4.82164e-17	0.863693	0.760055	4.82164e-17	0	0	0
GO_SODIUM_INDEPENDENT_ORGANIC_ANION_TRANSPORT	31	7	0	0	1.64287	4.82164e-17	0	4.50941	-4.82164e-17	0	-4.82164e-17	0.72951	0	0	0.619383	0	0	0	-1.19041	-1.49197	3.69205	-0.966673	-0.72951	-1.5729	0	4.82164e-17	0.800881	-2.4173	0	-0.866856	0.702508	-4.82164e-17	5.31372	0	0	4.82164e-17	-3.0572	0.950729	-1.80734	4.82164e-17	4.82164e-17	0	0	0.76582	0	0	0	0.89282	1.52245
GO_SULFUR_AMINO_ACID_METABOLIC_PROCESS	2	5	0	0.464422	1.20259	0	0	-0.857418	-4.82164e-17	-1.5347	0	-4.82164e-17	0	0	-4.82164e-17	-0.589411	-1.35479	0	-0.96045	-5.05284	2.75351	-0.744038	-1.30517	3.94455	4.82164e-17	-0.476201	-4.82164e-17	1.3401	0	1.28009	4.41926	0	2.97904	0	-0.501284	4.82164e-17	-0.547637	0	-2.34825	-0.879272	0	4.82164e-17	4.82164e-17	0	0	0.579645	-0.3054	0	4.82164e-17
GO_SUPEROXIDE_METABOLIC_PROCESS	44	0	-2.38902	1.33357	0.541768	-2.49061	4.82164e-17	-0.935483	-4.82164e-17	0	4.82164e-17	0.591295	0	0	0	0	0	0	4.82164e-17	0	4.82164e-17	-1.93535	0	0	-0.957623	-4.82164e-17	0.659688	-2.10907	0	-0.723353	0	0	0	0	-0.571328	0	0.72033	0	-0.616992	-0.957623	-4.82164e-17	-0.527972	4.82164e-17	-4.82164e-17	0	0	0	4.82164e-17	0
GO_TETRAPYRROLE_METABOLIC_PROCESS	50	5	0	0.345991	5.74911	0.754735	-0.273511	0.434737	-4.82164e-17	0	0	4.82164e-17	0.926389	0.201776	0	-0.461265	0.470689	-0.445488	0	-1.47973	3.065	0.424389	-1.03636	0.520119	0.452142	4.82164e-17	0	1.89435	0	2.72403	1.76288	0	0.603969	4.82164e-17	-0.997301	-4.82164e-17	-1.0911	0.593092	1.31436	-0.737989	0	0	0	1.10443	0	0	-0.600362	4.82164e-17	1.13765
GO_THIOL_DEPENDENT_UBIQUITIN_SPECIFIC_PROTEASE_ACTIVITY	6	0	4.82164e-17	0.270832	0	0	0	4.82164e-17	-4.82164e-17	-1.89113	0	-4.82164e-17	-0.316274	0.193938	0	0.272199	0	-0.362701	0	0	0	-0.516432	0	0	4.82164e-17	0	0	0.331955	0.386313	0	0	0.346836	0	0	-1.50028	0	0	0.502459	0	0.29848	0	0	0	4.82164e-17	4.82164e-17	0.368924	1.28075	0	0
GO_TRNA_METHYLTRANSFERASE_ACTIVITY	23	1	4.82164e-17	0	4.82164e-17	0	0	0	-4.82164e-17	-0.863413	-0.721825	4.82164e-17	0	-4.82164e-17	0	0	0	4.82164e-17	0	-4.82164e-17	0	0.778649	-4.82164e-17	0	-1.12551	0	4.82164e-17	-4.82164e-17	-4.82164e-17	0	0	0	4.82164e-17	4.82164e-17	0	0	4.82164e-17	0	0	0	-4.82164e-17	0	4.82164e-17	0	4.82164e-17	0	-7.29088	0	0
GO_WATER_SOLUBLE_VITAMIN_METABOLIC_PROCESS	36	5	-0.239166	0.222089	5.5228	0	-0.494302	0.81374	-4.82164e-17	0	0	0	1.80087	0.387915	0.20106	-0.321568	-1.02824	-0.835159	-2.68779	1.21388	2.25581	0.793133	-1.36676	-1.01066	-0.576164	0.511162	0	0.769409	0.329925	-0.371672	2.01145	-4.82164e-17	3.01982	0.26573	-0.250522	0	-0.789105	1.13014	-3.09243	-0.576164	-0.201201	4.82164e-17	0	0	0	0	-1.22059	1.02504	4.82164e-17
KEGG_ALPHA_LINOLENIC_ACID_METABOLISM	38	0	0	0	-4.82164e-17	-0.822182	-4.82164e-17	-4.82164e-17	-4.82164e-17	0	0	-4.82164e-17	0	0	4.82164e-17	0	4.82164e-17	-0.883721	0.693013	-0.699174	0.678067	4.82164e-17	-0.826573	0	4.82164e-17	0	4.82164e-17	4.82164e-17	4.82164e-17	-0.966617	-4.82164e-17	0	4.82164e-17	0	0	0	0	-4.82164e-17	-0.854064	0	0	0	-4.82164e-17	-4.82164e-17	0	4.82164e-17	0	0	0
KEGG_ARACHIDONIC_ACID_METABOLISM	29	3	-0.366267	0	1.68937	-1.02834	4.82164e-17	0.434737	-4.82164e-17	0	-1.76877	4.82164e-17	-4.82164e-17	0.201776	0	0	0	-0.445488	-1.9259	1.54554	8.53371	0	-1.84224	0.520119	-0.737989	4.82164e-17	0	1.06948	0	-0.517304	-2.31589	0	-0.936188	1.03636	-4.82164e-17	-4.82164e-17	-0.422366	0.593092	0.52583	-0.737989	-0.850589	0	0	-1.1078	0.343017	0.452142	0	0.540587	-4.82164e-17
KEGG_BETA_ALANINE_METABOLISM	19	3	4.82164e-17	0	1.67949	0	0	0	-4.82164e-17	-0.863413	-0.721825	4.82164e-17	1.32364	-4.82164e-17	0	0	0	4.82164e-17	0	-3.86113	11.4022	0	-4.82164e-17	0	0	0	4.82164e-17	0.764719	-4.82164e-17	-4.98991	2.93565	1.86411	-1.6756	4.82164e-17	0	0	4.82164e-17	0	-0.773946	0	-4.82164e-17	0	4.82164e-17	0	4.82164e-17	0	-0.5043	0	0
KEGG_CITRATE_CYCLE_TCA_CYCLE	20	6	-4.82164e-17	0.568025	1.42764	0	0	0	-4.82164e-17	-4.82164e-17	0	-4.82164e-17	-4.82164e-17	0.390288	4.82164e-17	0.569774	0	4.82164e-17	0	-3.32107	-1.07231	4.82164e-17	-0.627146	3.06225	0	0	0	4.82164e-17	-4.82164e-17	-4.82164e-17	-1.85877	0.662343	4.82164e-17	0	-0.606887	0	-4.82164e-17	0	-2.70804	0	-4.82164e-17	0	0	0	0	0	0	0	0
KEGG_DRUG_METABOLISM_CYTOCHROME_P450	35	20	0	0.278914	18.336	4.82164e-17	4.82164e-17	-0.632221	-4.82164e-17	-4.82164e-17	4.82164e-17	-4.82164e-17	0	0.195676	4.82164e-17	-4.82164e-17	-1.11279	-0.979009	-5.71707	-8.97719	20.9419	4.82164e-17	-5.48121	4.07474	-4.82164e-17	0	-1.71754	0	0	-7.80425	7.60519	0.355708	20.1169	0	0	0	-0.349965	0.512435	12.2207	-4.82164e-17	0	-0.274819	-4.82164e-17	-4.82164e-17	0	0	-0.196768	-1.07806	0
KEGG_FATTY_ACID_METABOLISM	19	14	0	0.447453	3.061	0	0	0	-4.82164e-17	-0.61044	0	0	0	4.82164e-17	0	4.82164e-17	-1.33406	-0.554505	1.8098	-11.6175	17.6077	0	-2.20637	5.19645	0	4.82164e-17	-4.82164e-17	1.30196	4.82164e-17	-11.3399	6.87479	1.33852	5.6813	0	0	4.82164e-17	-0.529842	0	-3.38978	0.480246	4.82164e-17	-4.82164e-17	0	0	-4.82164e-17	-4.82164e-17	4.82164e-17	0.654895	0
KEGG_GLYCEROPHOSPHOLIPID_METABOLISM	40	2	-0.27749	0.259287	0.740526	0.643095	-0.201348	0.339869	-4.82164e-17	4.82164e-17	0	0.305654	0	-4.82164e-17	0.223973	0	4.82164e-17	-0.349774	3.4211	-0.21428	0	-1.26249	1.59835	-4.82164e-17	0.355919	-0.746957	0	0.319441	0.373097	0	-0.435625	0	-1.36404	4.82164e-17	0	-0.250136	-0.328504	0	1.09502	1.44458	0	0	0	0.334118	0.718631	0	-0.192514	4.82164e-17	0
KEGG_GLYCOSAMINOGLYCAN_BIOSYNTHESIS_CHONDROITIN_SULFATE	42	1	-0.709902	0	4.82164e-17	0	-1.46983	0	-4.82164e-17	0	-1.73623	-0.965048	0	-4.82164e-17	0	0	0	-0.803115	0.616301	-4.82164e-17	0	0	-4.82164e-17	0	-1.12551	1.05144	4.82164e-17	-4.82164e-17	-4.82164e-17	0.734163	0	0	4.82164e-17	4.82164e-17	0	0	4.82164e-17	0	0	0	-4.82164e-17	0	1.07124	0	4.82164e-17	0	-4.82164e-17	0	0
KEGG_HISTIDINE_METABOLISM	29	2	0	0.580594	2.50261	0	-4.82164e-17	-0.988456	-4.82164e-17	4.82164e-17	0	0	-0.637924	0	-4.82164e-17	0	0	4.82164e-17	1.2951	-1.30736	3.29015	0	-2.66674	-4.82164e-17	-4.82164e-17	0	0	1.59732	0	-1.84105	-1.88705	0.675371	2.03566	0	0	4.82164e-17	0.77111	0	-1.61607	-4.82164e-17	4.82164e-17	4.82164e-17	0	0	0	0	0	4.82164e-17	4.82164e-17
KEGG_LYSINE_DEGRADATION	19	0	4.82164e-17	0.431455	1.13015	0	4.82164e-17	0.526119	-4.82164e-17	0	-0.463896	0.48646	0	-4.82164e-17	-4.82164e-17	0.433072	-9.64327e-17	0	0	-1.77372	2.59927	0	0.875938	0.615806	0	0	-4.82164e-17	0.502526	0	-2.56696	1.1788	0.519501	2.85807	0	0	4.82164e-17	0.609951	0	-1.28377	0	-0.396701	4.82164e-17	4.82164e-17	-4.82164e-17	0	0	-4.82164e-17	0	4.82164e-17
KEGG_N_GLYCAN_BIOSYNTHESIS	21	2	0	-0.883263	0.424429	4.82164e-17	-4.51411	-4.82164e-17	-4.82164e-17	-1.42305	0	0.470774	0	0.258449	0	1.08259	0	0	4.82164e-17	4.82164e-17	-4.82164e-17	4.82164e-17	4.82164e-17	4.82164e-17	-4.82164e-17	-1.10396	0	0	0	0.459385	-4.82164e-17	0	-0.422792	-4.82164e-17	0	-4.82164e-17	-0.497093	0	1.48351	-4.82164e-17	4.82164e-17	-1.06874	0	0	-4.82164e-17	0	-0.738444	4.82164e-17	4.82164e-17
KEGG_NITROGEN_METABOLISM	34	6	0	-1.16957	-2.23261	4.82164e-17	0	-1.0844	-4.82164e-17	0	-4.82164e-17	-4.82164e-17	0	0	4.82164e-17	0	0	0	3.75602	-4.82164e-17	1.44885	4.82164e-17	-0.72951	0.870006	0	4.82164e-17	4.82164e-17	0.747206	0.814261	2.92366	-2.08232	-4.82164e-17	2.23261	0	0	4.82164e-17	4.82164e-17	-4.82164e-17	-3.04978	-1.10695	4.82164e-17	0	0	0	0	0	0	0	-0.848491
KEGG_O_GLYCAN_BIOSYNTHESIS	14	1	-4.82164e-17	-1.05868	4.82164e-17	0	-0.481771	-0.974519	-4.82164e-17	-4.82164e-17	0	-4.82164e-17	-4.82164e-17	0.390288	1.30912	-4.82164e-17	0.709452	4.82164e-17	0.502213	-0.507908	0	4.82164e-17	0	0	0.688833	0	0	4.82164e-17	-4.82164e-17	0.614842	0	0.662343	4.82164e-17	0	4.82164e-17	0	-1.5932	0	0	0	-4.82164e-17	0	0	0	0.564557	0	0	0	0
KEGG_PHENYLALANINE_METABOLISM	29	3	0	0	1.84684	-0.822182	-4.82164e-17	-4.82164e-17	-4.82164e-17	0	0	-4.82164e-17	1.40892	0	4.82164e-17	0	4.82164e-17	-0.883721	-1.29381	-0.699174	-1.28669	4.82164e-17	-1.95725	0.969819	4.82164e-17	0	4.82164e-17	4.82164e-17	4.82164e-17	0.813552	-0.989597	0	1.06378	0	0	0	0	-4.82164e-17	-4.8853	0	0	0	-4.82164e-17	-4.82164e-17	0	4.82164e-17	0	0	0
KEGG_PYRUVATE_METABOLISM	19	5	0	0	2.10624	0	0	1.39118	-4.82164e-17	0	0	-4.82164e-17	0	0.299291	-4.82164e-17	0.466076	0.599479	-0.57251	0.402534	1.83459	1.02164	-0.744038	-0.520582	1.5833	4.82164e-17	0	0.586942	-4.82164e-17	0	-2.68623	-0.670448	0.554229	-2.10054	0	-0.501284	4.82164e-17	0	0	-3.4722	0	-0.428828	4.82164e-17	4.82164e-17	0	0	4.82164e-17	0	0	4.82164e-17
KEGG_TRYPTOPHAN_METABOLISM	35	8	0	0.464422	6.8371	-1.29671	0	-0.857418	-4.82164e-17	0	0	-4.82164e-17	0	0	-4.82164e-17	0	0	0	4.82164e-17	3.08186	10.1565	0	0.914616	-1.33672	4.82164e-17	0	-0.94679	-0.826856	0	-3.93149	1.25194	0.554229	4.32836	1.30517	0	4.82164e-17	-1.36286	0	-6.03033	0	0	4.82164e-17	4.82164e-17	0.554229	0	1.43079	0	0	4.82164e-17
KEGG_TYROSINE_METABOLISM	29	8	0	0	3.061	-0.499112	0	0	-4.82164e-17	-4.82164e-17	0	0	1.05209	4.82164e-17	0	4.82164e-17	-1.33406	-0.554505	-0.940476	-2.7601	5.97561	0	-2.20637	-2.95444	0.561582	-0.459103	-4.82164e-17	0	4.82164e-17	-2.62504	2.12401	-4.82164e-17	4.24365	0	0	4.82164e-17	0	0	-3.38978	0	4.82164e-17	-4.82164e-17	0	0	-4.82164e-17	-4.82164e-17	4.82164e-17	4.82164e-17	0
KEGG_VALINE_LEUCINE_AND_ISOLEUCINE_DEGRADATION	19	9	4.82164e-17	0.431455	4.08255	-0.482576	-0.352558	0.526119	-4.82164e-17	-1.45837	0	0	0	-4.82164e-17	-4.82164e-17	4.82164e-17	-9.64327e-17	1.01483	0.979932	-9.94055	14.0892	0	-0.48646	1.50654	1.3555	0	-4.82164e-17	-4.82164e-17	0	-6.48085	2.06798	0.519501	2.85807	0	0	0.997637	0	0	-1.28377	0	0	4.82164e-17	4.82164e-17	-4.82164e-17	0	0	-4.82164e-17	0.63715	4.82164e-17
REACTOME_CHOLESTEROL_BIOSYNTHESIS	25	3	4.82164e-17	0	4.17651	0	0	0	-4.82164e-17	0	0	4.82164e-17	0	-4.82164e-17	0	0	0	2.9332	0	-0.622305	-1.20203	0	-4.82164e-17	0	0	0	4.82164e-17	-4.82164e-17	-4.82164e-17	-0.884825	0.71981	-2.79757	4.82164e-17	4.82164e-17	0	0	-0.77629	0	-0.773946	0	-4.82164e-17	0	4.82164e-17	0	4.82164e-17	0	-4.82164e-17	0.910871	0
REACTOME_FATTY_ACYL_COA_BIOSYNTHESIS	25	4	0	0	-1.06378	0	-4.82164e-17	-4.82164e-17	-4.82164e-17	1.80199	0	-4.82164e-17	-0.824371	0	4.82164e-17	0	4.82164e-17	0	2.86255	-0.699174	1.64889	4.82164e-17	-0.826573	0.969819	0.891512	0	4.82164e-17	4.82164e-17	4.82164e-17	0	0.798917	0	1.06378	0	0	0	-0.856448	-4.82164e-17	3.75541	0.800972	0	0	-4.82164e-17	-4.82164e-17	0.760055	4.82164e-17	0	0	0
REACTOME_PYRUVATE_METABOLISM	20	3	0	0	-4.82164e-17	0	-4.82164e-17	0.87108	-4.82164e-17	0	0	-4.82164e-17	0	0.569996	4.82164e-17	0	4.82164e-17	-0.883721	-4.82164e-17	-1.69297	4.82164e-17	4.82164e-17	4.82164e-17	0	4.82164e-17	0	4.82164e-17	0.844675	4.82164e-17	0	-4.82164e-17	0	4.82164e-17	0	0	0	0	-4.82164e-17	4.82164e-17	0	0	0	-4.82164e-17	-4.82164e-17	0	0.891512	0	0	0
BIOCARTA_ARENRF2_PATHWAY	6	2	4.82164e-17	0	-4.82164e-17	4.82164e-17	-4.82164e-17	4.82164e-17	0	0	0	0	4.82164e-17	0.69331	0.842258	4.82164e-17	1.04677	-4.82164e-17	0	0	0	0.991434	0	-4.82164e-17	0	-4.82164e-17	0	0.976952	0	0	4.82164e-17	0	4.82164e-17	0	-4.82164e-17	4.82164e-17	0	4.82164e-17	-4.82164e-17	0	0	4.82164e-17	0	0	0.890236	0	-4.82164e-17	4.82164e-17	4.82164e-17
BIOCARTA_HIF_PATHWAY	6	0	0	0	0	0	-0.74167	0	0	-4.82164e-17	0	0	0	4.82164e-17	0	-4.82164e-17	0	0	0	0	0	0	-0.900086	4.82164e-17	0	0	0	-1.23159	0	0	4.82164e-17	4.82164e-17	0	0	-0.878324	4.82164e-17	2.39678	0	0	0	-4.82164e-17	-0.83069	0	4.82164e-17	0	0	-4.82164e-17	-4.82164e-17	0
BIOCARTA_P53_PATHWAY	5	1	0	0	4.82164e-17	4.82164e-17	4.82164e-17	0.918845	0	-4.82164e-17	0	0.87395	0	-4.82164e-17	0	4.82164e-17	0	0	4.82164e-17	0	0	0	4.82164e-17	0	4.82164e-17	-0.823921	-4.82164e-17	-4.82164e-17	-1.63285	0	-4.82164e-17	-4.82164e-17	-0.818112	0	0	0	-0.90409	0	-0.901686	-4.82164e-17	-1.84215	0	4.82164e-17	0	0	4.82164e-17	0	0	0
GO_2_OXOGLUTARATE_METABOLIC_PROCESS	19	4	-4.82164e-17	0	0.731724	-4.82164e-17	4.82164e-17	0	0	-0.901986	-4.82164e-17	0	0	0	4.82164e-17	0	0	0	-1.24927	-1.60589	1.5622	0	-0.784581	-4.82164e-17	0	-4.82164e-17	-4.82164e-17	4.82164e-17	0	0	4.82164e-17	0	1.02014	0	-0.763328	4.82164e-17	4.82164e-17	4.82164e-17	-4.69139	4.82164e-17	0	4.82164e-17	-4.82164e-17	-4.82164e-17	0	0	0	4.82164e-17	4.82164e-17
GO_3_5_CYCLIC_AMP_PHOSPHODIESTERASE_ACTIVITY	13	2	0	0	0	0	-4.82164e-17	0.945177	0	-4.82164e-17	0	0	0	0.638401	0.785132	-4.82164e-17	0	0	0	0	0	0	4.82164e-17	4.82164e-17	-1.28659	-4.89779	0	-1.23159	0	0	4.82164e-17	4.82164e-17	-0.843972	0.900086	0	4.82164e-17	0	0	0	0.874117	-4.82164e-17	0	0	4.82164e-17	0.832559	0	-4.82164e-17	-4.82164e-17	0
GO_3_5_CYCLIC_GMP_PHOSPHODIESTERASE_ACTIVITY	13	1	-4.82164e-17	4.82164e-17	4.82164e-17	0	-4.82164e-17	-1.29287	0	0	0	-4.82164e-17	4.82164e-17	0.66475	0.812587	-4.82164e-17	0	0	0	-4.82164e-17	0	-4.82164e-17	-0.928154	0	0	-2.06896	0	-1.2607	0	0	0	4.82164e-17	1.16866	0.928154	4.82164e-17	0	1.06717	0	0	0	0	-9.64327e-17	4.82164e-17	4.82164e-17	0	0	0	0	0
GO_ACETYL_COA_METABOLIC_PROCESS	19	3	4.82164e-17	0	-2.12808	-4.82164e-17	0	0.72484	0	4.82164e-17	0	0	0	4.82164e-17	-4.82164e-17	0	0	1.23459	0.5541	-1.39362	2.34461	-0.916569	2.49633	0.820729	0	0	0	0.699322	0	-1.93234	0.655251	0.717695	2.12808	-4.82164e-17	-4.82164e-17	0	0	0	-1.70565	0	0	0	4.82164e-17	0	4.82164e-17	0	4.82164e-17	4.82164e-17	0
GO_ACETYLGALACTOSAMINYLTRANSFERASE_ACTIVITY	14	0	-4.82164e-17	0.522248	4.82164e-17	0	-1.12906	-0.923302	0	-0.691144	-0.556471	0	-9.64327e-17	0.349635	-0.928709	0	0.661103	4.82164e-17	0.458026	0	-4.82164e-17	0	-0.580172	0	0.6408	-0.534423	0.648272	0	0	0	0	0	0	0	4.82164e-17	0	-1.49205	0	0	0.556471	0	0	-1.3254	0.614743	4.82164e-17	0	4.82164e-17	-4.82164e-17	-0.694008
GO_ACETYLTRANSFERASE_ACTIVITY	6	0	-0.201087	-4.82164e-17	0.55408	0	-4.82164e-17	0.251929	0	4.82164e-17	0	0.221723	0	0	0.196002	-0.757745	0	0	0.437321	1.09396	-0.584776	0.243489	0.549528	4.82164e-17	0.26625	-0.559884	0	0.66484	0.281675	1.16523	0.593278	0	0	0	4.82164e-17	-0.199806	-0.683609	0	0.328442	1.13318	0.646083	0	-4.82164e-17	-4.82164e-17	0.200341	4.82164e-17	-2.10959	-4.82164e-17	0
GO_ACID_THIOL_LIGASE_ACTIVITY	19	7	-4.82164e-17	0.722393	-1.02014	-4.82164e-17	4.82164e-17	3.28634	0	-4.82164e-17	-4.82164e-17	0	0	0	4.82164e-17	0.72424	0	0	-4.59647	-2.74494	2.67775	-1.02422	1.20199	-1.63287	0	-4.82164e-17	-4.82164e-17	0.80252	0	0.771681	3.06016	0	-1.75465	0	0	4.82164e-17	4.82164e-17	4.82164e-17	2.17449	4.82164e-17	0	4.82164e-17	-4.82164e-17	-4.82164e-17	0	0	0	4.82164e-17	4.82164e-17
GO_ACYL_COA_DEHYDROGENASE_ACTIVITY	19	1	0	0.786382	-4.82164e-17	0	0	0	0	-0.968326	-4.82164e-17	0	-4.82164e-17	0	0	-4.82164e-17	4.82164e-17	0	0	-2.9575	5.71139	-4.82164e-17	-0.84951	0.993309	0.914725	4.82164e-17	0	2.04333	4.82164e-17	-0.990098	4.82164e-17	0.886794	1.08754	-4.82164e-17	0	4.82164e-17	-0.879518	0	-2.06274	0.823787	0	-4.82164e-17	0	0	0	4.82164e-17	0	4.82164e-17	-4.82164e-17
GO_ACYLGLYCEROL_O_ACYLTRANSFERASE_ACTIVITY	40	3	0	0	0.60261	0	4.82164e-17	-4.82164e-17	0	-4.82164e-17	4.82164e-17	0.6534	0	0	4.82164e-17	-4.82164e-17	0	-0.708133	2.29887	0.91569	2.25252	0	-0.6534	0	0.715621	-0.606254	-4.82164e-17	0.670699	-4.82164e-17	1.56365	-0.810349	0	-1.47909	0	-4.82164e-17	0	0	-4.82164e-17	1.88972	2.63246	4.82164e-17	-4.82164e-17	0	0	4.82164e-17	0	-0.42018	0.813642	0
GO_ADENYLYLTRANSFERASE_ACTIVITY	22	1	0	0.651948	4.82164e-17	0	0	-4.82164e-17	0	0	0	0.712896	4.82164e-17	0	4.82164e-17	-4.82164e-17	0.797295	-0.768586	0	0	0.569343	0	-4.82164e-17	0	0.776195	-0.664802	0	-4.82164e-17	0	0	0	0	-0.659234	4.82164e-17	0	0	0	0	-4.82164e-17	0	0	1.50424	4.82164e-17	-4.82164e-17	4.82164e-17	4.82164e-17	-1.20977	0	0
GO_ALCOHOL_DEHYDROGENASE_NADP_ACTIVITY	17	2	0	0	0.820038	4.82164e-17	-0.716427	0.918845	0	-4.82164e-17	0	0	0	-4.82164e-17	0	0.812393	-1.74712	-0.931589	4.82164e-17	0	0.723766	0	4.82164e-17	0	4.82164e-17	0	0.947457	-4.82164e-17	0	0	-1.03821	0.911397	1.1128	0	0	0	1.01189	0	1.02483	-4.82164e-17	0	0	4.82164e-17	0	0	4.82164e-17	0	0	0
GO_ALDEHYDE_DEHYDROGENASE_NAD_ACTIVITY	29	7	0	0	7.59429	0	-0.650114	0.84929	0	-4.82164e-17	0	-4.82164e-17	-4.82164e-17	4.82164e-17	4.82164e-17	4.82164e-17	-4.82164e-17	-4.82164e-17	0.67215	2.46647	2.74417	0	0	0	-4.82164e-17	4.82164e-17	0	0	-4.82164e-17	-2.1987	-3.72409	0.841933	2.39709	0	0	-4.82164e-17	4.82164e-17	0	-3.30104	-4.82164e-17	0	0	0	0	0	-4.82164e-17	0	0	-4.82164e-17
GO_ALDITOL_METABOLIC_PROCESS	40	3	-4.82164e-17	0	2.97918	-0.78023	4.82164e-17	0	0	-4.82164e-17	-4.82164e-17	0	0	0	4.82164e-17	0	0	-1.98536	0	1.05402	5.32637	0	-0.784581	-1.63287	0	-4.82164e-17	-4.82164e-17	4.82164e-17	0	1.84153	4.82164e-17	0	-2.97318	0	0	4.82164e-17	4.82164e-17	4.82164e-17	2.17449	-1.1654	0	4.82164e-17	-4.82164e-17	-4.82164e-17	0	0	0	0.949752	4.82164e-17
GO_ALDO_KETO_REDUCTASE_NADP_ACTIVITY	17	4	4.82164e-17	0	3.87996	-4.82164e-17	-0.533089	1.73992	0	4.82164e-17	0	0	0	4.82164e-17	-4.82164e-17	0.623318	-1.53861	-0.737075	-2.59213	-1.39362	1.35108	-0.916569	1.09216	-1.52039	0	0.98246	0.752334	0.699322	0	-1.93234	-1.97863	0.717695	2.12808	-4.82164e-17	-4.82164e-17	0	0.814517	0	0.827048	0	0	0	4.82164e-17	0	4.82164e-17	0	4.82164e-17	4.82164e-17	0
GO_ALKALOID_METABOLIC_PROCESS	35	6	-4.82164e-17	4.82164e-17	5.01248	0	-4.82164e-17	4.82164e-17	0	0	0	-4.82164e-17	4.82164e-17	-4.82164e-17	0	-4.82164e-17	0	0	-1.40049	1.20304	3.14853	-4.82164e-17	0	2.4703	0	4.82164e-17	0	4.82164e-17	0	2.14552	-1.09365	4.82164e-17	2.66397	0.928154	4.82164e-17	0	4.82164e-17	0	2.48369	0	0	-9.64327e-17	4.82164e-17	4.82164e-17	0	0	0	0	0
GO_ALPHA_LINOLENIC_ACID_METABOLIC_PROCESS	41	5	4.82164e-17	0	0.903729	4.82164e-17	-4.82164e-17	4.82164e-17	0	1.94242	0	0	4.82164e-17	-4.82164e-17	-4.82164e-17	4.82164e-17	0	-4.82164e-17	3.29779	-4.83315	4.74047	4.82164e-17	-2.23715	2.53546	1.02477	-4.82164e-17	0	0	0	-2.52883	-1.12456	0	1.19978	0	-4.82164e-17	4.82164e-17	0	4.82164e-17	1.11106	0	0	4.82164e-17	0	0	0	0	-4.82164e-17	4.82164e-17	4.82164e-17
GO_AMINO_ACID_BETAINE_TRANSPORT	41	3	-4.82164e-17	4.82164e-17	4.82164e-17	0	-4.82164e-17	4.82164e-17	0	0	0	0.928154	4.82164e-17	-4.82164e-17	0	-4.82164e-17	0	-0.986287	3.19708	-3.21705	0	-4.82164e-17	-0.928154	2.4703	0	4.82164e-17	0	0.946583	0	-1.07038	0	4.82164e-17	0	-4.82164e-17	4.82164e-17	0	-0.958562	0	-2.23012	-1.3158	0	-9.64327e-17	4.82164e-17	4.82164e-17	0	0	0	0	0
GO_AMP_METABOLIC_PROCESS	27	1	-4.82164e-17	4.82164e-17	4.82164e-17	-0.923681	-4.82164e-17	4.82164e-17	0	0	0	-4.82164e-17	4.82164e-17	-4.82164e-17	0	-4.82164e-17	0	0	0	-4.82164e-17	0	-4.82164e-17	0	0	0	1.24057	0	0.946583	0	0	0	4.82164e-17	-0.871763	-4.82164e-17	-0.90629	0	1.06717	0	0	0	0	-9.64327e-17	1.2607	4.82164e-17	0	0	0	0	0
GO_ARACHIDONATE_TRANSPORT	9	0	-4.82164e-17	4.82164e-17	4.82164e-17	0	-4.82164e-17	4.82164e-17	0	0	0	-4.82164e-17	4.82164e-17	-4.82164e-17	0	-4.82164e-17	0	0	0	-4.82164e-17	0	-4.82164e-17	0	0	0	-2.06896	0	0.946583	0	0	0	4.82164e-17	0	-4.82164e-17	4.82164e-17	0	4.82164e-17	0	0	0	0	-9.64327e-17	4.82164e-17	4.82164e-17	0.860289	0	0	-1.76871	0
GO_ARACHIDONIC_ACID_MONOOXYGENASE_ACTIVITY	35	11	0	0	4.88126	0	-4.82164e-17	0	0	-4.82164e-17	0	0	0	4.82164e-17	0	-4.82164e-17	0.987692	0	-4.99089	-4.56075	11.3611	0	4.84375	2.40993	0	0	-3.04512	2.15082	0	-1.04177	-4.04481	4.82164e-17	2.60324	0	0	4.82164e-17	-0.93036	0	-5.2274	0	-4.82164e-17	0	0	4.82164e-17	0	0	-4.82164e-17	-4.82164e-17	0
GO_ASPARTATE_FAMILY_AMINO_ACID_METABOLIC_PROCESS	2	7	4.82164e-17	0.948251	1.73036	-4.82164e-17	0	4.1118	0	4.82164e-17	-0.387956	0	0	0.209919	0.31709	-0.473786	0.483284	0	-0.83123	-3.24276	1.45977	-0.621148	-1.88402	3.40417	0	-0.368229	-4.82164e-17	1.93638	-4.82164e-17	-0.530237	1.80427	4.82164e-17	3.7814	-4.82164e-17	-0.391397	-4.82164e-17	1.31792	0	-5.19712	-1.79097	0	0	0.701127	4.82164e-17	0	0.464589	-0.622643	0	0
GO_ASPARTIC_TYPE_PEPTIDASE_ACTIVITY	21	2	-4.82164e-17	4.82164e-17	-4.82164e-17	0	-0.547399	0	0	-4.82164e-17	0	0	4.82164e-17	0	4.82164e-17	0	4.82164e-17	4.82164e-17	0	-0.574441	0	4.82164e-17	0	4.82164e-17	-4.82164e-17	-4.82164e-17	0.767803	0.714571	4.82164e-17	0	0.670291	0	4.82164e-17	-2.16971	-4.82164e-17	0	-0.725991	0	0	0.672277	0	-0.631059	0	0	-4.82164e-17	0	4.82164e-17	0	-4.82164e-17
GO_AZOLE_TRANSPORT	49	1	-0.861769	0	0	-0.895633	-4.82164e-17	0	0	-4.82164e-17	0	0	0	4.82164e-17	0	-4.82164e-17	0	0	0.764306	-1.84597	-1.36399	0	-0.900086	4.82164e-17	0	0	0	-1.23159	0	-1.04177	0.872031	0.937698	0	0	0	4.82164e-17	1.03856	0	0	0	-4.82164e-17	-0.83069	0	4.82164e-17	0.832559	0	-4.82164e-17	-4.82164e-17	0
GO_BASIC_AMINO_ACID_TRANSPORT	49	2	-2.22758	0	4.82164e-17	1.39938	4.82164e-17	1.03698	0	0	-4.82164e-17	0	4.82164e-17	0	0	0	0	0	0.853277	-3.42782	-1.45903	4.82164e-17	0	0	4.82164e-17	-4.82164e-17	1.06605	0	0	0	0	-4.82164e-17	4.82164e-17	-4.82164e-17	0	4.82164e-17	1.13139	4.82164e-17	-1.01953	4.82164e-17	4.82164e-17	-5.24641	-4.82164e-17	-1.77116	4.82164e-17	4.82164e-17	4.82164e-17	0	0
GO_BENZENE_CONTAINING_COMPOUND_METABOLIC_PROCESS	35	7	0	0	4.0213	-0.708626	0	-4.82164e-17	0	-0.828438	0	4.82164e-17	4.82164e-17	0	4.82164e-17	-4.82164e-17	0	-1.83198	0.583699	-6.43633	6.29814	0	1.12555	0	4.82164e-17	0	0	-1.03516	0	-0.849707	-2.04622	0.749046	2.19623	4.82164e-17	0	0	-0.741983	0	-4.36161	0	0	-4.82164e-17	4.82164e-17	-4.82164e-17	4.82164e-17	0.776195	0	0	0
GO_BETA_1_3_GALACTOSYLTRANSFERASE_ACTIVITY	47	3	0	-4.92575	0	0	-4.82164e-17	0	0	-4.82164e-17	0	0	0	4.82164e-17	0.785132	-4.82164e-17	0.987692	0	0	-0.770588	0	0	4.82164e-17	4.82164e-17	0	0	0.973902	0.918433	0.987692	0	4.82164e-17	4.82164e-17	0	0	0	4.82164e-17	0	1.12762	0	2.05974	-4.82164e-17	0	0	4.82164e-17	0	0	1.95936	-4.82164e-17	0
GO_BETA_AMYLOID_METABOLIC_PROCESS	21	3	-4.82164e-17	4.82164e-17	4.82164e-17	0	-4.82164e-17	4.82164e-17	0	0	0	-4.82164e-17	4.82164e-17	0.66475	0	0.865983	1.01612	0	0	-4.82164e-17	0	-4.82164e-17	0	0	0	4.82164e-17	1.00228	3.68318	0	0	0	4.82164e-17	0	-1.17281	-2.12786	0	-3.72051	0	0	0	0	-9.64327e-17	4.82164e-17	4.82164e-17	0	0	0	0	0
GO_BILE_ACID_AND_BILE_SALT_TRANSPORT	30	11	4.82164e-17	0.555936	6.20507	4.82164e-17	0	-4.82164e-17	0	0	0	4.82164e-17	0	0	0	0	4.82164e-17	0	-4.01047	-7.0944	3.17686	4.82164e-17	1.01919	0.750929	0	0	0	4.82164e-17	4.82164e-17	3.74187	-3.08042	1.58096	3.3069	4.82164e-17	4.82164e-17	4.82164e-17	0	0	4.41543	0.590706	0	0	4.82164e-17	0.649795	0	0	-4.82164e-17	-4.82164e-17	0
GO_BIOTIN_METABOLIC_PROCESS	36	0	-0.889652	4.82164e-17	2.06088	0	-4.82164e-17	4.82164e-17	0	0	0	-4.82164e-17	4.82164e-17	-4.82164e-17	0	-1.00501	0	0	-1.40049	-0.797951	-1.39333	0.961003	0	1.07362	0	4.82164e-17	0	4.82164e-17	0	-1.07038	-1.09365	4.82164e-17	1.16866	-4.82164e-17	4.82164e-17	0	4.82164e-17	1.15649	-0.956137	0	0	-9.64327e-17	4.82164e-17	4.82164e-17	0	0	0	2.51816	0
GO_C_ACYLTRANSFERASE_ACTIVITY	19	2	-4.82164e-17	4.82164e-17	-1.16866	0	-4.82164e-17	4.82164e-17	0	0	0	0.928154	4.82164e-17	-4.82164e-17	0	-4.82164e-17	0	-0.986287	0.791628	-3.21705	1.85975	-4.82164e-17	0	1.07362	0	4.82164e-17	0	4.82164e-17	0	-2.46368	0	4.82164e-17	0	-4.82164e-17	4.82164e-17	0	4.82164e-17	0	-0.956137	0.902062	0	-9.64327e-17	4.82164e-17	4.82164e-17	0	0	0	2.51816	0
GO_C21_STEROID_HORMONE_METABOLIC_PROCESS	17	3	-4.82164e-17	4.82164e-17	0.645476	0	0	0	0	-4.82164e-17	0	0	4.82164e-17	0	4.82164e-17	0	-1.55541	-9.20263	0.568555	-2.4598	2.39371	4.82164e-17	-0.697034	-1.53718	-4.82164e-17	-4.82164e-17	0	0	4.82164e-17	0	1.62664	4.32902	0.928528	-4.82164e-17	-4.82164e-17	0	4.82164e-17	-1.22503	0	-4.82164e-17	0	0	0	0	0.632828	0.760062	4.82164e-17	0	-4.82164e-17
GO_CALCIUM_DEPENDENT_PHOSPHOLIPID_BINDING	9	0	4.82164e-17	0	-4.82164e-17	-0.405632	0	0	0	4.82164e-17	0	0	0	1.82633	1.55988	0	0.483284	-0.457879	0.301081	0	0	0.436598	0	0.533072	0	-0.972282	2.09557	1.93638	-4.82164e-17	-4.82164e-17	-4.82164e-17	0.440727	-0.961865	1.88402	-0.391397	-4.82164e-17	4.82164e-17	0	4.82164e-17	0	0	-0.352898	0	4.82164e-17	0.354389	0	0	0	0
GO_CAMP_METABOLIC_PROCESS	13	3	-0.545253	-4.82164e-17	4.82164e-17	0	0	0	0	0	-4.82164e-17	0	-9.64327e-17	1.68712	0.476453	0	0	-0.63349	0.458026	-1.18415	-4.82164e-17	0	-0.580172	0	-0.945401	-3.4319	0.648272	-0.892372	0	0.568102	0	0	-0.529146	1.43331	4.82164e-17	0	0.708696	0	-0.605752	0.556471	0	0	0	0	1.30292	0	4.82164e-17	-4.82164e-17	0
GO_CARBOHYDRATE_DERIVATIVE_TRANSPORT	39	3	0	2.73754	4.82164e-17	-0.437992	-3.29188	0.48036	0	-1.3573	-4.82164e-17	-4.82164e-17	0	4.82164e-17	4.82164e-17	1.0209	4.82164e-17	-0.491434	1.609	1.65144	0.861364	0	-0.441765	0.568041	-4.82164e-17	-0.399602	-0.856146	2.04957	0.517353	-0.565159	0.418117	-0.898046	-1.83541	0	-4.82164e-17	0	0.562303	0.642566	0	4.82164e-17	0	-0.383829	0.738342	4.82164e-17	0.385364	-4.82164e-17	-0.683539	0.588978	0
GO_CARBOHYDRATE_KINASE_ACTIVITY	27	1	-0.747179	0	-1.02014	-0.78023	4.82164e-17	0	0	-4.82164e-17	-4.82164e-17	0	0	0	4.82164e-17	0	0.870395	0	-1.24927	-1.60589	-2.80595	0	0	0.926722	0	1.09104	-4.82164e-17	1.90538	0.870395	-0.923542	-0.946377	0	-0.729838	0	0	4.82164e-17	4.82164e-17	4.82164e-17	-0.811828	4.82164e-17	0	-0.71691	-4.82164e-17	0.821376	0	0	0	4.82164e-17	4.82164e-17
GO_CARBON_CARBON_LYASE_ACTIVITY	19	4	0	0.388461	-0.653648	-0.437992	-0.848353	0.48036	0	4.82164e-17	-4.82164e-17	-4.82164e-17	0	4.82164e-17	4.82164e-17	-0.507667	-1.2602	0.96221	-0.869602	2.79881	3.3288	0.46969	0.824482	1.40482	0.498283	4.82164e-17	0.505294	-0.738342	0.517353	0.430597	-1.44267	1.20353	-1.03133	0	-1.094	0	-0.467602	0	-4.22633	-0.789748	0	-0.383829	0	0.473911	0	-4.82164e-17	-0.240806	0	0
GO_CARBON_OXYGEN_LYASE_ACTIVITY	19	1	4.82164e-17	-1.71584	1.4588	0	4.82164e-17	0.966785	0	4.82164e-17	4.82164e-17	0	-0.329268	0.46706	0.246386	0	-4.82164e-17	-0.376342	0.661286	-4.61286	1.88337	-0.531635	-1.60655	1.14487	0	0	0	0.920074	0.400247	1.57033	1.52976	0	-0.792645	0	-1.54693	0	0	4.82164e-17	-2.55487	-0.658267	4.82164e-17	0	0	0	0.773488	-4.82164e-17	-0.478396	0.467017	-0.429066
GO_CARBONATE_DEHYDRATASE_ACTIVITY	34	3	-4.82164e-17	-1.37937	4.82164e-17	0	-4.82164e-17	4.82164e-17	0	0	0	-4.82164e-17	4.82164e-17	0.66475	0.812587	-4.82164e-17	0	0	0.791628	-4.82164e-17	0	-4.82164e-17	0	0	0	4.82164e-17	0	0.946583	1.01612	-1.07038	0	4.82164e-17	0	-4.82164e-17	4.82164e-17	0	4.82164e-17	0	0	-1.3158	0	-9.64327e-17	4.82164e-17	4.82164e-17	0	0	0	0	-1.05146
GO_CARBOXYPEPTIDASE_ACTIVITY	48	3	4.82164e-17	-4.82164e-17	0.464129	-0.50774	4.82164e-17	1.3717	0	0	-1.23683	-4.82164e-17	-4.82164e-17	0.291902	0	0	-4.82164e-17	1.04405	1.03164	-1.85633	0.381532	1.34809	0	4.82164e-17	-0.869289	0	-2.17418	-0.816974	0.590242	0.50001	-0.660966	-0.979147	0.730482	1.28595	0.93005	-4.82164e-17	-1.34346	0	0	-4.82164e-17	4.82164e-17	-2.03186	0	0.545175	0.45255	-4.82164e-17	0	0.66413	4.82164e-17
GO_CARDIOLIPIN_METABOLIC_PROCESS	38	0	-4.82164e-17	4.82164e-17	4.82164e-17	0	-4.82164e-17	4.82164e-17	0	0	0	-4.82164e-17	4.82164e-17	-4.82164e-17	0	-4.82164e-17	0	-0.986287	0	-4.82164e-17	0	-4.82164e-17	0	0	0	4.82164e-17	0	4.82164e-17	0	0	0	4.82164e-17	0	-4.82164e-17	4.82164e-17	0	4.82164e-17	0	-0.956137	0.902062	0	-0.85841	4.82164e-17	4.82164e-17	0	0	-0.67253	1.09709	0
GO_CARNITINE_METABOLIC_PROCESS	31	2	4.82164e-17	0	0.903729	4.82164e-17	-4.82164e-17	1.00392	0	-1.07916	0	0	4.82164e-17	-4.82164e-17	-4.82164e-17	4.82164e-17	0	-4.82164e-17	-1.43206	1.23424	-1.42489	4.82164e-17	-0.958441	1.10447	1.02477	-0.907673	0	3.78518	0	0	4.82164e-17	0.996383	-0.901772	0	-4.82164e-17	4.82164e-17	-2.29968	4.82164e-17	-3.81502	-1.34724	0	4.82164e-17	0	0	0	0	-4.82164e-17	4.82164e-17	4.82164e-17
GO_CATECHOLAMINE_TRANSPORT	37	3	-4.82164e-17	4.82164e-17	-1.16866	0	-4.82164e-17	4.82164e-17	0	0	0	-4.82164e-17	4.82164e-17	-4.82164e-17	1.93486	-4.82164e-17	0	0	0	2.73392	1.85975	-4.82164e-17	-0.928154	0	0	4.82164e-17	0	2.21054	0	-1.07038	0.899966	4.82164e-17	-0.871763	-4.82164e-17	-0.90629	0	2.45712	0	-0.956137	0	0	-9.64327e-17	4.82164e-17	4.82164e-17	0	0	0	0	0
GO_CDP_DIACYLGLYCEROL_METABOLIC_PROCESS	40	2	-4.82164e-17	4.82164e-17	0.87371	0	-4.82164e-17	4.82164e-17	0	0	0	-4.82164e-17	4.82164e-17	-4.82164e-17	0	-4.82164e-17	0	0	0.791628	-4.82164e-17	0	-4.82164e-17	0	0	0	4.82164e-17	0	0.946583	0	0	0	4.82164e-17	0	-4.82164e-17	4.82164e-17	0	4.82164e-17	0	0	0.902062	0	-9.64327e-17	4.82164e-17	4.82164e-17	0	0	-1.6438	0	0
GO_CELLULAR_KETONE_METABOLIC_PROCESS	17	6	-4.82164e-17	0.291661	0.815733	-0.336635	4.82164e-17	0.375611	0	-0.436462	-0.320096	0	0	0.19794	4.82164e-17	0.293069	-1.13085	-4.83912	1.27155	-2.82234	7.75999	0.365755	0.703053	-4.82164e-17	0.392221	0	0	-0.619779	0.409967	-4.14873	-4.26405	-1.83801	0.538604	-4.82164e-17	-0.87116	0	0.452066	-0.812536	-2.60077	-0.669399	-0.261649	-0.287492	0	4.82164e-17	0.793138	1.0244	0	0	0
GO_COENZYME_A_METABOLIC_PROCESS	25	1	0	0	-4.82164e-17	0	-0.692878	0	0	0	-4.82164e-17	0	-4.82164e-17	0	0	-4.82164e-17	4.82164e-17	0	1.72771	-0.721414	0.700167	-4.82164e-17	0	0	0.914725	4.82164e-17	0	2.04333	4.82164e-17	-0.990098	4.82164e-17	-1.34783	1.08754	-4.82164e-17	0	4.82164e-17	0	0	-0.877123	4.82164e-17	0	-4.82164e-17	0	0	0	4.82164e-17	0	4.82164e-17	-4.82164e-17
GO_COFACTOR_TRANSPORT	36	0	4.82164e-17	0	-0.912551	-0.677634	0	0	0	4.82164e-17	0	0	0	4.82164e-17	-4.82164e-17	1.52752	0.765563	0	1.3812	0.945929	0.539937	0.713011	-2.80601	0.820729	0	-1.55049	0	0.699322	0	-0.81761	1.59458	-4.82164e-17	-2.63474	-4.82164e-17	-4.82164e-17	0	0	0	-0.708389	0	0	0	4.82164e-17	0.717695	4.82164e-17	-1.53861	-1.14828	4.82164e-17	0
GO_CYCLIC_NUCLEOTIDE_PHOSPHODIESTERASE_ACTIVITY	13	2	-4.82164e-17	4.82164e-17	-4.82164e-17	0	0	-1.04976	0	-4.82164e-17	0	0	4.82164e-17	0.452098	0.588093	0	4.82164e-17	4.82164e-17	0	0	0	4.82164e-17	-0.697034	4.82164e-17	-1.07223	-3.96523	0	-1.01828	4.82164e-17	0	-4.82164e-17	0	0.928528	0.697034	-4.82164e-17	0	0.830208	0	0	0.672277	0	0	0	0	0.632828	0	4.82164e-17	0	-4.82164e-17
GO_CYSTEINE_TYPE_PEPTIDASE_ACTIVITY	9	1	-1.09904	2.7505	0.376268	0.968384	-0.543926	0.83574	0	-3.07222	-0.383965	-0.674237	-0.179354	0.910891	0.565582	1.02831	0	0.497992	0.557534	-0.138674	0.54892	-1.31168	-0.387615	0.200806	0	0.298006	0	-0.31245	0.476167	0.386163	0.38353	-4.82164e-17	-0.375596	0.387615	-1.14961	-0.367271	0.200615	0.240467	0.200934	1.13669	-0.567937	-0.370484	0	1.33626	0.371256	2.77992	0.940175	0	-0.199878
GO_DEACETYLASE_ACTIVITY	24	0	4.82164e-17	0	-0.617421	-4.82164e-17	0	1.14493	0	4.82164e-17	0	0.409314	-0.407467	-4.82164e-17	0	-0.473786	0	0	0.301081	0	-0.824492	-4.82164e-17	0.786465	0	0.464589	0	-4.82164e-17	0	-4.82164e-17	-0.530237	0.386253	0.440727	-0.363529	-4.82164e-17	0.811375	-4.82164e-17	4.82164e-17	0	0.53882	0	0	-0.352898	0	4.82164e-17	1.69273	0	0	0.553673	0
GO_DEMETHYLASE_ACTIVITY	27	1	-0.545253	-4.82164e-17	1.32862	0	0	0	0	0	-4.82164e-17	-0.789131	-0.578128	4.82164e-17	-4.82164e-17	-0.650799	0.661103	4.82164e-17	0	1.96997	1.14311	0	0	0	0	0	-4.82164e-17	0	0	-0.711709	0	0	0.804465	0	1.00688	0	-0.607977	0	0.720905	4.82164e-17	0	0	0	0	4.82164e-17	0	-0.356104	-4.82164e-17	0
GO_DEOXYRIBONUCLEOSIDE_TRIPHOSPHATE_METABOLIC_PROCESS	7	1	-0.811561	0	-4.82164e-17	0	0	0	0	0	-4.82164e-17	0	-4.82164e-17	0	0	0.788259	4.82164e-17	0	0	-4.82164e-17	0	-4.82164e-17	0	0	4.82164e-17	4.82164e-17	0	0	4.82164e-17	4.82164e-17	4.82164e-17	0	4.82164e-17	-4.82164e-17	1.29698	4.82164e-17	0	0	0	4.82164e-17	-4.43211	-4.82164e-17	0	0	0.782657	2.14004	0	4.82164e-17	-4.82164e-17
GO_DEOXYRIBONUCLEOTIDE_METABOLIC_PROCESS	7	1	-0.545253	-4.82164e-17	4.82164e-17	0	0	0	0	0	-4.82164e-17	0	-1.42898	0.349635	0.476453	0.523958	0	4.82164e-17	-1.02738	0.83719	0.444617	0	0.981115	0	0	0	-4.82164e-17	0	0	0	0	0	0	0	1.00688	0	-4.82164e-17	0	-0.605752	4.82164e-17	-4.37569	0	0	0	1.30292	1.56113	4.82164e-17	-4.82164e-17	0
GO_DERMATAN_SULFATE_METABOLIC_PROCESS	43	1	-0.919754	0	-4.82164e-17	4.82164e-17	-4.82164e-17	4.82164e-17	0	0	-0.932225	-1.18358	4.82164e-17	-4.82164e-17	-4.82164e-17	4.82164e-17	0	-4.82164e-17	0	0	0	4.82164e-17	0	-4.82164e-17	-1.34724	-4.82164e-17	0	0	0	0.945112	4.82164e-17	0	4.82164e-17	0.958441	-4.82164e-17	4.82164e-17	-0.988983	4.82164e-17	-4.82164e-17	0	0	4.82164e-17	0	0	0	0	-4.82164e-17	4.82164e-17	4.82164e-17
GO_DIACYLGLYCEROL_METABOLIC_PROCESS	40	2	4.82164e-17	0	0.903729	4.82164e-17	-4.82164e-17	4.82164e-17	0	0	0	0	4.82164e-17	-4.82164e-17	-4.82164e-17	4.82164e-17	0	-1.01682	0.821167	2.79956	1.92299	4.82164e-17	0	-4.82164e-17	0	1.27185	0	0	0	-2.52883	4.82164e-17	0	-0.901772	0	-4.82164e-17	4.82164e-17	-0.988983	4.82164e-17	1.11106	0	0	4.82164e-17	0	0	0	0	-4.82164e-17	4.82164e-17	4.82164e-17
GO_DIOXYGENASE_ACTIVITY	28	2	0	0.219059	1.21367	0	-1.53016	0.294777	0	-0.350916	-2.00203	-0.433597	-0.260891	0.387294	0.200929	-0.31804	0.326363	-0.304173	-4.82164e-17	2.10535	2.23493	-0.450267	1.48094	1.74471	0.310011	-0.651346	-4.82164e-17	1.40284	-0.914496	-0.970237	0.686585	4.82164e-17	-0.642169	4.82164e-17	0.628003	-4.82164e-17	-1.43446	0	-1.42805	0	-0.201147	4.82164e-17	-4.82164e-17	4.82164e-17	-4.82164e-17	0.8405	-1.20595	0	0.957522
GO_DIPEPTIDASE_ACTIVITY	48	2	-0.861769	0	0	1.30463	-4.82164e-17	0.945177	0	-4.82164e-17	0	0	1.48671	4.82164e-17	0	-4.82164e-17	0	0	0.764306	-1.84597	0.749059	0.932791	4.82164e-17	4.82164e-17	0	0	0	0.918433	0.987692	0.886881	4.82164e-17	4.82164e-17	-0.843972	0	0	-0.823307	-0.93036	0	0	0	-4.82164e-17	0	0	4.82164e-17	0	0	-4.82164e-17	1.06839	0
GO_DIPEPTIDYL_PEPTIDASE_ACTIVITY	48	0	-0.919754	0	-4.82164e-17	1.36534	-4.82164e-17	4.82164e-17	0	0	0	0	1.54792	-4.82164e-17	-4.82164e-17	4.82164e-17	0	-4.82164e-17	0	0	0	0.991434	0	-4.82164e-17	0	-4.82164e-17	0	0	0	0	4.82164e-17	0	4.82164e-17	0.958441	-4.82164e-17	-0.880882	0	4.82164e-17	-4.82164e-17	0	0	-0.888347	0	0	0.890236	0	-4.82164e-17	4.82164e-17	4.82164e-17
GO_DOPAMINE_METABOLIC_PROCESS	37	3	-4.82164e-17	4.82164e-17	0.645476	0	0	0	0	-4.82164e-17	0	0	4.82164e-17	1.16307	1.4538	0	4.82164e-17	4.82164e-17	0	-0.574441	0.554295	0.72832	-2.85641	0.836441	-4.82164e-17	-4.82164e-17	0	-1.01828	4.82164e-17	-0.833312	0.670291	0	-1.57078	-4.82164e-17	-4.82164e-17	0	1.95891	0	0	-1.07223	0	0	0	0	-4.82164e-17	0	4.82164e-17	-1.5197	-4.82164e-17
GO_DRUG_METABOLIC_PROCESS	35	18	0	0.473301	17.9902	0	-4.82164e-17	1.41122	0	4.82164e-17	0	-4.82164e-17	0	0	0	-4.82164e-17	0	-4.82164e-17	-5.31704	-5.11895	16.5038	0.559123	-3.40277	3.98821	0	0	4.82164e-17	0	0	4.54989	-4.06905	0	5.84566	0	0	4.82164e-17	4.82164e-17	0.738705	8.42098	-0.889527	0	-0.468369	0	0	0	0	-0.313108	0.683384	0
GO_DRUG_TRANSPORT	31	4	-4.82164e-17	4.82164e-17	2.69065	0	-0.547399	1.77243	0	-4.82164e-17	0	0	4.82164e-17	0	4.82164e-17	0	0.781082	-0.752484	1.41244	2.23014	2.39371	4.82164e-17	1.10851	4.82164e-17	-4.82164e-17	-4.82164e-17	0	-2.34556	4.82164e-17	-0.833312	-2.0117	0	-1.57078	0.697034	-4.82164e-17	0	0.830208	0	1.98486	-1.07223	0	0	0	0	-4.82164e-17	0	-0.459137	0	-4.82164e-17
GO_ETHANOL_METABOLIC_PROCESS	29	10	-4.82164e-17	4.82164e-17	3.45539	0	-4.82164e-17	0.973441	0	0	0	-4.82164e-17	4.82164e-17	-4.82164e-17	0	-4.82164e-17	-1.80465	0	0.791628	-3.21705	7.90218	-1.17281	-0.928154	-1.7863	0	4.82164e-17	0	4.82164e-17	0	-4.06777	5.12321	4.82164e-17	4.3717	-4.82164e-17	4.82164e-17	0	4.82164e-17	0	1.08019	0	0	-9.64327e-17	4.82164e-17	4.82164e-17	0	0	0	0	0
GO_ETHER_METABOLIC_PROCESS	9	1	0	0	0.936322	-4.82164e-17	4.82164e-17	0	0	0	-4.82164e-17	0	1.58221	0	0	0	0	-4.02053	2.02389	0	4.82164e-17	1.02444	-2.30716	0	4.82164e-17	-0.940286	0	0	0	0	0	-4.82164e-17	4.82164e-17	-4.82164e-17	-0.969231	4.82164e-17	-1.02198	4.82164e-17	4.82164e-17	4.82164e-17	4.82164e-17	0	-4.82164e-17	-4.82164e-17	4.82164e-17	4.82164e-17	4.82164e-17	0	0
GO_FAT_SOLUBLE_VITAMIN_METABOLIC_PROCESS	30	2	-4.82164e-17	4.82164e-17	1.37638	0.987751	-4.82164e-17	0.644664	0	-4.82164e-17	0	-4.82164e-17	4.82164e-17	0	0	0	0.684431	-0.656601	-1.05249	0.861582	4.26817	0	-0.602815	-4.82164e-17	-0.970243	-0.556603	0.671501	0.619799	0.684431	-1.75944	1.42714	0.637698	1.95293	0	0	4.82164e-17	-2.63365	0	0.744651	-0.970243	4.82164e-17	0	-4.82164e-17	1.55522	0	0	-0.375726	0	0
GO_FATTY_ACID_BINDING	33	4	1.37955	-2.39838	-1.97955	1.00083	0	-4.82164e-17	0	-0.727085	0	4.82164e-17	0	0.37949	0.509316	0.557674	4.82164e-17	0	1.24318	-1.25533	3.17686	5.29174	-0.614756	-4.82164e-17	0	-0.568311	0	4.82164e-17	4.82164e-17	0.602511	1.45248	4.82164e-17	4.77643	-0.845398	4.82164e-17	4.82164e-17	0	1.95548	-1.56184	0	0	-0.550776	4.82164e-17	4.82164e-17	0	0	-4.82164e-17	-1.42781	-0.72998
GO_FATTY_ACID_LIGASE_ACTIVITY	41	0	0	0	-1.1128	4.82164e-17	4.82164e-17	-4.82164e-17	0	-4.82164e-17	0	0	0	-4.82164e-17	0	4.82164e-17	0	0	-1.34373	-1.79148	1.74701	0	4.82164e-17	2.35372	0.939441	0	-4.82164e-17	-4.82164e-17	0	0	0.846028	-4.82164e-17	1.1128	0	0	0	0	0	1.02483	0.848104	0	0	4.82164e-17	0	0	4.82164e-17	0	0	0
GO_FATTY_ACYL_COA_BINDING	19	4	4.82164e-17	-1.04508	1.40154	4.82164e-17	-0.470223	-4.82164e-17	0	-0.727085	0	4.82164e-17	0	0	0	0	4.82164e-17	0	0.490523	-3.26526	6.93375	4.82164e-17	-0.614756	1.79207	0.676177	0	0	2.63779	4.82164e-17	2.54263	-0.769912	0.649795	0.841432	4.82164e-17	4.82164e-17	4.82164e-17	-0.642941	-1.13471	-2.66649	0.590706	0	0	4.82164e-17	4.82164e-17	0	0	-4.82164e-17	0.773175	0
GO_FATTY_ACYL_COA_METABOLIC_PROCESS	25	6	0	0.381935	-1.56952	4.82164e-17	-0.306542	0.473378	0	1.35565	0	0	-0.433075	-4.82164e-17	0	-0.500573	-4.82164e-17	-0.484406	1.5866	-1.60427	2.36499	1.17934	-1.11908	0.560729	0.491227	0	0	2.02593	0	-1.38309	2.8458	0	-1.8123	-4.82164e-17	-0.416681	0	-0.460676	0	6.1499	0.413168	0	0	-4.82164e-17	-4.82164e-17	4.82164e-17	-4.82164e-17	0	4.82164e-17	0
GO_FLAVONOID_METABOLIC_PROCESS	35	12	-4.82164e-17	0.607306	5.15021	0	0	-1.01792	0	0	4.82164e-17	4.82164e-17	0	0	0	0	0	4.82164e-17	-1.12323	-2.36325	1.32131	0	-2.7577	1.90714	0	-1.51992	4.82164e-17	0	0	-3.18886	-4.71584	0.703007	6.6782	4.82164e-17	0	0	0	0.885443	4.66067	0	-4.82164e-17	0	0	0	0	0	0	-1.48679	0
GO_FMN_BINDING	17	0	0	0	2.00164	0	-4.82164e-17	0.945177	0	-4.82164e-17	0	0	0	0.638401	0.785132	0.838222	0	0	0	1.17406	1.80131	0	1.32349	1.045	0	-0.849812	0	0	0	0	4.82164e-17	4.82164e-17	-0.843972	0	0	4.82164e-17	0	0	-2.17035	-1.28659	-4.82164e-17	-0.83069	0	4.82164e-17	0	0	-0.646111	1.06839	0
GO_FOLIC_ACID_BINDING	36	0	0	0	0.936322	-4.82164e-17	4.82164e-17	0	0	0	-4.82164e-17	0	4.82164e-17	0	0	0	0	0	-4.82164e-17	1.26802	1.99183	4.82164e-17	0	0	4.82164e-17	-4.82164e-17	0	0	0	0	2.24892	-4.82164e-17	-0.934355	-4.82164e-17	0	-0.913351	0	4.82164e-17	-1.01953	4.82164e-17	-0.884711	0	-4.82164e-17	1.02941	4.82164e-17	-1.87113	-0.732357	0	0
GO_FOLIC_ACID_METABOLIC_PROCESS	3	2	0	0	1.8951	0	-0.692878	0	0	0	-4.82164e-17	0	-4.82164e-17	0	0	-4.82164e-17	4.82164e-17	0	-2.96321	1.12166	1.69635	-4.82164e-17	1.27051	0.993309	4.82164e-17	4.82164e-17	0	0	4.82164e-17	4.82164e-17	0.821721	0	1.08754	-4.82164e-17	0	4.82164e-17	0	0	-3.44954	-1.23374	0	-4.82164e-17	0	0	0	4.82164e-17	-2.5627	4.82164e-17	-4.82164e-17
GO_FRUCTOSE_METABOLIC_PROCESS	27	4	0	0	3.36175	-0.895633	-4.82164e-17	0	0	-4.82164e-17	0	0	0	4.82164e-17	0	-4.82164e-17	0	-2.23192	0.764306	-1.84597	3.0558	0	4.82164e-17	1.045	0	1.2115	0	0.918433	0	-2.40333	-1.06496	4.82164e-17	-1.99765	0	0	4.82164e-17	0	1.12762	-5.2274	0	-4.82164e-17	0	0	4.82164e-17	0	0	-4.82164e-17	-4.82164e-17	0
GO_GALACTOSE_METABOLIC_PROCESS	9	0	4.82164e-17	0	-4.82164e-17	4.82164e-17	-0.798227	1.00392	0	-1.07916	0	0	4.82164e-17	-4.82164e-17	-4.82164e-17	-1.03562	0	-4.82164e-17	0.821167	0	0.805717	0.991434	-0.958441	1.10447	0	-0.907673	1.03288	0	0	0	4.82164e-17	0	4.82164e-17	0	-4.82164e-17	4.82164e-17	0	4.82164e-17	-0.986547	0	0	-2.09331	0	0	0	0	-4.82164e-17	4.82164e-17	4.82164e-17
GO_GALACTOSYLTRANSFERASE_ACTIVITY	47	2	-4.82164e-17	-3.90428	0	0	-1.17515	0	0	-4.82164e-17	-1.43119	-4.82164e-17	4.82164e-17	0	0.49795	0	0.684431	4.82164e-17	0	-0.484901	0	0	4.82164e-17	-4.82164e-17	0	-0.556603	0.671501	0.619799	0.684431	4.82164e-17	4.82164e-17	0.637698	0	0	0	4.82164e-17	1.75313	0.817074	0	1.43119	4.82164e-17	0	-4.82164e-17	0.637698	0	0	1.63284	0	0
GO_GANGLIOSIDE_METABOLIC_PROCESS	21	0	4.82164e-17	-1.11826	0	-0.677634	0	0	0	-1.88864	0	0	0	4.82164e-17	-4.82164e-17	0	0	0	-4.82164e-17	-0.559949	0.539937	-0.916569	0	0	0	0.98246	0.752334	-1.00209	0	0.669325	0	-4.82164e-17	0	-4.82164e-17	-4.82164e-17	0	0	0	0	0.657227	-0.582885	-2.59418	-1.43953	-1.43953	4.82164e-17	0	4.82164e-17	4.82164e-17	0
GO_GDP_METABOLIC_PROCESS	8	0	4.82164e-17	0	-4.82164e-17	4.82164e-17	-4.82164e-17	4.82164e-17	0	0	0	0	4.82164e-17	0.69331	1.99843	4.82164e-17	1.04677	-4.82164e-17	0	0	0	4.82164e-17	0	-4.82164e-17	-1.34724	-0.907673	1.03288	0	0	0	4.82164e-17	0	4.82164e-17	0	-4.82164e-17	4.82164e-17	0	4.82164e-17	-4.82164e-17	0.932225	0	4.82164e-17	0	0	0.890236	0	-4.82164e-17	4.82164e-17	4.82164e-17
GO_GLUCOCORTICOID_METABOLIC_PROCESS	30	2	0	0	-2.54666	4.82164e-17	4.82164e-17	-4.82164e-17	0	-4.82164e-17	0	0	0	0.613975	0.759607	4.82164e-17	0	-6.97122	4.82164e-17	1.14701	0	0	1.29615	0	4.82164e-17	0	-4.82164e-17	-4.82164e-17	0	0.860806	-1.03821	5.14621	-1.94258	0	0	0	0	1.10069	1.02483	-4.82164e-17	0	0	4.82164e-17	0	0	4.82164e-17	0	0	0
GO_GLUCOSE_BINDING	27	1	-0.952429	0	-2.80063	-0.986787	4.82164e-17	0	0	0	-4.82164e-17	0	4.82164e-17	0	0	0	1.07999	0	-1.46621	-0.859682	1.99183	1.02444	0	1.13789	4.82164e-17	-4.82164e-17	0	0	0	-1.13463	0.962845	-4.82164e-17	-2.19053	-4.82164e-17	0	4.82164e-17	0	4.82164e-17	4.82164e-17	4.82164e-17	4.82164e-17	0	-4.82164e-17	-4.82164e-17	4.82164e-17	4.82164e-17	4.82164e-17	0	0
GO_GLUCOSIDASE_ACTIVITY	48	3	4.82164e-17	0	-1.19978	4.82164e-17	-0.798227	-1.32427	0	0	0	0	4.82164e-17	-4.82164e-17	-4.82164e-17	4.82164e-17	1.04677	-4.82164e-17	0.821167	-0.827531	0.805717	4.82164e-17	-0.958441	-4.82164e-17	0	-4.82164e-17	0	0	0	0	4.82164e-17	0	4.82164e-17	0	-4.82164e-17	4.82164e-17	0	4.82164e-17	-4.82164e-17	0	0	4.82164e-17	0	0	0	0	-4.82164e-17	4.82164e-17	4.82164e-17
GO_GLUCOSYLTRANSFERASE_ACTIVITY	21	1	0	0.810505	4.82164e-17	4.82164e-17	4.82164e-17	-4.82164e-17	0	-0.993238	0	0	0	-4.82164e-17	0	4.82164e-17	0	0	4.82164e-17	-0.745154	0.723766	0	4.82164e-17	0	4.82164e-17	0	-4.82164e-17	-4.82164e-17	0	0	0.846028	-4.82164e-17	-0.818112	0	0	0	1.01189	0	0	-4.82164e-17	0	0	4.82164e-17	0	0	4.82164e-17	0	0	0
GO_GLUTAMATE_METABOLIC_PROCESS	2	10	0	0	-3.43956	0	-0.506332	0.695997	0	-0.767099	4.82164e-17	-4.82164e-17	0	0	4.82164e-17	-4.82164e-17	-1.50689	4.82164e-17	5.96725	6.77232	4.56128	0.684269	-2.71132	0.791184	-4.82164e-17	0	-4.82164e-17	0	-4.82164e-17	3.9191	2.62612	0.688913	2.06529	0	-4.82164e-17	0	0	-4.82164e-17	-10.2732	-4.82164e-17	4.82164e-17	-4.82164e-17	0	0	4.82164e-17	0	0	4.82164e-17	0
GO_GLUTAMINE_FAMILY_AMINO_ACID_METABOLIC_PROCESS	2	14	0	0.30522	-3.50023	-4.82164e-17	-1.25922	0.390458	0	-1.15514	4.82164e-17	0	0	0.19974	-4.82164e-17	-0.416114	-1.14975	0	4.78188	4.90622	-4.39698	0.998647	2.91164	-1.13194	0	0	4.82164e-17	0.368979	-4.82164e-17	4.52564	-4.35891	0.384419	4.73363	0	4.82164e-17	4.82164e-17	0.46781	0	-11.2279	0.334135	4.82164e-17	-0.300976	0	0	4.82164e-17	0	-2.31417	0	0
GO_GLUTATHIONE_METABOLIC_PROCESS	17	5	4.82164e-17	0.910301	0.927173	0	0	0.428787	0	-0.492097	-0.370543	0	0	0.201771	0	0.341977	-1.19761	-1.12832	-0.809974	-1.46051	0.759531	-0.601142	0.765421	0.513844	-0.731169	0	0.452905	2.81888	0	-2.2275	4.72235	0.422559	1.46652	1.02358	-0.373931	0	-1.90785	-4.82164e-17	-1.90099	0.977157	0	-0.336063	-4.82164e-17	0.422559	-4.82164e-17	0	4.82164e-17	0	0
GO_GLYCINE_BINDING	15	3	-4.82164e-17	4.82164e-17	-1.16866	0	-4.82164e-17	4.82164e-17	0	1.91041	0	-4.82164e-17	4.82164e-17	-4.28203	1.93486	-4.82164e-17	0	0	0.791628	-0.797951	0.77628	-1.17281	0	0	0	4.82164e-17	3.85651	4.82164e-17	-3.72511	0	0.899966	4.82164e-17	0	-4.82164e-17	4.82164e-17	0	4.82164e-17	0	-2.23012	0	0	-9.64327e-17	4.82164e-17	4.82164e-17	0	0	0	0	1.73556
GO_GLYCINE_METABOLIC_PROCESS	2	4	0	0	-1.08754	0	0	-1.21093	0	0	-4.82164e-17	0	-4.82164e-17	0	0	-4.82164e-17	0.936396	0	-1.31802	4.21077	4.23601	-4.82164e-17	1.27051	0.993309	4.82164e-17	4.82164e-17	0	0.867693	4.82164e-17	-0.990098	4.82164e-17	0	1.08754	-4.82164e-17	-0.827953	4.82164e-17	0	0	-3.44954	4.82164e-17	0	-4.82164e-17	0	0	0	4.82164e-17	-1.48373	4.82164e-17	-4.82164e-17
GO_GLYCOLIPID_BINDING	48	0	-0.747179	0	0	-4.82164e-17	4.82164e-17	0	0	-0.901986	-0.759223	-1.00424	0	0	0.672661	0	0	0	0	1.05402	0	0.816571	0	-4.82164e-17	0.84897	-0.735526	-4.82164e-17	4.82164e-17	0	0	4.82164e-17	0	0	-1.02422	0	-1.71278	4.82164e-17	1.00815	4.82164e-17	4.82164e-17	0	4.82164e-17	-4.82164e-17	0.821376	1.73153	0	0	0.949752	-0.904992
GO_GLYCOSYLCERAMIDE_METABOLIC_PROCESS	21	0	0	-1.44502	-1.23348	-4.82164e-17	4.82164e-17	1.03698	0	-1.11249	-4.82164e-17	0	4.82164e-17	0	0	0	0	0	-4.82164e-17	-0.859682	0.837725	4.82164e-17	0	0	4.82164e-17	1.30571	0	1.0099	0	0.977911	0.962845	-4.82164e-17	4.82164e-17	-4.82164e-17	0	4.82164e-17	1.13139	4.82164e-17	4.82164e-17	4.82164e-17	4.82164e-17	-2.16284	-4.82164e-17	-4.82164e-17	4.82164e-17	4.82164e-17	4.82164e-17	0	0
GO_GLYOXYLATE_METABOLIC_PROCESS	19	5	0	0	1.4829	0	4.82164e-17	-1.00291	0	-0.767099	4.82164e-17	-4.82164e-17	0	0	4.82164e-17	0.595443	0	4.82164e-17	1.32262	-3.4393	4.56128	0	0	0	0.715621	0	-4.82164e-17	0.670699	-4.82164e-17	-1.8703	0.627043	0	2.06529	0	-4.82164e-17	0	0	-4.82164e-17	-4.08806	-4.82164e-17	4.82164e-17	-4.82164e-17	0	0	4.82164e-17	0	0	4.82164e-17	0
GO_GMP_METABOLIC_PROCESS	8	0	-4.82164e-17	0	0	-4.82164e-17	4.82164e-17	-1.14273	0	-4.82164e-17	-4.82164e-17	0	0	0.53137	1.63539	0	0.870395	0	0	0	0	0	-0.784581	-4.82164e-17	-1.1654	-0.735526	0.856862	4.82164e-17	0	0	4.82164e-17	0	0	0	0	4.82164e-17	0.920387	4.82164e-17	4.82164e-17	0.759223	0	4.82164e-17	-4.82164e-17	-4.82164e-17	0.718729	0	0	4.82164e-17	4.82164e-17
GO_HEPARAN_SULFATE_SULFOTRANSFERASE_ACTIVITY	14	1	0	0	0	1.30463	-4.82164e-17	-1.2637	0	-1.01985	1.49632	0	0	4.82164e-17	1.8761	-4.82164e-17	0.987692	0	0.764306	0	0	0	-0.900086	4.82164e-17	0	0	0	0	0	0.886881	4.82164e-17	4.82164e-17	0	0	0	4.82164e-17	1.03856	0	0	-1.28659	-4.82164e-17	0	0	4.82164e-17	0.832559	0	-4.82164e-17	-4.82164e-17	0
GO_HEXOSAMINIDASE_ACTIVITY	42	3	0	0	0	-0.895633	-4.82164e-17	0	0	-4.82164e-17	0	0	-0.897853	4.82164e-17	0	-4.82164e-17	0	0	0	0	0	0.932791	-0.900086	4.82164e-17	0	0	0	0	0	0	4.82164e-17	4.82164e-17	-0.843972	0	0	4.82164e-17	0	0	1.05154	0.874117	-4.82164e-17	-4.81674	0	-1.67514	0	0	-4.82164e-17	-4.82164e-17	0
GO_HISTONE_MRNA_METABOLIC_PROCESS	6	0	0	0	0	0	4.82164e-17	-4.82164e-17	0	-4.82164e-17	-0.628999	0.6534	0	0	4.82164e-17	-4.82164e-17	0	-0.708133	-4.82164e-17	4.82164e-17	-4.82164e-17	0.684269	0	0	-4.82164e-17	0	-4.82164e-17	0	-4.82164e-17	0	0	0	-0.600804	0	-0.632945	0	0	-4.82164e-17	0	-4.82164e-17	-0.555476	1.4384	0	0	4.82164e-17	0.715621	-1.09212	4.82164e-17	0
GO_HORMONE_TRANSPORT	15	0	-0.269945	-0.674139	-1.23497	-0.294529	-1.07141	1.60817	0	0	4.82164e-17	-4.82164e-17	-0.809342	1.33715	1.18241	0	0.364657	0	1.12894	1.29787	1.09012	-1.24252	-0.297813	-1.05591	0.925226	-0.261436	0.939158	0.844045	4.82164e-17	0.790977	-0.426737	0.326006	1.23497	0.813091	4.82164e-17	0	0.405228	1.21281	-1.56124	-0.617083	0	-4.82164e-17	-4.82164e-17	-4.82164e-17	0.249324	4.82164e-17	-0.190545	1.94988	0
GO_HYALURONAN_METABOLIC_PROCESS	43	1	4.82164e-17	0.555936	0	4.82164e-17	0	-4.82164e-17	0	0	-0.590706	0.614756	0	0	0	0	4.82164e-17	-0.668778	0.490523	0.8744	-1.05869	0.645211	-1.50729	0.750929	0	0	0	4.82164e-17	4.82164e-17	0	-0.769912	4.82164e-17	0.841432	1.50729	4.82164e-17	-0.544026	-0.642941	0	-0.640687	0.590706	1.12642	-1.37192	4.82164e-17	0.649795	0	0	-4.82164e-17	-4.82164e-17	0
GO_IMP_METABOLIC_PROCESS	23	2	-4.82164e-17	4.82164e-17	4.82164e-17	-0.923681	-4.82164e-17	4.82164e-17	0	0	0	-4.82164e-17	4.82164e-17	-4.82164e-17	0	-1.00501	0	0	0	-4.82164e-17	0	-4.82164e-17	-0.928154	0	0	4.82164e-17	0	0.946583	0	0	0	4.82164e-17	0	-4.82164e-17	-2.12786	0	1.06717	0	0	0	0	-9.64327e-17	1.2607	4.82164e-17	0	0	-5.62379	0	0
GO_INDOLALKYLAMINE_METABOLIC_PROCESS	35	2	0	0	-1.08754	-0.845099	0	0	0	0	-4.82164e-17	0	-4.82164e-17	0	0	-4.82164e-17	4.82164e-17	0	0	2.56333	4.23601	-4.82164e-17	1.27051	0	4.82164e-17	4.82164e-17	-1.30388	-1.17895	4.82164e-17	-0.990098	-1.01315	0	1.08754	-4.82164e-17	0	4.82164e-17	-0.879518	0	-6.6643	4.82164e-17	0	-4.82164e-17	0	0.886794	0	0.914725	0	4.82164e-17	-4.82164e-17
GO_INDOLE_CONTAINING_COMPOUND_METABOLIC_PROCESS	35	3	4.82164e-17	0	-0.912551	-0.677634	0	-1.03352	0	4.82164e-17	0	0	0	2.00528	-1.03901	0	0	0	-4.82164e-17	-3.56749	3.47791	-4.82164e-17	1.09216	0	0	0	-1.12505	-1.00209	0	-0.81761	-0.840016	-4.82164e-17	0.912551	-4.82164e-17	-4.82164e-17	0	-0.710693	0	-5.66415	0.657227	0	0	4.82164e-17	0.717695	4.82164e-17	0.744623	4.82164e-17	4.82164e-17	0
GO_INOSITOL_PHOSPHATE_PHOSPHATASE_ACTIVITY	12	2	-4.82164e-17	0.722393	0	-4.82164e-17	4.82164e-17	0	0	-4.82164e-17	-4.82164e-17	0.784581	0	0	0.672661	0	0	0	0	0	0	0	0	-4.82164e-17	0	-4.82164e-17	-4.82164e-17	4.82164e-17	0	0	4.82164e-17	0	0	0	0	4.82164e-17	4.82164e-17	4.82164e-17	4.82164e-17	4.82164e-17	0	4.82164e-17	-4.82164e-17	-4.82164e-17	0	0.84897	0	4.82164e-17	-0.904992
GO_INTRAMOLECULAR_OXIDOREDUCTASE_ACTIVITY	28	3	-0.390098	0	0.377141	-4.82164e-17	-1.48028	4.82164e-17	0	-0.524468	-0.400259	0	-0.419967	4.82164e-17	0	0	0	-0.470837	0	-0.317198	0.300592	0	0	0.546594	0.477603	-0.999197	4.82164e-17	1.12382	-4.82164e-17	-0.54374	2.78341	-0.874431	0	0.421833	-0.403736	0	0	0.62045	0	0	0	-0.364812	4.82164e-17	0	0	0	-0.224998	0.567328	-0.527149
GO_INTRAMOLECULAR_TRANSFERASE_ACTIVITY	27	2	-4.82164e-17	0	0.616291	0	-1.30678	0	0	-0.781494	4.82164e-17	4.82164e-17	0	0	0.559571	-0.740103	0	4.82164e-17	0.540283	-2.36325	1.32131	0	-4.82164e-17	4.82164e-17	0	4.82164e-17	4.82164e-17	0	0	4.82164e-17	0.640851	0	-4.82164e-17	4.82164e-17	0	0	0	0	-4.82164e-17	0	-4.82164e-17	0	0	0	0	0.729825	-6.60592	0	0
GO_IRON_ION_HOMEOSTASIS	50	4	-0.315251	1.48107	-1.35271	1.66438	-0.228276	4.82164e-17	0	4.82164e-17	-0.324681	0	0	0.198594	0	0.812848	1.07433	-0.390764	0.689554	-3.75823	3.63096	0.976647	-0.344776	0.462636	0	-4.82164e-17	0	0.359179	0	-0.459914	2.41052	0.374478	-1.5019	0.344776	-1.59603	4.82164e-17	-4.82164e-17	-4.82164e-17	-0.96811	0.324681	0	0	4.82164e-17	-1.04055	0.293282	0.397146	-0.980523	0.482446	2.45101
GO_ISOPRENOID_BINDING	35	5	0	0.473301	3.18445	0	-4.82164e-17	0.570314	0	4.82164e-17	0	-4.82164e-17	0	0	0	-4.82164e-17	-1.36555	-2.46858	-0.970838	-2.88139	1.85235	0	-0.529752	1.60382	-0.889527	-0.485146	4.82164e-17	0.546196	0	-2.71809	2.21397	0	5.84566	-0.753999	0	4.82164e-17	4.82164e-17	1.76468	4.0147	0	0	-0.468369	0	0	0	0	0	-4.82164e-17	0
GO_L_AMINO_ACID_TRANSPORT	49	4	-0.955219	0.340485	0.927173	0.747885	0	-1.70323	0	0	4.82164e-17	-0.583059	0	-4.82164e-17	0.821196	-4.82164e-17	0	0	1.44325	-1.46051	-0.803266	-0.601142	0	-4.82164e-17	-0.731169	-0.351133	0.452905	-2.7828	0.464591	0.380845	4.82164e-17	0.422559	0	0	4.82164e-17	0	-1.07815	0.586596	-1.07378	0	0	-2.47861	-4.82164e-17	-1.10054	0.337528	1.14271	4.82164e-17	0	0
GO_LEUKOTRIENE_METABOLIC_PROCESS	29	3	1.37955	-4.82164e-17	0	1.00083	0	-4.82164e-17	0	0	-0.590706	0.614756	-0.612683	0	0	0	4.82164e-17	0	-1.06567	-4.82164e-17	1.21373	0.645211	4.82164e-17	-4.82164e-17	-0.983287	0	0	2.63779	4.82164e-17	0.602511	-1.83149	4.82164e-17	0.841432	0.614756	-0.594594	4.82164e-17	0	0.82978	-0.640687	0.590706	-0.5184	0	4.82164e-17	1.58096	0	0	-4.82164e-17	-4.82164e-17	-0.72998
GO_LINOLEIC_ACID_METABOLIC_PROCESS	41	2	-4.82164e-17	4.82164e-17	4.82164e-17	0	-4.82164e-17	4.82164e-17	0	1.91041	0	-4.82164e-17	4.82164e-17	-4.82164e-17	0	-4.82164e-17	0	0	1.89153	-1.90461	0.77628	-4.82164e-17	-0.928154	1.07362	0.994202	4.82164e-17	0	0.946583	0	0	-1.09365	4.82164e-17	1.16866	-4.82164e-17	4.82164e-17	0	-0.958562	0	1.08019	0	0	-9.64327e-17	4.82164e-17	4.82164e-17	0	0	0	0	0
GO_LIPOPROTEIN_METABOLIC_PROCESS	32	3	-0.195646	0.852543	-2.45617	-0.51118	-0.166854	0.583428	0	-0.697822	-0.48081	0.199555	-0.199396	0.55011	0	1.39116	0.226677	0	2.32616	-1.72744	-2.23395	1.71134	0.479092	0	0.614478	-0.447288	-1.27413	1.04607	0.226677	-2.09705	-1.41528	-1.35471	0.893135	-1.62419	-0.486698	0	4.82164e-17	-4.82164e-17	-1.06918	1.51088	-4.82164e-17	-0.190579	0	-0.789886	0	2.58638	-0.138479	-0.849228	4.82164e-17
GO_LONG_CHAIN_FATTY_ACID_BINDING	33	4	1.71991	0.864075	-1.16866	1.33387	-4.82164e-17	4.82164e-17	0	-1.04839	0	-4.82164e-17	4.82164e-17	0.66475	0	-4.82164e-17	0	0	0	-0.797951	1.85975	3.72811	-0.928154	0	0	4.82164e-17	0	4.82164e-17	0	0	0.899966	4.82164e-17	2.66397	-4.82164e-17	4.82164e-17	0	4.82164e-17	1.15649	-2.23012	0	0	-0.85841	4.82164e-17	4.82164e-17	0	0	0	1.09709	-1.05146
GO_LONG_CHAIN_FATTY_ACID_COA_LIGASE_ACTIVITY	41	0	4.82164e-17	0	-1.19978	4.82164e-17	-4.82164e-17	4.82164e-17	0	0	0	0	4.82164e-17	-4.82164e-17	-4.82164e-17	4.82164e-17	0	-4.82164e-17	-1.43206	-1.96805	0.805717	4.82164e-17	0	1.10447	1.02477	-4.82164e-17	0	0	0	0	0.930118	0	1.19978	0	-4.82164e-17	4.82164e-17	0	4.82164e-17	1.11106	0.932225	0	4.82164e-17	0	0	0	0	-4.82164e-17	4.82164e-17	4.82164e-17
GO_LYSINE_METABOLIC_PROCESS	19	0	4.82164e-17	0	-4.82164e-17	4.82164e-17	-4.82164e-17	2.33024	0	0	0	0	4.82164e-17	0.69331	0.842258	4.82164e-17	0	-4.82164e-17	0	-0.827531	0.805717	4.82164e-17	1.38426	1.10447	0	-4.82164e-17	0	0.976952	0	-1.10122	0.930118	0	2.7295	0	-4.82164e-17	4.82164e-17	0	4.82164e-17	-0.986547	-1.34724	0	4.82164e-17	0	0	0	0	-4.82164e-17	4.82164e-17	4.82164e-17
GO_LYSOPHOSPHOLIPASE_ACTIVITY	38	0	-0.767393	1.78195	-1.04136	1.20484	0	0.84929	0	-4.82164e-17	0	-1.02541	-4.82164e-17	4.82164e-17	4.82164e-17	4.82164e-17	0.891147	-4.82164e-17	0.67215	1.07531	0.657303	0.837108	0	-1.6549	-4.82164e-17	4.82164e-17	0	0	-4.82164e-17	-4.82164e-17	-4.82164e-17	0	-0.749961	0.804976	0	-4.82164e-17	2.19221	0	0.95413	-4.82164e-17	0	0	0	1.9878	0	-4.82164e-17	0	0	-4.82164e-17
GO_LYSOPHOSPHOLIPID_ACYLTRANSFERASE_ACTIVITY	40	3	0	0	0.751857	0	0	0	0	-4.82164e-17	0	0.804976	-4.82164e-17	4.82164e-17	4.82164e-17	4.82164e-17	-4.82164e-17	-4.82164e-17	1.63535	0	0	0	-0.804976	0	0.86964	-0.755679	0	0.822996	-4.82164e-17	-4.82164e-17	-0.967385	0	0	0	0	-4.82164e-17	4.82164e-17	0	0.95413	3.13416	0	0	0	0	0	-4.82164e-17	-0.557522	0	-4.82164e-17
GO_MELANIN_METABOLIC_PROCESS	45	3	-4.82164e-17	4.82164e-17	4.82164e-17	0	-4.82164e-17	4.82164e-17	0	0	-0.902062	-4.82164e-17	4.82164e-17	-4.82164e-17	0	-4.82164e-17	0	0	0	-4.82164e-17	0	-4.82164e-17	0	1.07362	0	4.82164e-17	0	4.82164e-17	0	0	0	4.82164e-17	0	-4.82164e-17	4.82164e-17	0	4.82164e-17	0	0	0	0	-0.85841	4.82164e-17	4.82164e-17	0	0	0	0	0
GO_METALLOAMINOPEPTIDASE_ACTIVITY	48	1	-4.82164e-17	4.82164e-17	4.82164e-17	-0.923681	-4.82164e-17	0.973441	0	0	0	-4.82164e-17	-0.925911	-4.82164e-17	0	0.865983	0	0	0	-4.82164e-17	0	-4.82164e-17	0	0	0	4.82164e-17	0	4.82164e-17	0	0	0	4.82164e-17	0	-4.82164e-17	-0.90629	0	-0.958562	0	0	0	-0.822674	-9.64327e-17	4.82164e-17	-1.70481	0	0.994202	0	0	0
GO_METALLOCARBOXYPEPTIDASE_ACTIVITY	48	1	-4.82164e-17	0	0.616291	0	0	1.70876	0	0	-1.56798	4.82164e-17	0	0.425655	0	0	0	1.21869	0.540283	-1.36366	-4.82164e-17	1.68419	-4.82164e-17	4.82164e-17	0	4.82164e-17	-2.53102	-0.986554	0.750684	0.654856	-0.824885	-1.15262	0.897216	0.667336	1.10251	0	-0.696034	0	-4.82164e-17	0	-4.82164e-17	0	0	0	0	0	0	0	0
GO_METALLOEXOPEPTIDASE_ACTIVITY	48	2	-0.396419	0	0.383391	-1.09637	0	2.07991	0	0	-1.05715	0	0.963957	0.224681	0	0.992227	0	0.94614	0.31817	-0.871805	-4.82164e-17	2.04417	4.82164e-17	4.82164e-17	0	0	-1.97459	-0.722982	0.503255	0.417258	-0.571327	-0.88214	0.638683	0.428317	0.833831	-0.365014	-1.16011	-4.82164e-17	0	0	-0.342453	-0.370992	0	-1.1462	0	1.22579	-0.230114	0	-4.82164e-17
GO_MITOCHONDRIAL_ATP_SYNTHESIS_COUPLED_PROTON_TRANSPORT	20	2	0	0.786382	-4.82164e-17	0	0	0	0	0	-4.82164e-17	0	-4.82164e-17	0	0	-0.925408	4.82164e-17	0	0	-4.82164e-17	0	-4.82164e-17	0	0	4.82164e-17	4.82164e-17	0	0	4.82164e-17	4.82164e-17	4.82164e-17	0	4.82164e-17	-4.82164e-17	0	4.82164e-17	0	0	0	4.82164e-17	0	-4.82164e-17	0	0	0	4.82164e-17	0	4.82164e-17	-4.82164e-17
GO_MITOCHONDRIAL_DNA_METABOLIC_PROCESS	3	1	-4.82164e-17	4.82164e-17	4.82164e-17	0	-0.768841	4.82164e-17	0	0	0	-4.82164e-17	-0.925911	-4.82164e-17	0	-4.82164e-17	0	-0.986287	0.791628	-4.82164e-17	-1.39333	-4.82164e-17	0	0	0	4.82164e-17	0	4.82164e-17	0	0	0	4.82164e-17	-0.871763	-4.82164e-17	4.82164e-17	0	4.82164e-17	0	1.08019	0	1.46267	-9.64327e-17	4.82164e-17	4.82164e-17	0	0	-1.6438	0	0
GO_MITOCHONDRIAL_ELECTRON_TRANSPORT_CYTOCHROME_C_TO_OXYGEN	20	2	0	0.810505	4.82164e-17	4.82164e-17	4.82164e-17	-4.82164e-17	0	-4.82164e-17	0	0	0	-4.82164e-17	0	4.82164e-17	0	-0.931589	4.82164e-17	0	0	0	4.82164e-17	0	4.82164e-17	0	-4.82164e-17	-4.82164e-17	0	0	-4.82164e-17	-4.82164e-17	0	0	1.32267	0	0	0	0	-4.82164e-17	0	0	4.82164e-17	0	0	4.82164e-17	0	0	0
GO_MITOCHONDRIAL_ELECTRON_TRANSPORT_UBIQUINOL_TO_CYTOCHROME_C	20	3	-4.82164e-17	0.864075	4.82164e-17	0	-4.82164e-17	4.82164e-17	0	0	0	-4.82164e-17	4.82164e-17	-4.82164e-17	0	0.865983	0	0	0	-4.82164e-17	0	-4.82164e-17	0	0	0	4.82164e-17	0	4.82164e-17	1.01612	0	0	4.82164e-17	0	-4.82164e-17	4.82164e-17	0	4.82164e-17	0	0	0	0	-9.64327e-17	4.82164e-17	4.82164e-17	0	0	0	0	0
GO_MITOCHONDRIAL_TRANSPORT	20	2	-0.374251	0	0.5816	-0.383938	-0.746195	0.185675	0	-0.19788	-0.378435	-4.82164e-17	-0.384377	0.88823	-0.323537	-1.39138	0	-0.815734	1.16836	-1.67911	-0.395292	0.388198	-1.15006	1.6172	0.189992	0.282183	0	-0.296327	0.193774	-1.00714	-0.200765	0.18394	-0.155114	0.384794	-1.08394	-0.56893	-0.388116	-4.82164e-17	-1.81182	0.378435	0	-0.360459	0	0.388283	0	0.833198	-1.5389	0.200852	-0.19818
GO_MODIFIED_AMINO_ACID_TRANSPORT	36	1	4.82164e-17	0	2.64065	-4.82164e-17	0	0.72484	0	4.82164e-17	0	0	-0.679743	0.438561	0.573513	0.623318	0.765563	0	1.3812	0.945929	1.35108	-0.916569	-0.681865	0	0.744623	0	0	4.82164e-17	0	1.62406	1.59458	-4.82164e-17	2.12808	-4.82164e-17	-4.82164e-17	0	-2.89836	0	-0.708389	0.657227	0	-0.616226	4.82164e-17	0.717695	4.82164e-17	-1.53861	-1.14828	3.31916	0
GO_MONOCARBOXYLIC_ACID_BINDING	33	10	1.07414	-1.78922	3.30781	0.709345	4.82164e-17	-4.82164e-17	0	-0.457431	4.82164e-17	4.82164e-17	0	4.82164e-17	0.271824	0.311374	-1.15625	-1.05493	2.0737	-2.9409	4.71908	3.73493	-0.95208	3.15285	-0.692809	-0.864424	0	0	4.82164e-17	-1.20695	4.47527	0.389538	8.98238	-0.564487	0	0	4.82164e-17	2.35643	2.13701	-4.82164e-17	0	-0.83154	0	4.82164e-17	0	0.412501	-0.200722	-1.12136	-0.460009
GO_MONOCARBOXYLIC_ACID_TRANSPORT	30	17	-0.196084	0.433447	5.31448	-0.199477	-0.380675	1.11956	0	-0.703103	-0.197552	4.82164e-17	-0.19963	0.13826	0	0.192537	0.228856	-0.209743	8.31139	-13.897	4.47583	1.08912	-0.522277	2.96742	1.17086	-0.89114	0.219906	4.97059	0	3.83525	-2.19337	0.577244	3.41539	0.199776	-0.197992	-0.189781	-2.44039	0.326922	-6.03722	-0.451465	-0.388494	-0.191195	-0.793112	0	4.82164e-17	0	-0.556596	-2.00491	0
GO_MONOOXYGENASE_ACTIVITY	35	22	-0.218318	0	16.1168	-0.681457	-0.194463	1.4019	0	0	0	0.2439	0	0	0.199481	0	-0.99625	-3.08298	-3.79939	-9.86731	15.6319	0.741091	-3.70381	4.55004	0.290138	-4.82164e-17	-5.04243	0.71789	0	4.57922	-3.59631	2.9869	5.11342	0.688532	-4.82164e-17	-0.201111	-0.73715	-4.82164e-17	-5.92178	0	-0.200152	-1.10736	-4.82164e-17	0.27	0	0	-0.383696	0	-0.332389
GO_N_ACETYLGLUCOSAMINE_METABOLIC_PROCESS	46	1	0	-1.32267	4.82164e-17	4.82164e-17	4.82164e-17	0.918845	0	-0.993238	0	0	0	-4.82164e-17	-1.24206	4.82164e-17	0	0	4.82164e-17	-0.745154	0.723766	0	4.82164e-17	0	4.82164e-17	1.18437	-4.82164e-17	-4.82164e-17	0	0	-4.82164e-17	-4.82164e-17	0	0	0	0	0	0	0	-4.82164e-17	0	-3.2271	4.82164e-17	0.911397	0	4.82164e-17	-0.621616	0	0
GO_N_ACETYLTRANSFERASE_ACTIVITY	6	0	4.82164e-17	0.225174	0.659851	-4.82164e-17	4.82164e-17	0.301687	0	0	0	0	-4.82164e-17	-4.82164e-17	0.201157	-0.874699	0	0	0	1.22271	-0.649239	0.292601	0.61306	0	0	-0.234221	0	0.777206	0.333543	0.725542	0.701544	0	0	0	4.82164e-17	-4.82164e-17	-0.796964	0	0.383175	0.704903	0.711959	-0.221433	0	0	0	0	-2.46945	0	4.82164e-17
GO_NAD_ADP_RIBOSYLTRANSFERASE_ACTIVITY	22	2	1.4545	0	0.630564	-4.82164e-17	0	0	0	4.82164e-17	0	1.65028	0	4.82164e-17	-4.82164e-17	0	0	0	0.5541	4.82164e-17	-4.82164e-17	-4.82164e-17	1.09216	0	0.744623	0	0	4.82164e-17	0	0	0.655251	-4.82164e-17	0	-4.82164e-17	1.11826	-0.609282	0	0	0	-1.05595	0	0	4.82164e-17	0	4.82164e-17	1.78107	4.82164e-17	4.82164e-17	0
GO_NAD_BINDING	20	3	4.82164e-17	0.369365	4.79227	-4.82164e-17	0	4.82164e-17	0	-0.524468	0	0	4.82164e-17	0.219618	0	0.370901	0.496447	-0.470837	1.54333	-1.56089	2.30491	0.449371	0.801203	-1.21766	0	-4.82164e-17	0.484529	-4.82164e-17	0.496447	1.88981	1.84743	0.453537	1.53858	0	-0.403736	0	0	4.82164e-17	-1.14127	-0.76665	0	0	4.82164e-17	0	0	0	0	0	0
GO_NAD_METABOLIC_PROCESS	27	5	-0.377902	0.357398	-0.617421	-1.87133	0	0.447037	0	4.82164e-17	0	0	0	0.610081	0	0.358917	1.22326	-0.457879	-1.95561	-1.51942	-1.94163	-4.82164e-17	0.786465	0.533072	0	0.682666	-4.82164e-17	-0.701127	0.483284	-0.530237	-1.36742	4.82164e-17	-3.60677	-4.82164e-17	-1.82212	-4.82164e-17	-0.434556	0	-1.96358	0	0	-0.352898	0	4.82164e-17	0	0	0	0.553673	0
GO_NADPH_BINDING	17	0	4.82164e-17	0	-1.19978	4.82164e-17	-4.82164e-17	4.82164e-17	0	-1.07916	0	0	4.82164e-17	-4.82164e-17	-4.82164e-17	4.82164e-17	0	-4.82164e-17	0	1.23424	0.805717	4.82164e-17	1.38426	-4.82164e-17	0	1.27185	0	0	0	-1.10122	4.82164e-17	-1.46204	4.82164e-17	0	-4.82164e-17	4.82164e-17	0	4.82164e-17	-0.986547	-1.34724	-0.852406	4.82164e-17	0	0	0	1.02477	-4.82164e-17	4.82164e-17	4.82164e-17
GO_NEUROTRANSMITTER_METABOLIC_PROCESS	37	1	-4.82164e-17	4.82164e-17	-4.82164e-17	0	0	0	0	-4.82164e-17	0	0	4.82164e-17	0	4.82164e-17	0	4.82164e-17	-0.752484	0	-0.574441	1.38218	4.82164e-17	0	0.836441	-4.82164e-17	-4.82164e-17	0	1.71909	4.82164e-17	1.65621	0.670291	0.733024	0.928528	-4.82164e-17	-4.82164e-17	-0.624076	0.830208	0	-0.723678	-4.82164e-17	0	-0.631059	0	0	-4.82164e-17	0	4.82164e-17	0	-4.82164e-17
GO_NEUTRAL_AMINO_ACID_TRANSPORT	49	4	-4.82164e-17	0.522248	4.82164e-17	-0.576098	0	-3.56234	0	0	-4.82164e-17	-0.789131	-9.64327e-17	0.349635	-4.82164e-17	0	0	4.82164e-17	2.06108	-1.18415	-1.02043	-0.808401	0	0	-0.945401	0	-4.82164e-17	-2.08387	0.661103	0.568102	0	0	0	0	4.82164e-17	0	-0.607977	0	0	4.82164e-17	0	-0.517175	0	0	4.82164e-17	0.6408	-0.356104	-4.82164e-17	0
GO_NEUTRAL_LIPID_METABOLIC_PROCESS	32	18	0	-0.641194	2.749	-0.269271	-0.199294	-4.82164e-17	0	-0.362055	0	0	4.82164e-17	0.388861	0	0	4.82164e-17	-0.314748	5.9324	3.19079	6.81222	0.808994	-6.03407	2.69345	-0.584822	0.519552	0.326732	1.44062	4.82164e-17	-4.78072	-1.03607	0.817193	3.05763	-0.462347	0	-0.219653	-1.47247	-0.724256	-5.15079	1.32348	0	0	-4.82164e-17	0.299704	4.82164e-17	4.82164e-17	0	1.04211	0
GO_NITRIC_OXIDE_METABOLIC_PROCESS	44	3	0	0	2.00164	0	-4.82164e-17	0	0	-4.82164e-17	0	0	0	4.82164e-17	0	-4.82164e-17	0	0	0	-0.770588	-1.36399	0	4.82164e-17	1.045	0	-0.849812	0.973902	0	0	2.086	4.82164e-17	4.82164e-17	1.13977	0.900086	0	4.82164e-17	0	0	-5.2274	-1.28659	-4.82164e-17	-0.83069	0	4.82164e-17	0	0	-4.82164e-17	-4.82164e-17	0
GO_NITRIC_OXIDE_SYNTHASE_BINDING	15	1	0	0	4.82164e-17	0	0	0	0	-4.82164e-17	-0.779497	-4.82164e-17	-4.82164e-17	3.55981	2.85705	4.82164e-17	0.891147	-4.82164e-17	0	0	0	0	0	0	-4.82164e-17	4.82164e-17	0	0	-4.82164e-17	-4.82164e-17	-4.82164e-17	0	0	0	0	-4.82164e-17	4.82164e-17	0	0	-1.18693	0	0	0	0	0	-4.82164e-17	0	0	-4.82164e-17
GO_NITROGEN_CYCLE_METABOLIC_PROCESS	2	8	0	0	3.36175	0	-4.82164e-17	0	0	-4.82164e-17	0	0	0	4.82164e-17	0	-4.82164e-17	0	0	1.83295	2.67307	-3.05941	0	2.97706	-1.75658	0	-0.849812	0	0	0	3.4903	-2.4507	0.937698	4.27637	0	0	4.82164e-17	0	1.12762	-6.97243	0	-4.82164e-17	0	0	4.82164e-17	0	0	-0.646111	-4.82164e-17	0
GO_NUCLEOSIDE_BISPHOSPHATE_METABOLIC_PROCESS	31	1	0	-0.972078	1.26267	0	-1.06559	0.589884	0	0	0	0	0	0.323078	0	0.493602	0	-1.47778	1.95955	-1.11993	0.415739	1.4292	0	1.64664	-0.910906	0.839	-4.82164e-17	1.40156	0	-0.67894	0	-1.02146	0.770886	0	4.82164e-17	-4.82164e-17	0	4.82164e-17	1.65939	0	0	-0.486932	0	4.82164e-17	0	4.82164e-17	0	-4.82164e-17	0
GO_NUCLEOSIDE_DIPHOSPHATASE_ACTIVITY	9	0	4.82164e-17	-1.41091	-4.82164e-17	4.82164e-17	-4.82164e-17	4.82164e-17	0	0	0	0	4.82164e-17	-4.82164e-17	-4.82164e-17	4.82164e-17	1.04677	-4.82164e-17	0.821167	0	0	-2.73794	-0.958441	-4.82164e-17	0	-0.907673	0	0.976952	0	0	4.82164e-17	0	-0.901772	0	1.41091	4.82164e-17	0	4.82164e-17	-4.82164e-17	0	0	4.82164e-17	1.29203	0	0	0	-4.82164e-17	4.82164e-17	4.82164e-17
GO_NUCLEOSIDE_DIPHOSPHATE_METABOLIC_PROCESS	27	1	-0.252242	-0.650285	-0.467234	-0.763513	-0.200019	4.82164e-17	0	-0.369771	4.82164e-17	0	0	0.762088	1.11872	-0.899676	1.65418	0	-0.669302	-0.565036	-1.60426	-0.470695	0	0.389694	-0.593718	1.31865	0.334172	0.292702	0.344743	-0.387117	-0.405715	0	-1.27	-4.82164e-17	-0.263851	0	-0.301471	0	-0.299689	0.260884	-0.207462	0	0.545554	0	0.232214	0.881282	0	0	0
GO_NUCLEOSIDE_KINASE_ACTIVITY	8	0	-4.82164e-17	4.82164e-17	4.82164e-17	0	-4.82164e-17	4.82164e-17	0	0	0	-4.82164e-17	4.82164e-17	0.66475	0.812587	-1.00501	0	0	0	-4.82164e-17	0	-4.82164e-17	0	0	0	4.82164e-17	0	4.82164e-17	0	0	0	4.82164e-17	0	-4.82164e-17	4.82164e-17	0	4.82164e-17	0	0	0	-0.822674	-9.64327e-17	4.82164e-17	4.82164e-17	0.860289	0	-0.67253	0	0
GO_NUCLEOSIDE_TRANSPORT	39	1	0	0	4.82164e-17	-0.869517	-0.716427	-4.82164e-17	0	-4.82164e-17	0	0	0	-4.82164e-17	0	1.93076	0	-0.931589	0.738912	0	0	0	4.82164e-17	0	4.82164e-17	-0.823921	-4.82164e-17	2.09526	0	0	-4.82164e-17	-4.82164e-17	-1.94258	0	0	0	0	1.10069	0	-4.82164e-17	0	0	4.82164e-17	0	0	4.82164e-17	0	0	0
GO_NUCLEOTIDASE_ACTIVITY	24	0	-4.82164e-17	0.864075	4.82164e-17	0	-0.768841	4.82164e-17	0	0	-0.902062	-4.82164e-17	4.82164e-17	-4.82164e-17	0.812587	-4.82164e-17	0	0	0	-0.797951	0	-4.82164e-17	-0.928154	0	0	1.24057	0	4.82164e-17	0	0	0	4.82164e-17	0	-4.82164e-17	4.82164e-17	0	-0.958562	0	0	0	0	-9.64327e-17	4.82164e-17	4.82164e-17	0	0.994202	0	0	0
GO_NUCLEOTIDE_KINASE_ACTIVITY	8	0	0	0	4.82164e-17	0	0	-4.82164e-17	0	0	0	4.82164e-17	4.82164e-17	1.19444	2.55614	-4.82164e-17	0.797295	4.82164e-17	0	0	-4.82164e-17	0	-4.82164e-17	0	-1.08922	-0.664802	0.783965	-4.82164e-17	0	0	0	0	-4.82164e-17	4.82164e-17	0	0	0	0	-4.82164e-17	0.688019	-0.612852	-4.82164e-17	4.82164e-17	-4.82164e-17	0.648363	0.776195	0	0	0
GO_NUCLEOTIDE_TRANSPORT	39	0	-4.82164e-17	2.6613	-4.82164e-17	0	-1.36752	0	0	-1.92151	0	0	4.82164e-17	0	4.82164e-17	-0.77042	4.82164e-17	4.82164e-17	2.44052	0	-1.14838	4.82164e-17	0	0.836441	-4.82164e-17	-0.649178	-1.14146	0.714571	4.82164e-17	0.684435	-4.82164e-17	0	-1.57078	-4.82164e-17	-4.82164e-17	0	4.82164e-17	0	0.84278	-4.82164e-17	0	0	1.01828	0	-4.82164e-17	0	-0.459137	0.859113	-4.82164e-17
GO_O_METHYLTRANSFERASE_ACTIVITY	9	0	0	0	4.82164e-17	0	0	0	0	-4.82164e-17	0	-4.82164e-17	-0.802784	4.82164e-17	4.82164e-17	0.744333	-4.82164e-17	-4.82164e-17	0	0	0	0	0	0	-4.82164e-17	4.82164e-17	0	0	0.891147	-4.82164e-17	-4.82164e-17	0	-0.749961	0	0	-4.82164e-17	4.82164e-17	0	0	-4.82164e-17	0	0	0	0	0	-4.82164e-17	-0.557522	0	-4.82164e-17
GO_OLIGOSACCHARIDE_METABOLIC_PROCESS	42	2	0	-0.745146	-0.555136	0.703313	-0.236493	0.390458	0	-2.02791	4.82164e-17	0.354436	0	0.19974	0.26735	0	0.425245	-0.400847	0	-0.719746	0.24165	-1.38418	0	0	0	-0.853606	1.07205	-0.636891	-4.82164e-17	0.917847	0	0.384419	-0.311008	0	4.82164e-17	4.82164e-17	-4.82164e-17	0	0.478825	0.334135	4.82164e-17	-3.20236	0	-1.05312	0.824038	0	-0.200324	0	0
GO_OMEGA_PEPTIDASE_ACTIVITY	9	2	0	0.786382	-4.82164e-17	0	0	0.894211	0	0	-0.823787	0	-4.82164e-17	0	0	-4.82164e-17	4.82164e-17	-0.906903	0	-4.82164e-17	0	0.881928	0	0	4.82164e-17	4.82164e-17	0	0.867693	4.82164e-17	4.82164e-17	0.821721	0	4.82164e-17	0.84951	-1.96141	4.82164e-17	0	0	0.999812	0.823787	0	-4.82164e-17	0	0	0	4.82164e-17	0	4.82164e-17	-4.82164e-17
GO_ONE_CARBON_COMPOUND_TRANSPORT	34	4	4.82164e-17	0	2.12492	4.82164e-17	-4.82164e-17	2.33024	0	0	0	0	4.82164e-17	-4.82164e-17	-4.82164e-17	4.82164e-17	0	-4.82164e-17	0	0	0	4.82164e-17	0	-4.82164e-17	0	-0.907673	0	0	0	0	4.82164e-17	0	4.82164e-17	0	-4.82164e-17	4.82164e-17	0	1.18757	1.11106	0.932225	0	4.82164e-17	0	0	0	0	-4.82164e-17	4.82164e-17	-1.08223
GO_ORGANIC_CATION_TRANSPORT	37	5	-4.82164e-17	0	1.75857	-4.82164e-17	-0.630599	0.828701	0	-4.82164e-17	-0.759223	0.784581	0	0	4.82164e-17	0	0	0	1.59314	2.42202	1.5622	0	0	-4.82164e-17	0	-0.735526	-4.82164e-17	4.65172	0	-2.15474	-0.946377	0	-1.75465	0	0	4.82164e-17	-1.92951	4.82164e-17	0.933163	-1.1654	0	4.82164e-17	-4.82164e-17	-4.82164e-17	0	0	0	4.82164e-17	-2.11663
GO_ORGANOPHOSPHATE_ESTER_TRANSPORT	32	5	0	3.46592	0.638054	0	-0.941972	0.291403	0	-0.924302	4.82164e-17	0	-4.82164e-17	-1.16995	0.545064	-0.314566	-2.3478	4.82164e-17	2.28385	-2.31258	2.96888	-0.446353	-0.724304	0.366815	0.306571	-0.224967	-1.53488	2.14736	0.322856	-3.59461	-1.00245	-1.61831	-1.87616	-0.446353	4.82164e-17	-0.207631	-0.280693	4.82164e-17	1.74977	0.682595	0.698613	4.82164e-17	0.520145	0.785828	0.213623	-4.82164e-17	-0.177712	1.00844	4.82164e-17
GO_OXALATE_TRANSPORT	31	1	1.78628	-1.44502	0.936322	-4.82164e-17	4.82164e-17	0	0	0	-4.82164e-17	0	4.82164e-17	0	0	0	0	-1.04993	-4.82164e-17	0	4.82164e-17	1.02444	0	0	1.05791	-0.940286	0	0	0	-1.13463	0	-4.82164e-17	1.23348	-4.82164e-17	0	4.82164e-17	0	4.82164e-17	4.82164e-17	0.964962	4.82164e-17	0	-4.82164e-17	-4.82164e-17	4.82164e-17	4.82164e-17	4.82164e-17	0	0
GO_OXIDATIVE_PHOSPHORYLATION	20	4	0	0.234762	-4.82164e-17	0	-0.200019	4.82164e-17	0	0	4.82164e-17	0	0	0.389396	0	-3.42004	0	-0.322086	0.201056	-0.565036	0	-4.82164e-17	0	4.82164e-17	0	0	4.82164e-17	0	0.344743	-0.387117	0	0	4.82164e-17	-4.82164e-17	0.650285	0	0	0	0	0	0	0	-0.952247	0	4.82164e-17	0	0	0	0
GO_OXIDIZED_NAD_BINDING	9	1	4.82164e-17	0.894043	0.903729	4.82164e-17	-4.82164e-17	4.82164e-17	0	0	0	0	4.82164e-17	-4.82164e-17	-4.82164e-17	4.82164e-17	0	-4.82164e-17	3.29779	-0.827531	0.805717	4.82164e-17	1.38426	-4.82164e-17	0	-4.82164e-17	0	0	0	0	2.17909	0	4.82164e-17	0	-4.82164e-17	4.82164e-17	0	4.82164e-17	-4.82164e-17	-1.34724	0	4.82164e-17	0	0	0	0	-4.82164e-17	4.82164e-17	4.82164e-17
GO_OXYGEN_BINDING	35	14	-4.82164e-17	0	9.00915	0	-4.82164e-17	-0.792839	0	4.82164e-17	4.82164e-17	-4.82164e-17	4.82164e-17	4.82164e-17	0.366749	4.82164e-17	0.539809	0.987636	-2.08709	5.60899	12.1999	4.82164e-17	3.32398	1.45387	0	0	-2.05916	0.47908	0	1.15633	-2.55344	1.25105	5.43385	0.463239	0	0	0	-4.82164e-17	-4.35785	0	4.82164e-17	4.82164e-17	0	0	0.405938	0	0	-4.82164e-17	8.39148
GO_OXYGEN_TRANSPORT	50	3	0	0	0	0	-4.82164e-17	0.945177	0	-4.82164e-17	0	0	0	0.638401	0.785132	-4.82164e-17	0	0	0	0	0	0	4.82164e-17	4.82164e-17	-1.28659	-0.849812	0	0	0	0	4.82164e-17	4.82164e-17	0	0	0	4.82164e-17	0	0	0	0	-4.82164e-17	0	0	4.82164e-17	0	0	-0.646111	-4.82164e-17	11.0872
GO_PEPTIDE_N_ACETYLTRANSFERASE_ACTIVITY	6	0	0	0	0	0	-4.82164e-17	0	0	0	0	0	0	0.199195	0	-1.06561	-4.82164e-17	0	-4.82164e-17	0	0	0.375469	0	0	0	-0.310776	0	-4.82164e-17	0.420055	0.339244	0.327752	0	0	-4.82164e-17	0	0	-4.82164e-17	4.82164e-17	4.82164e-17	0.32936	0.816558	0	4.82164e-17	0	4.82164e-17	-4.82164e-17	-1.59272	4.82164e-17	0
GO_PHENOL_CONTAINING_COMPOUND_METABOLIC_PROCESS	45	9	4.82164e-17	-4.82164e-17	0.255073	0	-0.201022	0.327729	0	0	-0.275109	-0.471063	0.794725	1.92619	1.16926	4.82164e-17	-4.82164e-17	-1.62877	0.201297	-1.78526	0.562084	-0.488149	-1.47183	3.85382	5.62976	-2.90922	-0.675494	-0.563725	-4.82164e-17	0.782336	0.27361	0.867906	-0.711768	4.82164e-17	4.82164e-17	4.82164e-17	1.04324	0	1.06627	0.761175	4.82164e-17	-0.244481	4.82164e-17	0.322055	0.245774	-4.82164e-17	-0.18951	-1.03371	0
GO_PHOSPHATIDIC_ACID_BINDING	11	0	4.82164e-17	0	-4.82164e-17	4.82164e-17	-4.82164e-17	4.82164e-17	0	0	0	0.958441	4.82164e-17	0.69331	-4.82164e-17	4.82164e-17	0	-4.82164e-17	0	0	0	4.82164e-17	0	-4.82164e-17	0	-4.82164e-17	0	0	0	0	4.82164e-17	0	4.82164e-17	0	-4.82164e-17	4.82164e-17	0	4.82164e-17	-4.82164e-17	0	0	4.82164e-17	0	0	0	0	-4.82164e-17	4.82164e-17	4.82164e-17
GO_PHOSPHATIDIC_ACID_METABOLIC_PROCESS	40	3	-4.82164e-17	4.82164e-17	0.553037	-0.598702	-4.82164e-17	0	0	-4.82164e-17	0	-4.82164e-17	4.82164e-17	0	0	0	0.684431	4.82164e-17	2.13465	-4.82164e-17	0	0	4.82164e-17	-4.82164e-17	0	-4.82164e-17	-4.82164e-17	0.619799	0	4.82164e-17	4.82164e-17	-4.82164e-17	-1.37262	0	0	4.82164e-17	0.732362	0	0.744651	1.43119	4.82164e-17	0	-4.82164e-17	-4.82164e-17	0	0	-0.375726	0	0
GO_PHOSPHATIDYLCHOLINE_METABOLIC_PROCESS	30	1	-0.334352	0.314749	-1.40104	0.715484	4.82164e-17	0.400855	0	-1.17881	0	0.364497	0	0.20065	-4.82164e-17	0	0.43593	0	2.94139	-1.37014	1.31217	0.390777	-1.7264	-4.82164e-17	-0.698917	-0.325097	0	0.37918	0	-1.21899	-1.26174	0	-1.57056	0.96342	0	-0.304854	1.2131	0	2.15592	0.917779	4.82164e-17	-4.82164e-17	0	1.83194	-4.82164e-17	0	-0.201059	0.504371	0
GO_PHOSPHATIDYLINOSITOL_KINASE_ACTIVITY	10	0	0	0	0	4.82164e-17	0	-0.760476	0	-4.82164e-17	-0.413168	0.434959	0	0.657817	0	0	-1.25184	0	0.874371	0	0	-0.649849	-1.11908	0	0.491227	0	1.25571	0	0	0.423846	0	0	0	0.434959	0	0.93704	4.82164e-17	0	0	0	0	0	-4.82164e-17	-1.15433	4.82164e-17	-4.82164e-17	0	4.82164e-17	0
GO_PHOSPHATIDYLINOSITOL_MONOPHOSPHATE_PHOSPHATASE_ACTIVITY	12	0	-4.82164e-17	4.82164e-17	4.82164e-17	0	-4.82164e-17	4.82164e-17	0	0	0	0.928154	4.82164e-17	-4.82164e-17	0.812587	-4.82164e-17	0	0	0	-4.82164e-17	0	-4.82164e-17	0	0	0	4.82164e-17	0	4.82164e-17	0	0.914887	0	4.82164e-17	0	-4.82164e-17	4.82164e-17	0	4.82164e-17	0	0	0	0	-9.64327e-17	4.82164e-17	4.82164e-17	0	0	0	1.09709	0
GO_PHOSPHATIDYLINOSITOL_PHOSPHATE_5_PHOSPHATASE_ACTIVITY	12	0	4.82164e-17	0	-4.82164e-17	4.82164e-17	-4.82164e-17	4.82164e-17	0	0	0	0.958441	4.82164e-17	-4.82164e-17	0.842258	4.82164e-17	0	-4.82164e-17	0	0	0	4.82164e-17	0	-4.82164e-17	0	-4.82164e-17	0	0	0	0	4.82164e-17	0	4.82164e-17	0	-4.82164e-17	4.82164e-17	0	4.82164e-17	-4.82164e-17	0	0	4.82164e-17	0	0	0	0	-4.82164e-17	4.82164e-17	4.82164e-17
GO_PHOSPHATIDYLINOSITOL_PHOSPHATE_KINASE_ACTIVITY	10	0	0	0	4.82164e-17	4.82164e-17	4.82164e-17	-4.82164e-17	0	-4.82164e-17	0	2.05769	0	-4.82164e-17	0	4.82164e-17	0	0	4.82164e-17	0	0	-1.11692	4.82164e-17	0	4.82164e-17	0	-4.82164e-17	-4.82164e-17	0	0	-4.82164e-17	-4.82164e-17	0	0	-0.85229	1.4228	0	0	0	-4.82164e-17	0	0	4.82164e-17	0	0	4.82164e-17	0	0	0
GO_PHOSPHOLIPASE_BINDING	15	1	0	0	4.82164e-17	0	0	0	0	-4.82164e-17	0	-4.82164e-17	-4.82164e-17	3.55981	-1.16977	4.82164e-17	-4.82164e-17	-4.82164e-17	0	0	0	-1.04545	0	0	-1.18693	-1.80937	0	-1.13235	-4.82164e-17	0.792016	-4.82164e-17	0	0	0.804976	0	-4.82164e-17	0.941313	0	0	-4.82164e-17	0	0	0	0	0	-4.82164e-17	0	0	-4.82164e-17
GO_PHOSPHOLIPID_TRANSLOCATING_ATPASE_ACTIVITY	9	0	0	0	0.820038	4.82164e-17	4.82164e-17	-4.82164e-17	0	-4.82164e-17	0	0	0	-1.90361	0.759607	4.82164e-17	-1.74712	0	4.82164e-17	-0.745154	0.723766	0	4.82164e-17	0	0.939441	0	0.947457	-1.20442	0	0	-4.82164e-17	0.911397	1.1128	0	0	0	0	0	1.02483	0.848104	0	0	4.82164e-17	0	0	4.82164e-17	0	0	0
[truncated: 319 more rows]
[truncated: 104 more columns]

## Sheet: 4 - CCLE mTC enrichment
Gene Set / mTC	Cluster	AMOUNT OF MTCS WITH |ES|>3	CCLE_1	CCLE_2	CCLE_3	CCLE_4	CCLE_5	CCLE_6	CCLE_7	CCLE_8	CCLE_9	CCLE_10	CCLE_11	CCLE_12	CCLE_13	CCLE_14	CCLE_15	CCLE_16	CCLE_17	CCLE_18	CCLE_19	CCLE_20	CCLE_21	CCLE_22	CCLE_23	CCLE_24	CCLE_25	CCLE_26	CCLE_27	CCLE_28	CCLE_29	CCLE_30	CCLE_31	CCLE_32	CCLE_33	CCLE_34	CCLE_35	CCLE_36	CCLE_37	CCLE_38	CCLE_39	CCLE_40	CCLE_41	CCLE_42	CCLE_43	CCLE_44	CCLE_45	CCLE_46	CCLE_47
[truncated: 610 more rows]
[truncated: 88 more columns]

[truncated: 1 more sheets: 5 - GDSC mTC enrichment]
