# Supplementary material for: Robust metabolic transcriptional components in 34,494 patient-derived cancer-related samples and cell lines
Source: Cancer Metab. 2021 Sep 26;9:35. doi: 10.1186/s40170-021-00272-7 (PMC8474886; doi:10.1186/s40170-021-00272-7)
Supplement: Supplementary file 3 — Additional file 3.A Clinicopathological parameters of breast cancer tissue samples with DRFS survival data in the GEO dataset, stratified per metabolic subtype. Given are only those clusters with >50 breast cancer samples. B Distribution of PAM50 molecular intrinsic subtype of breast cancer tissue samples, stratified per metabolic subtype. Given are only those clusters with >50 breast cancer samples. [file 40170_2021_272_MOESM3_ESM.xlsx]

## Sheet: Legend
Supplementary Table 3
Sheet 1
Clinicopathological parameters of breast cancer tissue samples with DRFS survival data in the GEO dataset, stratified per metabolic subtype.
Given are only those clusters with >50 breast cancer samples.
Sheet 2
Distribution of PAM50 molecular intrinsic subtype of breast cancer tissue samples, stratified per metabolic subtype.
Given are only those clusters with >50 breast cancer samples.

## Sheet: 1 - GEO breast cancer data
Given are only those clusters with >50 breast cancer samples
METABOLIC SUBTYPE	samples	Tumor classification			Lymphnode			ER/HER2			Number of unique
	(with data)	(Elston grade)			Involvement			status			GSE identifiers
15	134	1	15	0.11194	yes	52	0.38806	+/+	14	0.104478	5
		2	35	0.261194	no	29	0.216418	+/-	90	0.671642
		3	15	0.11194				-/+	20	0.149254
								-/-	10	0.0746269
		NA	69	0.514925	NA	53	0.395522
16	56	1	10	0.178571	yes	20	0.357143	+/+	11	0.196429	2
		2	3	0.0535714	no	18	0.321429	+/-	34	0.607143
		3	25	0.446429				-/+	6	0.107143
								-/-	5	0.0892857
		NA	18	0.321429	NA	18	0.321429
20	224	1	2	0.00892857	yes	95	0.424107	+/+	29	0.129464	8
		2	13	0.0580357	no	88	0.392857	+/-	32	0.142857
		3	93	0.415179				-/+	51	0.227679
								-/-	112	0.5
		NA	116	0.517857	NA	41	0.183036
31	78	1	2	0.025641	yes	35	0.448718	+/+	15	0.192308	7
		2	1	0.0128205	no	30	0.384615	+/-	20	0.25641
		3	4	0.0512821				-/+	21	0.269231
								-/-	22	0.282051
		NA	71	0.910256	NA	13	0.166667
32	203	1	9	0.044335	yes	112	0.551724	+/+	28	0.137931	7
		2	6	0.0295567	no	79	0.389163	+/-	159	0.783251
		3	9	0.044335				-/+	13	0.0640394
								-/-	3	0.0147783
		NA	179	0.881773	NA	12	0.0591133
33	154	1	2	0.012987	yes	28	0.181818	+/+	42	0.272727	8
		2	9	0.0584416	no	12	0.0779221	+/-	66	0.428571
		3	19	0.123377				-/+	36	0.233766
								-/-	10	0.0649351
		NA	124	0.805195	NA	114	0.74026
34	87	1	23	0.264368	yes	42	0.482759	+/+	17	0.195402	4
		2	36	0.413793	no	43	0.494253	+/-	47	0.54023
		3	25	0.287356				-/+	8	0.091954
								-/-	15	0.172414
		NA	3	0.0344828	NA	2	0.0229885
35	82	1	22	0.268293	yes	38	0.463415	+/+	17	0.207317	7
		2	17	0.207317	no	35	0.426829	+/-	44	0.536585
		3	33	0.402439				-/+	11	0.134146
								-/-	10	0.121951
		NA	10	0.121951	NA	9	0.109756
a = Fisher exact test

## Sheet: 2 - PAM50 classifications
Given are only those clusters with >50 breast cancer samples
METABOLIC SUBTYPE	samples	PAM50
	(with data)	subtype
15	134	Basal	10	0.0746269
		Her2	21	0.156716
		LumA	29	0.216418
		LumB	73	0.544776
		Normal	1	0.00746269
16	56	Basal	5	0.0892857
		Her2	5	0.0892857
		LumA	15	0.267857
		LumB	30	0.535714
		Normal	1	0.0178571
20	224	Basal	137	0.611607
		Her2	32	0.142857
		LumA	3	0.0133929
		LumB	52	0.232143
		Normal	0	0
31	78	Basal	17	0.217949
		Her2	21	0.269231
		LumA	13	0.166667
		LumB	19	0.24359
		Normal	8	0.102564
32	203	Basal	0	0
		Her2	11	0.0541872
		LumA	104	0.512315
		LumB	78	0.384236
		Normal	10	0.0492611
33	154	Basal	5	0.0324675
		Her2	38	0.246753
		LumA	19	0.123377
		LumB	90	0.584416
		Normal	2	0.012987
34	87	Basal	10	0.114943
		Her2	10	0.114943
		LumA	40	0.45977
		LumB	20	0.229885
		Normal	7	0.0804598
35	82	Basal	7	0.0853659
		Her2	12	0.146341
		LumA	36	0.439024
		LumB	26	0.317073
		Normal	1	0.0121951
a = Fisher exact test
