# Supplementary material for: Robust metabolic transcriptional components in 34,494 patient-derived cancer-related samples and cell lines
Source: Cancer Metab. 2021 Sep 26;9:35. doi: 10.1186/s40170-021-00272-7 (PMC8474886; doi:10.1186/s40170-021-00272-7)
Supplement: Supplementary file 4 — Additional file 4.A Spearman correlation coefficients between the IC50 values of drugs and the activity of CCLE mTCs in cell lines. B Spearman correlation coefficients between the IC50 values of drugs and the activity of GDSC mTCs in cell lines. C Spearman correlation coefficients between the IC50 values of metabolically targeted drugs and the activity of GDSC mTCs in cell lines. [file 40170_2021_272_MOESM4_ESM.xlsx]

## Sheet: Legend
Table S4
Sheet 1
Spearman correlation coefficients between the IC50 values of drugs and the activity of CCLE mTCs in cell lines
Sheet 2
Spearman correlation coefficients between the IC50 values of drugs and the activity of GDSC mTCs in cell lines
Sheet 3
Same as sheet 2, but filtered: spearman correlation coefficients between the IC50 values of metabolically targeted drugs and the activity of GDSC mTCs in cell lines

## Sheet: 01 - CCLE mTC-IC50 corrs
mTC	Compound..code.or.generic.name.	Spearman Correlation coefficient	PValue	Compound..brand.name.	Target.s.	Mechanism.of.action	Class	Highest.Phase	Organization
103	Panobinostat	0.491135	0	Faridak	HDAC	Histone Deacetylase (HDAC) Inhibitor	Other targeted therapies	Pre-Registered	Novartis
97	Panobinostat	-0.428705	0	Faridak	HDAC	Histone Deacetylase (HDAC) Inhibitor	Other targeted therapies	Pre-Registered	Novartis
134	Panobinostat	-0.402242	0	Faridak	HDAC	Histone Deacetylase (HDAC) Inhibitor	Other targeted therapies	Pre-Registered	Novartis
17	Panobinostat	-0.398768	0	Faridak	HDAC	Histone Deacetylase (HDAC) Inhibitor	Other targeted therapies	Pre-Registered	Novartis
96	Irinotecan	0.384757	4.31e-12	Camptosar	Topoisomerase I	DNA Topoisomerase I Inhibitor	Cytotoxic	Launched-1994	Pfizer
9	Irinotecan	-0.382898	5.6e-12	Camptosar	Topoisomerase I	DNA Topoisomerase I Inhibitor	Cytotoxic	Launched-1994	Pfizer
97	Irinotecan	-0.382075	6.28e-12	Camptosar	Topoisomerase I	DNA Topoisomerase I Inhibitor	Cytotoxic	Launched-1994	Pfizer
28	Panobinostat	-0.377525	0	Faridak	HDAC	Histone Deacetylase (HDAC) Inhibitor	Other targeted therapies	Pre-Registered	Novartis
80	Irinotecan	-0.366144	5.29e-11	Camptosar	Topoisomerase I	DNA Topoisomerase I Inhibitor	Cytotoxic	Launched-1994	Pfizer
91	Irinotecan	0.364981	6.14e-11	Camptosar	Topoisomerase I	DNA Topoisomerase I Inhibitor	Cytotoxic	Launched-1994	Pfizer
8	Lapatinib	0.350209	1.6e-15	Tykerb	EGFR, HER2	EGFR and HER2 Inhibitor	Kinase inhibitor	Launched-2007	GlaxoSmithKline
9	Topotecan	-0.347146	3.03e-15	Hycamtin	Topoisomerase I	DNA Topoisomerase I Inhibitor	Cytotoxic	Launched-1996	GlaxoSmithKline
28	Topotecan	-0.345595	4.16e-15	Hycamtin	Topoisomerase I	DNA Topoisomerase I Inhibitor	Cytotoxic	Launched-1996	GlaxoSmithKline
72	Panobinostat	0.345382	5.65e-15	Faridak	HDAC	Histone Deacetylase (HDAC) Inhibitor	Other targeted therapies	Pre-Registered	Novartis
28	Irinotecan	-0.344849	7.37e-10	Camptosar	Topoisomerase I	DNA Topoisomerase I Inhibitor	Cytotoxic	Launched-1994	Pfizer
97	Topotecan	-0.339098	1.5e-14	Hycamtin	Topoisomerase I	DNA Topoisomerase I Inhibitor	Cytotoxic	Launched-1996	GlaxoSmithKline
28	L-685458	-0.33811	4.08e-14		Gamma Secretase	gamma-Secretase Inhibitor	Other targeted therapies	Preclinical	Merck Sharp & Dohme
91	Topotecan	0.335647	2.91e-14	Hycamtin	Topoisomerase I	DNA Topoisomerase I Inhibitor	Cytotoxic	Launched-1996	GlaxoSmithKline
103	Irinotecan	0.326553	6.05e-09	Camptosar	Topoisomerase I	DNA Topoisomerase I Inhibitor	Cytotoxic	Launched-1994	Pfizer
78	Irinotecan	-0.326114	6.35e-09	Camptosar	Topoisomerase I	DNA Topoisomerase I Inhibitor	Cytotoxic	Launched-1994	Pfizer
131	PD-0332991	0.323278	1.4e-11		CDK4/6	CDK4/6 Inhibitor	Kinase inhibitor	Phase II	Pfizer
132	PD-0332991	0.323278	1.4e-11		CDK4/6	CDK4/6 Inhibitor	Kinase inhibitor	Phase II	Pfizer
39	Topotecan	-0.319556	5.4e-13	Hycamtin	Topoisomerase I	DNA Topoisomerase I Inhibitor	Cytotoxic	Launched-1996	GlaxoSmithKline
97	L-685458	-0.319376	1.13e-12		Gamma Secretase	gamma-Secretase Inhibitor	Other targeted therapies	Preclinical	Merck Sharp & Dohme
96	Topotecan	0.316406	9.33e-13	Hycamtin	Topoisomerase I	DNA Topoisomerase I Inhibitor	Cytotoxic	Launched-1996	GlaxoSmithKline
103	PD-0332991	0.314094	5.49e-11		CDK4/6	CDK4/6 Inhibitor	Kinase inhibitor	Phase II	Pfizer
91	PD-0332991	0.313645	5.86e-11		CDK4/6	CDK4/6 Inhibitor	Kinase inhibitor	Phase II	Pfizer
133	Irinotecan	0.311088	3.23e-08	Camptosar	Topoisomerase I	DNA Topoisomerase I Inhibitor	Cytotoxic	Launched-1994	Pfizer
17	PD-0332991	-0.304394	2.21e-10		CDK4/6	CDK4/6 Inhibitor	Kinase inhibitor	Phase II	Pfizer
97	PD-0332991	-0.304163	2.28e-10		CDK4/6	CDK4/6 Inhibitor	Kinase inhibitor	Phase II	Pfizer
61	PD-0332991	0.301003	3.55e-10		CDK4/6	CDK4/6 Inhibitor	Kinase inhibitor	Phase II	Pfizer
103	L-685458	0.299945	2.7e-11		Gamma Secretase	gamma-Secretase Inhibitor	Other targeted therapies	Preclinical	Merck Sharp & Dohme
48	Panobinostat	0.295384	3.63e-11	Faridak	HDAC	Histone Deacetylase (HDAC) Inhibitor	Other targeted therapies	Pre-Registered	Novartis
99	Panobinostat	-0.292941	5.32e-11	Faridak	HDAC	Histone Deacetylase (HDAC) Inhibitor	Other targeted therapies	Pre-Registered	Novartis
91	Panobinostat	0.288724	1.02e-10	Faridak	HDAC	Histone Deacetylase (HDAC) Inhibitor	Other targeted therapies	Pre-Registered	Novartis
96	L-685458	0.286936	1.99e-10		Gamma Secretase	gamma-Secretase Inhibitor	Other targeted therapies	Preclinical	Merck Sharp & Dohme
96	Panobinostat	0.286854	1.36e-10	Faridak	HDAC	Histone Deacetylase (HDAC) Inhibitor	Other targeted therapies	Pre-Registered	Novartis
97	Sorafenib	-0.286771	1.21e-10	Nexavar	Flt3, C-KIT, PDGFRbeta, RET, Raf kinase B, Raf kinase C, VEGFR-1, KDR, FLT4	Multi-kinase inhibitor	Kinase inhibitor	Launched-2005	Bayer
118	Panobinostat	-0.285566	1.65e-10	Faridak	HDAC	Histone Deacetylase (HDAC) Inhibitor	Other targeted therapies	Pre-Registered	Novartis
11	Panobinostat	0.283236	2.35e-10	Faridak	HDAC	Histone Deacetylase (HDAC) Inhibitor	Other targeted therapies	Pre-Registered	Novartis
105	Irinotecan	0.281787	6.05e-07	Camptosar	Topoisomerase I	DNA Topoisomerase I Inhibitor	Cytotoxic	Launched-1994	Pfizer
82	Lapatinib	-0.281308	2.65e-10	Tykerb	EGFR, HER2	EGFR and HER2 Inhibitor	Kinase inhibitor	Launched-2007	GlaxoSmithKline
17	Irinotecan	-0.28053	6.81e-07	Camptosar	Topoisomerase I	DNA Topoisomerase I Inhibitor	Cytotoxic	Launched-1994	Pfizer
75	Irinotecan	-0.279274	7.67e-07	Camptosar	Topoisomerase I	DNA Topoisomerase I Inhibitor	Cytotoxic	Launched-1994	Pfizer
96	PD-0332991	0.278629	7.02e-09		CDK4/6	CDK4/6 Inhibitor	Kinase inhibitor	Phase II	Pfizer
103	Topotecan	0.27798	4.35e-10	Hycamtin	Topoisomerase I	DNA Topoisomerase I Inhibitor	Cytotoxic	Launched-1996	GlaxoSmithKline
28	PF-2341066	-0.277459	4.7e-10	Crizotinib	c-MET, ALK	c-MET and ALK Inhibitor	Kinase inhibitor	Launched-2011	Pfizer
113	Panobinostat	-0.276414	6.45e-10	Faridak	HDAC	Histone Deacetylase (HDAC) Inhibitor	Other targeted therapies	Pre-Registered	Novartis
91	L-685458	0.2741	1.29e-09		Gamma Secretase	gamma-Secretase Inhibitor	Other targeted therapies	Preclinical	Merck Sharp & Dohme
3	Irinotecan	0.273846	1.27e-06	Camptosar	Topoisomerase I	DNA Topoisomerase I Inhibitor	Cytotoxic	Launched-1994	Pfizer
103	PF-2341066	0.270073	1.38e-09	Crizotinib	c-MET, ALK	c-MET and ALK Inhibitor	Kinase inhibitor	Launched-2011	Pfizer
131	Panobinostat	0.267052	2.47e-09	Faridak	HDAC	Histone Deacetylase (HDAC) Inhibitor	Other targeted therapies	Pre-Registered	Novartis
132	Panobinostat	0.267052	2.47e-09	Faridak	HDAC	Histone Deacetylase (HDAC) Inhibitor	Other targeted therapies	Pre-Registered	Novartis
8	AZD0530	0.266889	2.17e-09	Saracatinib	Src, Abl/Bcr-Abl, EGFR	Src and Abl inhibitor	Kinase inhibitor	Phase II	AstraZeneca
136	Irinotecan	-0.26637	2.5e-06	Camptosar	Topoisomerase I	DNA Topoisomerase I Inhibitor	Cytotoxic	Launched-1994	Pfizer
42	Panobinostat	-0.266198	2.78e-09	Faridak	HDAC	Histone Deacetylase (HDAC) Inhibitor	Other targeted therapies	Pre-Registered	Novartis
105	Panobinostat	0.265717	2.98e-09	Faridak	HDAC	Histone Deacetylase (HDAC) Inhibitor	Other targeted therapies	Pre-Registered	Novartis
53	Panobinostat	-0.263944	3.81e-09	Faridak	HDAC	Histone Deacetylase (HDAC) Inhibitor	Other targeted therapies	Pre-Registered	Novartis
22	Irinotecan	0.263531	3.21e-06	Camptosar	Topoisomerase I	DNA Topoisomerase I Inhibitor	Cytotoxic	Launched-1994	Pfizer
116	Topotecan	-0.261528	4.61e-09	Hycamtin	Topoisomerase I	DNA Topoisomerase I Inhibitor	Cytotoxic	Launched-1996	GlaxoSmithKline
8	Erlotinib	0.260449	5.55e-09	Tarceva	EGFR	EGFR Inhibitor	Kinase inhibitor	Launched-2004	Genentech
39	Irinotecan	-0.260368	4.24e-06	Camptosar	Topoisomerase I	DNA Topoisomerase I Inhibitor	Cytotoxic	Launched-1994	Pfizer
28	17-AAG	0.259801	6.07e-09	Tanespimycin	HSP90	Heat Shock Protein 90 (hsp90) Inhibitor	Other targeted therapies	Phase III	Bristol-Myers Squibb
28	Sorafenib	-0.258094	7.66e-09	Nexavar	Flt3, C-KIT, PDGFRbeta, RET, Raf kinase B, Raf kinase C, VEGFR-1, KDR, FLT4	Multi-kinase inhibitor	Kinase inhibitor	Launched-2005	Bayer
28	PD-0332991	-0.256395	1.06e-07		CDK4/6	CDK4/6 Inhibitor	Kinase inhibitor	Phase II	Pfizer
118	Irinotecan	-0.255595	6.4e-06	Camptosar	Topoisomerase I	DNA Topoisomerase I Inhibitor	Cytotoxic	Launched-1994	Pfizer
134	L-685458	-0.255304	1.69e-08		Gamma Secretase	gamma-Secretase Inhibitor	Other targeted therapies	Preclinical	Merck Sharp & Dohme
39	Panobinostat	-0.254963	1.3e-08	Faridak	HDAC	Histone Deacetylase (HDAC) Inhibitor	Other targeted therapies	Pre-Registered	Novartis
39	PF-2341066	-0.254817	1.15e-08	Crizotinib	c-MET, ALK	c-MET and ALK Inhibitor	Kinase inhibitor	Launched-2011	Pfizer
103	Paclitaxel	0.253387	1.45e-08	Taxol	beta-tubulin	Microtubule-Stabilizing Agents	Cytotoxic	Launched-1993	Bristol-Myers Squibb
4	Nutlin-3	0.252648	1.55e-08		MDM2	MDM2 Inhibitor	Other targeted therapies	Preclinical	Roche
72	Irinotecan	0.252019	8.67e-06	Camptosar	Topoisomerase I	DNA Topoisomerase I Inhibitor	Cytotoxic	Launched-1994	Pfizer
78	Topotecan	-0.251426	1.82e-08	Hycamtin	Topoisomerase I	DNA Topoisomerase I Inhibitor	Cytotoxic	Launched-1996	GlaxoSmithKline
103	Sorafenib	0.25102	1.99e-08	Nexavar	Flt3, C-KIT, PDGFRbeta, RET, Raf kinase B, Raf kinase C, VEGFR-1, KDR, FLT4	Multi-kinase inhibitor	Kinase inhibitor	Launched-2005	Bayer
41	PD-0332991	-0.250699	2.05e-07		CDK4/6	CDK4/6 Inhibitor	Kinase inhibitor	Phase II	Pfizer
80	Topotecan	-0.249846	2.24e-08	Hycamtin	Topoisomerase I	DNA Topoisomerase I Inhibitor	Cytotoxic	Launched-1996	GlaxoSmithKline
37	Irinotecan	0.249472	1.07e-05	Camptosar	Topoisomerase I	DNA Topoisomerase I Inhibitor	Cytotoxic	Launched-1994	Pfizer
39	L-685458	-0.247441	4.69e-08		Gamma Secretase	gamma-Secretase Inhibitor	Other targeted therapies	Preclinical	Merck Sharp & Dohme
39	PD-0332991	-0.247075	3.1e-07		CDK4/6	CDK4/6 Inhibitor	Kinase inhibitor	Phase II	Pfizer
118	Sorafenib	-0.24588	3.9e-08	Nexavar	Flt3, C-KIT, PDGFRbeta, RET, Raf kinase B, Raf kinase C, VEGFR-1, KDR, FLT4	Multi-kinase inhibitor	Kinase inhibitor	Launched-2005	Bayer
75	Topotecan	-0.245684	3.87e-08	Hycamtin	Topoisomerase I	DNA Topoisomerase I Inhibitor	Cytotoxic	Launched-1996	GlaxoSmithKline
39	TAE684	-0.245659	3.88e-08		ALK	ALK Inhibitor	Kinase inhibitor	Preclinical	Novartis
93	Irinotecan	0.245192	1.53e-05	Camptosar	Topoisomerase I	DNA Topoisomerase I Inhibitor	Cytotoxic	Launched-1994	Pfizer
105	PD-0332991	0.244613	4.08e-07		CDK4/6	CDK4/6 Inhibitor	Kinase inhibitor	Phase II	Pfizer
12	Panobinostat	0.244156	5.35e-08	Faridak	HDAC	Histone Deacetylase (HDAC) Inhibitor	Other targeted therapies	Pre-Registered	Novartis
91	PF-2341066	0.24393	4.86e-08	Crizotinib	c-MET, ALK	c-MET and ALK Inhibitor	Kinase inhibitor	Launched-2011	Pfizer
19	Panobinostat	0.243638	5.72e-08	Faridak	HDAC	Histone Deacetylase (HDAC) Inhibitor	Other targeted therapies	Pre-Registered	Novartis
54	L-685458	-0.2434	7.81e-08		Gamma Secretase	gamma-Secretase Inhibitor	Other targeted therapies	Preclinical	Merck Sharp & Dohme
8	TKI258	-0.242417	5.9e-08	Dovitinib	EGFR, FGFR1, PDGFRbeta, VEGFR-1, KDR	Multi-kinase inhibitor	Kinase inhibitor	Phase III	Novartis
80	PF-2341066	-0.242278	6.01e-08	Crizotinib	c-MET, ALK	c-MET and ALK Inhibitor	Kinase inhibitor	Launched-2011	Pfizer
97	TKI258	-0.241825	6.36e-08	Dovitinib	EGFR, FGFR1, PDGFRbeta, VEGFR-1, KDR	Multi-kinase inhibitor	Kinase inhibitor	Phase III	Novartis
116	17-AAG	0.241254	7.06e-08	Tanespimycin	HSP90	Heat Shock Protein 90 (hsp90) Inhibitor	Other targeted therapies	Phase III	Bristol-Myers Squibb
17	PF-2341066	-0.240968	7.1e-08	Crizotinib	c-MET, ALK	c-MET and ALK Inhibitor	Kinase inhibitor	Launched-2011	Pfizer
85	Irinotecan	-0.240236	2.28e-05	Camptosar	Topoisomerase I	DNA Topoisomerase I Inhibitor	Cytotoxic	Launched-1994	Pfizer
97	PD-0325901	0.239609	8.44e-08		MEK	MEK1 and MEK2 Inhibitor	Kinase inhibitor	Discontinued	Pfizer
99	PD-0332991	-0.239535	7.14e-07		CDK4/6	CDK4/6 Inhibitor	Kinase inhibitor	Phase II	Pfizer
73	Irinotecan	-0.238704	2.58e-05	Camptosar	Topoisomerase I	DNA Topoisomerase I Inhibitor	Cytotoxic	Launched-1994	Pfizer
11	L-685458	0.238606	1.42e-07		Gamma Secretase	gamma-Secretase Inhibitor	Other targeted therapies	Preclinical	Merck Sharp & Dohme
80	Paclitaxel	-0.238512	9.99e-08	Taxol	beta-tubulin	Microtubule-Stabilizing Agents	Cytotoxic	Launched-1993	Bristol-Myers Squibb
133	Topotecan	0.237695	1.07e-07	Hycamtin	Topoisomerase I	DNA Topoisomerase I Inhibitor	Cytotoxic	Launched-1996	GlaxoSmithKline
118	Topotecan	-0.237425	1.11e-07	Hycamtin	Topoisomerase I	DNA Topoisomerase I Inhibitor	Cytotoxic	Launched-1996	GlaxoSmithKline
17	L-685458	-0.237282	1.67e-07		Gamma Secretase	gamma-Secretase Inhibitor	Other targeted therapies	Preclinical	Merck Sharp & Dohme
39	Sorafenib	-0.235278	1.5e-07	Nexavar	Flt3, C-KIT, PDGFRbeta, RET, Raf kinase B, Raf kinase C, VEGFR-1, KDR, FLT4	Multi-kinase inhibitor	Kinase inhibitor	Launched-2005	Bayer
93	Topotecan	0.234779	1.54e-07	Hycamtin	Topoisomerase I	DNA Topoisomerase I Inhibitor	Cytotoxic	Launched-1996	GlaxoSmithKline
3	Topotecan	0.234459	1.61e-07	Hycamtin	Topoisomerase I	DNA Topoisomerase I Inhibitor	Cytotoxic	Launched-1996	GlaxoSmithKline
78	Paclitaxel	-0.234343	1.68e-07	Taxol	beta-tubulin	Microtubule-Stabilizing Agents	Cytotoxic	Launched-1993	Bristol-Myers Squibb
27	PD-0332991	0.23422	1.27e-06		CDK4/6	CDK4/6 Inhibitor	Kinase inhibitor	Phase II	Pfizer
17	Topotecan	-0.234015	1.7e-07	Hycamtin	Topoisomerase I	DNA Topoisomerase I Inhibitor	Cytotoxic	Launched-1996	GlaxoSmithKline
125	Panobinostat	-0.232509	2.29e-07	Faridak	HDAC	Histone Deacetylase (HDAC) Inhibitor	Other targeted therapies	Pre-Registered	Novartis
13	PD-0332991	-0.232486	1.52e-06		CDK4/6	CDK4/6 Inhibitor	Kinase inhibitor	Phase II	Pfizer
79	PD-0332991	-0.232085	1.59e-06		CDK4/6	CDK4/6 Inhibitor	Kinase inhibitor	Phase II	Pfizer
12	Lapatinib	0.23062	2.57e-07	Tykerb	EGFR, HER2	EGFR and HER2 Inhibitor	Kinase inhibitor	Launched-2007	GlaxoSmithKline
114	PD-0325901	0.229586	2.92e-07		MEK	MEK1 and MEK2 Inhibitor	Kinase inhibitor	Discontinued	Pfizer
97	Paclitaxel	-0.229582	3e-07	Taxol	beta-tubulin	Microtubule-Stabilizing Agents	Cytotoxic	Launched-1993	Bristol-Myers Squibb
54	Panobinostat	-0.229507	3.29e-07	Faridak	HDAC	Histone Deacetylase (HDAC) Inhibitor	Other targeted therapies	Pre-Registered	Novartis
115	Panobinostat	0.229266	3.39e-07	Faridak	HDAC	Histone Deacetylase (HDAC) Inhibitor	Other targeted therapies	Pre-Registered	Novartis
136	Panobinostat	-0.229199	3.42e-07	Faridak	HDAC	Histone Deacetylase (HDAC) Inhibitor	Other targeted therapies	Pre-Registered	Novartis
101	Panobinostat	0.229178	3.43e-07	Faridak	HDAC	Histone Deacetylase (HDAC) Inhibitor	Other targeted therapies	Pre-Registered	Novartis
78	L-685458	-0.228504	4.76e-07		Gamma Secretase	gamma-Secretase Inhibitor	Other targeted therapies	Preclinical	Merck Sharp & Dohme
103	PHA-665752	0.228098	3.59e-07		c-MET	c-MET Inhibitor	Kinase inhibitor	Preclinical	Pfizer
62	Irinotecan	0.227599	6.13e-05	Camptosar	Topoisomerase I	DNA Topoisomerase I Inhibitor	Cytotoxic	Launched-1994	Pfizer
113	PD-0332991	-0.226251	2.91e-06		CDK4/6	CDK4/6 Inhibitor	Kinase inhibitor	Phase II	Pfizer
59	Topotecan	-0.225713	4.65e-07	Hycamtin	Topoisomerase I	DNA Topoisomerase I Inhibitor	Cytotoxic	Launched-1996	GlaxoSmithKline
1	L-685458	0.22498	7.18e-07		Gamma Secretase	gamma-Secretase Inhibitor	Other targeted therapies	Preclinical	Merck Sharp & Dohme
54	PD-0332991	-0.224645	3.43e-06		CDK4/6	CDK4/6 Inhibitor	Kinase inhibitor	Phase II	Pfizer
73	Topotecan	-0.223931	5.74e-07	Hycamtin	Topoisomerase I	DNA Topoisomerase I Inhibitor	Cytotoxic	Launched-1996	GlaxoSmithKline
113	L-685458	-0.223918	8.12e-07		Gamma Secretase	gamma-Secretase Inhibitor	Other targeted therapies	Preclinical	Merck Sharp & Dohme
133	PF-2341066	0.223446	6.08e-07	Crizotinib	c-MET, ALK	c-MET and ALK Inhibitor	Kinase inhibitor	Launched-2011	Pfizer
72	PD-0332991	0.223441	3.88e-06		CDK4/6	CDK4/6 Inhibitor	Kinase inhibitor	Phase II	Pfizer
125	Irinotecan	-0.223206	8.54e-05	Camptosar	Topoisomerase I	DNA Topoisomerase I Inhibitor	Cytotoxic	Launched-1994	Pfizer
73	PLX4720	0.222852	8.05e-07		RAF	Raf kinase B Inhibitor	Kinase inhibitor	Preclinical	Plexxikon
77	AZD6244	-0.222575	6.92e-07	Selumetinib	MEK	MEK1 and MEK2 Inhibitor	Kinase inhibitor	Phase II	AstraZeneca
113	PHA-665752	-0.220758	8.55e-07		c-MET	c-MET Inhibitor	Kinase inhibitor	Preclinical	Pfizer
96	Paclitaxel	0.220708	8.6e-07	Taxol	beta-tubulin	Microtubule-Stabilizing Agents	Cytotoxic	Launched-1993	Bristol-Myers Squibb
50	TAE684	0.220564	8.52e-07		ALK	ALK Inhibitor	Kinase inhibitor	Preclinical	Novartis
3	Panobinostat	0.220135	9.92e-07	Faridak	HDAC	Histone Deacetylase (HDAC) Inhibitor	Other targeted therapies	Pre-Registered	Novartis
22	Panobinostat	0.219516	1.07e-06	Faridak	HDAC	Histone Deacetylase (HDAC) Inhibitor	Other targeted therapies	Pre-Registered	Novartis
78	PD-0332991	-0.21924	5.92e-06		CDK4/6	CDK4/6 Inhibitor	Kinase inhibitor	Phase II	Pfizer
130	Panobinostat	-0.218972	1.13e-06	Faridak	HDAC	Histone Deacetylase (HDAC) Inhibitor	Other targeted therapies	Pre-Registered	Novartis
77	PD-0325901	-0.218476	1.09e-06		MEK	MEK1 and MEK2 Inhibitor	Kinase inhibitor	Discontinued	Pfizer
80	Panobinostat	-0.218175	1.24e-06	Faridak	HDAC	Histone Deacetylase (HDAC) Inhibitor	Other targeted therapies	Pre-Registered	Novartis
78	PF-2341066	-0.216924	1.3e-06	Crizotinib	c-MET, ALK	c-MET and ALK Inhibitor	Kinase inhibitor	Launched-2011	Pfizer
37	PD-0332991	0.215728	8.38e-06		CDK4/6	CDK4/6 Inhibitor	Kinase inhibitor	Phase II	Pfizer
118	PD-0332991	-0.215466	8.6e-06		CDK4/6	CDK4/6 Inhibitor	Kinase inhibitor	Phase II	Pfizer
62	PD-0332991	0.21531	8.73e-06		CDK4/6	CDK4/6 Inhibitor	Kinase inhibitor	Phase II	Pfizer
131	PHA-665752	0.214753	1.7e-06		c-MET	c-MET Inhibitor	Kinase inhibitor	Preclinical	Pfizer
132	PHA-665752	0.214753	1.7e-06		c-MET	c-MET Inhibitor	Kinase inhibitor	Preclinical	Pfizer
116	L-685458	-0.214475	2.35e-06		Gamma Secretase	gamma-Secretase Inhibitor	Other targeted therapies	Preclinical	Merck Sharp & Dohme
21	PD-0332991	0.214191	9.74e-06		CDK4/6	CDK4/6 Inhibitor	Kinase inhibitor	Phase II	Pfizer
52	Irinotecan	0.213991	0.000167579	Camptosar	Topoisomerase I	DNA Topoisomerase I Inhibitor	Cytotoxic	Launched-1994	Pfizer
134	Irinotecan	-0.213919	0.000168446	Camptosar	Topoisomerase I	DNA Topoisomerase I Inhibitor	Cytotoxic	Launched-1994	Pfizer
123	PD-0332991	-0.212872	1.11e-05		CDK4/6	CDK4/6 Inhibitor	Kinase inhibitor	Phase II	Pfizer
22	Topotecan	0.212826	2.06e-06	Hycamtin	Topoisomerase I	DNA Topoisomerase I Inhibitor	Cytotoxic	Launched-1996	GlaxoSmithKline
97	PF-2341066	-0.212696	2.09e-06	Crizotinib	c-MET, ALK	c-MET and ALK Inhibitor	Kinase inhibitor	Launched-2011	Pfizer
72	Topotecan	0.212325	2.18e-06	Hycamtin	Topoisomerase I	DNA Topoisomerase I Inhibitor	Cytotoxic	Launched-1996	GlaxoSmithKline
105	Topotecan	0.210239	2.75e-06	Hycamtin	Topoisomerase I	DNA Topoisomerase I Inhibitor	Cytotoxic	Launched-1996	GlaxoSmithKline
11	PD-0332991	0.210209	1.43e-05		CDK4/6	CDK4/6 Inhibitor	Kinase inhibitor	Phase II	Pfizer
122	L-685458	-0.209482	4.05e-06		Gamma Secretase	gamma-Secretase Inhibitor	Other targeted therapies	Preclinical	Merck Sharp & Dohme
69	Lapatinib	0.209463	3e-06	Tykerb	EGFR, HER2	EGFR and HER2 Inhibitor	Kinase inhibitor	Launched-2007	GlaxoSmithKline
66	Topotecan	-0.209207	3.09e-06	Hycamtin	Topoisomerase I	DNA Topoisomerase I Inhibitor	Cytotoxic	Launched-1996	GlaxoSmithKline
69	AZD0530	0.209138	3.11e-06	Saracatinib	Src, Abl/Bcr-Abl, EGFR	Src and Abl inhibitor	Kinase inhibitor	Phase II	AstraZeneca
33	L-685458	0.209116	4.21e-06		Gamma Secretase	gamma-Secretase Inhibitor	Other targeted therapies	Preclinical	Merck Sharp & Dohme
96	Sorafenib	0.209031	3.22e-06	Nexavar	Flt3, C-KIT, PDGFRbeta, RET, Raf kinase B, Raf kinase C, VEGFR-1, KDR, FLT4	Multi-kinase inhibitor	Kinase inhibitor	Launched-2005	Bayer
96	PF-2341066	0.208663	3.28e-06	Crizotinib	c-MET, ALK	c-MET and ALK Inhibitor	Kinase inhibitor	Launched-2011	Pfizer
17	Sorafenib	-0.208657	3.36e-06	Nexavar	Flt3, C-KIT, PDGFRbeta, RET, Raf kinase B, Raf kinase C, VEGFR-1, KDR, FLT4	Multi-kinase inhibitor	Kinase inhibitor	Launched-2005	Bayer
133	PD-0332991	0.208546	1.68e-05		CDK4/6	CDK4/6 Inhibitor	Kinase inhibitor	Phase II	Pfizer
11	Irinotecan	0.206685	0.000280406	Camptosar	Topoisomerase I	DNA Topoisomerase I Inhibitor	Cytotoxic	Launched-1994	Pfizer
39	Paclitaxel	-0.206431	4.28e-06	Taxol	beta-tubulin	Microtubule-Stabilizing Agents	Cytotoxic	Launched-1993	Bristol-Myers Squibb
125	Topotecan	-0.206378	4.21e-06	Hycamtin	Topoisomerase I	DNA Topoisomerase I Inhibitor	Cytotoxic	Launched-1996	GlaxoSmithKline
122	Panobinostat	-0.206271	4.66e-06	Faridak	HDAC	Histone Deacetylase (HDAC) Inhibitor	Other targeted therapies	Pre-Registered	Novartis
1	TAE684	0.206035	4.37e-06		ALK	ALK Inhibitor	Kinase inhibitor	Preclinical	Novartis
33	Sorafenib	0.205931	4.52e-06	Nexavar	Flt3, C-KIT, PDGFRbeta, RET, Raf kinase B, Raf kinase C, VEGFR-1, KDR, FLT4	Multi-kinase inhibitor	Kinase inhibitor	Launched-2005	Bayer
105	TKI258	0.205729	4.51e-06	Dovitinib	EGFR, FGFR1, PDGFRbeta, VEGFR-1, KDR	Multi-kinase inhibitor	Kinase inhibitor	Phase III	Novartis
125	PD-0332991	-0.20477	2.39e-05		CDK4/6	CDK4/6 Inhibitor	Kinase inhibitor	Phase II	Pfizer
116	PD-0332991	-0.203887	2.59e-05		CDK4/6	CDK4/6 Inhibitor	Kinase inhibitor	Phase II	Pfizer
37	Panobinostat	0.203422	6.32e-06	Faridak	HDAC	Histone Deacetylase (HDAC) Inhibitor	Other targeted therapies	Pre-Registered	Novartis
78	Panobinostat	-0.203379	6.35e-06	Faridak	HDAC	Histone Deacetylase (HDAC) Inhibitor	Other targeted therapies	Pre-Registered	Novartis
75	Panobinostat	-0.203067	6.57e-06	Faridak	HDAC	Histone Deacetylase (HDAC) Inhibitor	Other targeted therapies	Pre-Registered	Novartis
133	Panobinostat	0.202982	6.63e-06	Faridak	HDAC	Histone Deacetylase (HDAC) Inhibitor	Other targeted therapies	Pre-Registered	Novartis
1	Irinotecan	0.202959	0.000362197	Camptosar	Topoisomerase I	DNA Topoisomerase I Inhibitor	Cytotoxic	Launched-1994	Pfizer
92	Lapatinib	0.202762	6.22e-06	Tykerb	EGFR, HER2	EGFR and HER2 Inhibitor	Kinase inhibitor	Launched-2007	GlaxoSmithKline
79	L-685458	-0.20256	8.43e-06		Gamma Secretase	gamma-Secretase Inhibitor	Other targeted therapies	Preclinical	Merck Sharp & Dohme
71	PD-0325901	-0.202199	6.6e-06		MEK	MEK1 and MEK2 Inhibitor	Kinase inhibitor	Discontinued	Pfizer
105	17-AAG	-0.201398	7.34e-06	Tanespimycin	HSP90	Heat Shock Protein 90 (hsp90) Inhibitor	Other targeted therapies	Phase III	Bristol-Myers Squibb
93	Panobinostat	0.20086	8.29e-06	Faridak	HDAC	Histone Deacetylase (HDAC) Inhibitor	Other targeted therapies	Pre-Registered	Novartis
116	Panobinostat	-0.200823	8.32e-06	Faridak	HDAC	Histone Deacetylase (HDAC) Inhibitor	Other targeted therapies	Pre-Registered	Novartis
1	PD-0332991	0.200426	3.57e-05		CDK4/6	CDK4/6 Inhibitor	Kinase inhibitor	Phase II	Pfizer
50	PF-2341066	0.200027	8.31e-06	Crizotinib	c-MET, ALK	c-MET and ALK Inhibitor	Kinase inhibitor	Launched-2011	Pfizer
134	Topotecan	-0.200015	8.32e-06	Hycamtin	Topoisomerase I	DNA Topoisomerase I Inhibitor	Cytotoxic	Launched-1996	GlaxoSmithKline
22	PD-0332991	0.199736	3.8e-05		CDK4/6	CDK4/6 Inhibitor	Kinase inhibitor	Phase II	Pfizer
116	PF-2341066	-0.199507	8.78e-06	Crizotinib	c-MET, ALK	c-MET and ALK Inhibitor	Kinase inhibitor	Launched-2011	Pfizer
59	Irinotecan	-0.19926	0.000464964	Camptosar	Topoisomerase I	DNA Topoisomerase I Inhibitor	Cytotoxic	Launched-1994	Pfizer
12	PLX4720	-0.198927	1.1e-05		RAF	Raf kinase B Inhibitor	Kinase inhibitor	Preclinical	Plexxikon
118	Lapatinib	-0.196375	1.22e-05	Tykerb	EGFR, HER2	EGFR and HER2 Inhibitor	Kinase inhibitor	Launched-2007	GlaxoSmithKline
91	Paclitaxel	0.196304	1.25e-05	Taxol	beta-tubulin	Microtubule-Stabilizing Agents	Cytotoxic	Launched-1993	Bristol-Myers Squibb
105	Erlotinib	-0.196174	1.27e-05	Tarceva	EGFR	EGFR Inhibitor	Kinase inhibitor	Launched-2004	Genentech
85	L-685458	-0.195747	1.69e-05		Gamma Secretase	gamma-Secretase Inhibitor	Other targeted therapies	Preclinical	Merck Sharp & Dohme
64	Panobinostat	-0.195678	1.42e-05	Faridak	HDAC	Histone Deacetylase (HDAC) Inhibitor	Other targeted therapies	Pre-Registered	Novartis
11	Topotecan	0.195652	1.31e-05	Hycamtin	Topoisomerase I	DNA Topoisomerase I Inhibitor	Cytotoxic	Launched-1996	GlaxoSmithKline
79	PHA-665752	-0.195596	1.35e-05		c-MET	c-MET Inhibitor	Kinase inhibitor	Preclinical	Pfizer
99	AZD6244	-0.19558	1.35e-05	Selumetinib	MEK	MEK1 and MEK2 Inhibitor	Kinase inhibitor	Phase II	AstraZeneca
11	PF-2341066	0.195473	1.34e-05	Crizotinib	c-MET, ALK	c-MET and ALK Inhibitor	Kinase inhibitor	Launched-2011	Pfizer
72	L-685458	0.195381	1.76e-05		Gamma Secretase	gamma-Secretase Inhibitor	Other targeted therapies	Preclinical	Merck Sharp & Dohme
114	AZD6244	0.195376	1.38e-05	Selumetinib	MEK	MEK1 and MEK2 Inhibitor	Kinase inhibitor	Phase II	AstraZeneca
73	PD-0325901	0.19528	1.36e-05		MEK	MEK1 and MEK2 Inhibitor	Kinase inhibitor	Discontinued	Pfizer
14	PF-2341066	0.195034	1.4e-05	Crizotinib	c-MET, ALK	c-MET and ALK Inhibitor	Kinase inhibitor	Launched-2011	Pfizer
23	Panobinostat	-0.194369	1.62e-05	Faridak	HDAC	Histone Deacetylase (HDAC) Inhibitor	Other targeted therapies	Pre-Registered	Novartis
69	17-AAG	0.194169	1.56e-05	Tanespimycin	HSP90	Heat Shock Protein 90 (hsp90) Inhibitor	Other targeted therapies	Phase III	Bristol-Myers Squibb
136	TAE684	-0.193397	1.65e-05		ALK	ALK Inhibitor	Kinase inhibitor	Preclinical	Novartis
105	Sorafenib	0.193042	1.75e-05	Nexavar	Flt3, C-KIT, PDGFRbeta, RET, Raf kinase B, Raf kinase C, VEGFR-1, KDR, FLT4	Multi-kinase inhibitor	Kinase inhibitor	Launched-2005	Bayer
41	Panobinostat	-0.192864	1.89e-05	Faridak	HDAC	Histone Deacetylase (HDAC) Inhibitor	Other targeted therapies	Pre-Registered	Novartis
131	L-685458	0.19273	2.29e-05		Gamma Secretase	gamma-Secretase Inhibitor	Other targeted therapies	Preclinical	Merck Sharp & Dohme
132	L-685458	0.19273	2.29e-05		Gamma Secretase	gamma-Secretase Inhibitor	Other targeted therapies	Preclinical	Merck Sharp & Dohme
125	RAF265	-0.192493	4.33e-05		Raf kinase B, KDR	Raf kinase B and KDR Inhibitor	Kinase inhibitor	Phase I	Novartis
118	PF-2341066	-0.192418	1.83e-05	Crizotinib	c-MET, ALK	c-MET and ALK Inhibitor	Kinase inhibitor	Launched-2011	Pfizer
134	PD-0332991	-0.192311	7.37e-05		CDK4/6	CDK4/6 Inhibitor	Kinase inhibitor	Phase II	Pfizer
40	Irinotecan	-0.192285	0.000735928	Camptosar	Topoisomerase I	DNA Topoisomerase I Inhibitor	Cytotoxic	Launched-1994	Pfizer
80	PD-0332991	-0.192179	7.45e-05		CDK4/6	CDK4/6 Inhibitor	Kinase inhibitor	Phase II	Pfizer
28	Nutlin-3	-0.192118	1.88e-05		MDM2	MDM2 Inhibitor	Other targeted therapies	Preclinical	Roche
23	PD-0332991	-0.191596	7.84e-05		CDK4/6	CDK4/6 Inhibitor	Kinase inhibitor	Phase II	Pfizer
15	Paclitaxel	0.190969	2.16e-05	Taxol	beta-tubulin	Microtubule-Stabilizing Agents	Cytotoxic	Launched-1993	Bristol-Myers Squibb
85	PD-0332991	-0.19	9.01e-05		CDK4/6	CDK4/6 Inhibitor	Kinase inhibitor	Phase II	Pfizer
2	PLX4720	0.19	2.72e-05		RAF	Raf kinase B Inhibitor	Kinase inhibitor	Preclinical	Plexxikon
72	PHA-665752	0.189929	2.4e-05		c-MET	c-MET Inhibitor	Kinase inhibitor	Preclinical	Pfizer
41	L-685458	-0.189315	3.2e-05		Gamma Secretase	gamma-Secretase Inhibitor	Other targeted therapies	Preclinical	Merck Sharp & Dohme
71	AZD6244	-0.188926	2.65e-05	Selumetinib	MEK	MEK1 and MEK2 Inhibitor	Kinase inhibitor	Phase II	AstraZeneca
125	Paclitaxel	-0.188876	2.66e-05	Taxol	beta-tubulin	Microtubule-Stabilizing Agents	Cytotoxic	Launched-1993	Bristol-Myers Squibb
8	Vandetanib	0.188873	3.04e-05	Zactima	Abl, EGFR, Flt3, C-KIT, RET, VEGFR-1, KDR, FLT4	Multi-kinase inhibitor	Kinase inhibitor	Launched-2011	AstraZeneca
1	PF-2341066	0.188071	2.83e-05	Crizotinib	c-MET, ALK	c-MET and ALK Inhibitor	Kinase inhibitor	Launched-2011	Pfizer
96	TKI258	0.187999	2.85e-05	Dovitinib	EGFR, FGFR1, PDGFRbeta, VEGFR-1, KDR	Multi-kinase inhibitor	Kinase inhibitor	Phase III	Novartis
17	PHA-665752	-0.186917	3.23e-05		c-MET	c-MET Inhibitor	Kinase inhibitor	Preclinical	Pfizer
38	PD-0332991	-0.186853	0.000118122		CDK4/6	CDK4/6 Inhibitor	Kinase inhibitor	Phase II	Pfizer
66	Panobinostat	-0.18668	3.5e-05	Faridak	HDAC	Histone Deacetylase (HDAC) Inhibitor	Other targeted therapies	Pre-Registered	Novartis
96	PD-0325901	-0.186605	3.27e-05		MEK	MEK1 and MEK2 Inhibitor	Kinase inhibitor	Discontinued	Pfizer
33	PD-0332991	0.186079	0.000126161		CDK4/6	CDK4/6 Inhibitor	Kinase inhibitor	Phase II	Pfizer
66	PD-0332991	-0.185954	0.000127512		CDK4/6	CDK4/6 Inhibitor	Kinase inhibitor	Phase II	Pfizer
37	Topotecan	0.185526	3.64e-05	Hycamtin	Topoisomerase I	DNA Topoisomerase I Inhibitor	Cytotoxic	Launched-1996	GlaxoSmithKline
14	RAF265	0.185358	8.3e-05		Raf kinase B, KDR	Raf kinase B and KDR Inhibitor	Kinase inhibitor	Phase I	Novartis
113	PF-2341066	-0.185049	3.81e-05	Crizotinib	c-MET, ALK	c-MET and ALK Inhibitor	Kinase inhibitor	Launched-2011	Pfizer
103	TKI258	0.184614	3.98e-05	Dovitinib	EGFR, FGFR1, PDGFRbeta, VEGFR-1, KDR	Multi-kinase inhibitor	Kinase inhibitor	Phase III	Novartis
62	Topotecan	0.184327	4.09e-05	Hycamtin	Topoisomerase I	DNA Topoisomerase I Inhibitor	Cytotoxic	Launched-1996	GlaxoSmithKline
21	Panobinostat	0.184229	4.44e-05	Faridak	HDAC	Histone Deacetylase (HDAC) Inhibitor	Other targeted therapies	Pre-Registered	Novartis
69	Panobinostat	-0.183961	4.56e-05	Faridak	HDAC	Histone Deacetylase (HDAC) Inhibitor	Other targeted therapies	Pre-Registered	Novartis
130	AZD6244	-0.183663	4.44e-05	Selumetinib	MEK	MEK1 and MEK2 Inhibitor	Kinase inhibitor	Phase II	AstraZeneca
104	Panobinostat	0.183217	4.9e-05	Faridak	HDAC	Histone Deacetylase (HDAC) Inhibitor	Other targeted therapies	Pre-Registered	Novartis
134	PF-2341066	-0.182254	5e-05	Crizotinib	c-MET, ALK	c-MET and ALK Inhibitor	Kinase inhibitor	Launched-2011	Pfizer
37	Paclitaxel	0.182068	5.18e-05	Taxol	beta-tubulin	Microtubule-Stabilizing Agents	Cytotoxic	Launched-1993	Bristol-Myers Squibb
22	L-685458	0.181849	6.54e-05		Gamma Secretase	gamma-Secretase Inhibitor	Other targeted therapies	Preclinical	Merck Sharp & Dohme
136	Nutlin-3	-0.181793	5.23e-05		MDM2	MDM2 Inhibitor	Other targeted therapies	Preclinical	Roche
116	Irinotecan	-0.181676	0.00143714	Camptosar	Topoisomerase I	DNA Topoisomerase I Inhibitor	Cytotoxic	Launched-1994	Pfizer
85	17-AAG	0.181094	5.69e-05	Tanespimycin	HSP90	Heat Shock Protein 90 (hsp90) Inhibitor	Other targeted therapies	Phase III	Bristol-Myers Squibb
21	L-685458	0.181084	7.03e-05		Gamma Secretase	gamma-Secretase Inhibitor	Other targeted therapies	Preclinical	Merck Sharp & Dohme
15	Panobinostat	0.180912	6.1e-05	Faridak	HDAC	Histone Deacetylase (HDAC) Inhibitor	Other targeted therapies	Pre-Registered	Novartis
50	Panobinostat	0.180304	6.46e-05	Faridak	HDAC	Histone Deacetylase (HDAC) Inhibitor	Other targeted therapies	Pre-Registered	Novartis
6	Topotecan	0.180264	6.05e-05	Hycamtin	Topoisomerase I	DNA Topoisomerase I Inhibitor	Cytotoxic	Launched-1996	GlaxoSmithKline
51	TKI258	-0.179719	6.38e-05	Dovitinib	EGFR, FGFR1, PDGFRbeta, VEGFR-1, KDR	Multi-kinase inhibitor	Kinase inhibitor	Phase III	Novartis
136	PHA-665752	-0.179689	6.51e-05		c-MET	c-MET Inhibitor	Kinase inhibitor	Preclinical	Pfizer
15	Topotecan	0.179688	6.4e-05	Hycamtin	Topoisomerase I	DNA Topoisomerase I Inhibitor	Cytotoxic	Launched-1996	GlaxoSmithKline
133	L-685458	0.179575	8.09e-05		Gamma Secretase	gamma-Secretase Inhibitor	Other targeted therapies	Preclinical	Merck Sharp & Dohme
53	Irinotecan	-0.179272	0.00166435	Camptosar	Topoisomerase I	DNA Topoisomerase I Inhibitor	Cytotoxic	Launched-1994	Pfizer
69	TKI258	-0.179254	6.66e-05	Dovitinib	EGFR, FGFR1, PDGFRbeta, VEGFR-1, KDR	Multi-kinase inhibitor	Kinase inhibitor	Phase III	Novartis
125	TKI258	-0.17922	6.69e-05	Dovitinib	EGFR, FGFR1, PDGFRbeta, VEGFR-1, KDR	Multi-kinase inhibitor	Kinase inhibitor	Phase III	Novartis
115	Paclitaxel	0.179195	6.82e-05	Taxol	beta-tubulin	Microtubule-Stabilizing Agents	Cytotoxic	Launched-1993	Bristol-Myers Squibb
125	PF-2341066	-0.179097	6.76e-05	Crizotinib	c-MET, ALK	c-MET and ALK Inhibitor	Kinase inhibitor	Launched-2011	Pfizer
11	PHA-665752	0.178649	7.18e-05		c-MET	c-MET Inhibitor	Kinase inhibitor	Preclinical	Pfizer
131	AZD6244	0.178626	7.2e-05	Selumetinib	MEK	MEK1 and MEK2 Inhibitor	Kinase inhibitor	Phase II	AstraZeneca
132	AZD6244	0.178626	7.2e-05	Selumetinib	MEK	MEK1 and MEK2 Inhibitor	Kinase inhibitor	Phase II	AstraZeneca
96	Nutlin-3	0.178498	7.16e-05		MDM2	MDM2 Inhibitor	Other targeted therapies	Preclinical	Roche
104	Irinotecan	0.178486	0.00174552	Camptosar	Topoisomerase I	DNA Topoisomerase I Inhibitor	Cytotoxic	Launched-1994	Pfizer
61	L-685458	0.178462	8.97e-05		Gamma Secretase	gamma-Secretase Inhibitor	Other targeted therapies	Preclinical	Merck Sharp & Dohme
33	TAE684	0.17813	7.41e-05		ALK	ALK Inhibitor	Kinase inhibitor	Preclinical	Novartis
12	L-685458	0.17797	9.38e-05		Gamma Secretase	gamma-Secretase Inhibitor	Other targeted therapies	Preclinical	Merck Sharp & Dohme
119	Sorafenib	-0.177853	7.74e-05	Nexavar	Flt3, C-KIT, PDGFRbeta, RET, Raf kinase B, Raf kinase C, VEGFR-1, KDR, FLT4	Multi-kinase inhibitor	Kinase inhibitor	Launched-2005	Bayer
1	Topotecan	0.177773	7.67e-05	Hycamtin	Topoisomerase I	DNA Topoisomerase I Inhibitor	Cytotoxic	Launched-1996	GlaxoSmithKline
15	Irinotecan	0.177738	0.00182612	Camptosar	Topoisomerase I	DNA Topoisomerase I Inhibitor	Cytotoxic	Launched-1994	Pfizer
37	PF-2341066	0.177527	7.85e-05	Crizotinib	c-MET, ALK	c-MET and ALK Inhibitor	Kinase inhibitor	Launched-2011	Pfizer
69	Erlotinib	0.177473	8.02e-05	Tarceva	EGFR	EGFR Inhibitor	Kinase inhibitor	Launched-2004	Genentech
118	L-685458	-0.176861	0.000103854		Gamma Secretase	gamma-Secretase Inhibitor	Other targeted therapies	Preclinical	Merck Sharp & Dohme
82	AZD0530	-0.176707	8.47e-05	Saracatinib	Src, Abl/Bcr-Abl, EGFR	Src and Abl inhibitor	Kinase inhibitor	Phase II	AstraZeneca
21	PHA-665752	0.176541	8.75e-05		c-MET	c-MET Inhibitor	Kinase inhibitor	Preclinical	Pfizer
136	PD-0332991	-0.176429	0.000280671		CDK4/6	CDK4/6 Inhibitor	Kinase inhibitor	Phase II	Pfizer
136	Sorafenib	-0.176255	8.99e-05	Nexavar	Flt3, C-KIT, PDGFRbeta, RET, Raf kinase B, Raf kinase C, VEGFR-1, KDR, FLT4	Multi-kinase inhibitor	Kinase inhibitor	Launched-2005	Bayer
1	Panobinostat	0.175814	9.84e-05	Faridak	HDAC	Histone Deacetylase (HDAC) Inhibitor	Other targeted therapies	Pre-Registered	Novartis
134	TKI258	-0.175783	9.24e-05	Dovitinib	EGFR, FGFR1, PDGFRbeta, VEGFR-1, KDR	Multi-kinase inhibitor	Kinase inhibitor	Phase III	Novartis
41	Nilotinib	-0.175032	0.000396081	Tasigna	Abl/Bcr-Abl	Abl Inhibitor	Kinase inhibitor	Launched-2007	Novartis
73	L-685458	-0.174486	0.000128848		Gamma Secretase	gamma-Secretase Inhibitor	Other targeted therapies	Preclinical	Merck Sharp & Dohme
72	PF-2341066	0.174474	0.000104313	Crizotinib	c-MET, ALK	c-MET and ALK Inhibitor	Kinase inhibitor	Launched-2011	Pfizer
125	TAE684	-0.174447	0.00010458		ALK	ALK Inhibitor	Kinase inhibitor	Preclinical	Novartis
125	L-685458	-0.174405	0.000129793		Gamma Secretase	gamma-Secretase Inhibitor	Other targeted therapies	Preclinical	Merck Sharp & Dohme
135	Panobinostat	-0.174344	0.000112689	Faridak	HDAC	Histone Deacetylase (HDAC) Inhibitor	Other targeted therapies	Pre-Registered	Novartis
133	Sorafenib	0.17421	0.000108649	Nexavar	Flt3, C-KIT, PDGFRbeta, RET, Raf kinase B, Raf kinase C, VEGFR-1, KDR, FLT4	Multi-kinase inhibitor	Kinase inhibitor	Launched-2005	Bayer
64	Irinotecan	-0.174038	0.00227714	Camptosar	Topoisomerase I	DNA Topoisomerase I Inhibitor	Cytotoxic	Launched-1994	Pfizer
122	PD-0332991	-0.173816	0.000346122		CDK4/6	CDK4/6 Inhibitor	Kinase inhibitor	Phase II	Pfizer
16	PHA-665752	-0.173787	0.000112964		c-MET	c-MET Inhibitor	Kinase inhibitor	Preclinical	Pfizer
123	Panobinostat	-0.173671	0.00011985	Faridak	HDAC	Histone Deacetylase (HDAC) Inhibitor	Other targeted therapies	Pre-Registered	Novartis
116	PD-0325901	0.173627	0.0001128		MEK	MEK1 and MEK2 Inhibitor	Kinase inhibitor	Discontinued	Pfizer
105	AZD0530	-0.173562	0.000113474	Saracatinib	Src, Abl/Bcr-Abl, EGFR	Src and Abl inhibitor	Kinase inhibitor	Phase II	AstraZeneca
43	PF-2341066	-0.173452	0.000114636	Crizotinib	c-MET, ALK	c-MET and ALK Inhibitor	Kinase inhibitor	Launched-2011	Pfizer
33	Irinotecan	0.173362	0.00236984	Camptosar	Topoisomerase I	DNA Topoisomerase I Inhibitor	Cytotoxic	Launched-1994	Pfizer
99	Irinotecan	-0.172577	0.00248165	Camptosar	Topoisomerase I	DNA Topoisomerase I Inhibitor	Cytotoxic	Launched-1994	Pfizer
82	Panobinostat	-0.171829	0.000141715	Faridak	HDAC	Histone Deacetylase (HDAC) Inhibitor	Other targeted therapies	Pre-Registered	Novartis
53	L-685458	-0.171022	0.000175588		Gamma Secretase	gamma-Secretase Inhibitor	Other targeted therapies	Preclinical	Merck Sharp & Dohme
136	L-685458	-0.170889	0.000177671		Gamma Secretase	gamma-Secretase Inhibitor	Other targeted therapies	Preclinical	Merck Sharp & Dohme
11	Paclitaxel	0.170825	0.000148027	Taxol	beta-tubulin	Microtubule-Stabilizing Agents	Cytotoxic	Launched-1993	Bristol-Myers Squibb
1	Nutlin-3	0.170762	0.000146561		MDM2	MDM2 Inhibitor	Other targeted therapies	Preclinical	Roche
97	Nutlin-3	-0.170599	0.000148747		MDM2	MDM2 Inhibitor	Other targeted therapies	Preclinical	Roche
23	Irinotecan	-0.170582	0.00278797	Camptosar	Topoisomerase I	DNA Topoisomerase I Inhibitor	Cytotoxic	Launched-1994	Pfizer
17	Erlotinib	0.170444	0.000153215	Tarceva	EGFR	EGFR Inhibitor	Kinase inhibitor	Launched-2004	Genentech
104	PD-0332991	0.170047	0.00046596		CDK4/6	CDK4/6 Inhibitor	Kinase inhibitor	Phase II	Pfizer
41	PHA-665752	-0.169994	0.000159573		c-MET	c-MET Inhibitor	Kinase inhibitor	Preclinical	Pfizer
15	PF-2341066	0.169783	0.00016013	Crizotinib	c-MET, ALK	c-MET and ALK Inhibitor	Kinase inhibitor	Launched-2011	Pfizer
9	TKI258	-0.169706	0.000161239	Dovitinib	EGFR, FGFR1, PDGFRbeta, VEGFR-1, KDR	Multi-kinase inhibitor	Kinase inhibitor	Phase III	Novartis
93	PF-2341066	0.169604	0.000162736	Crizotinib	c-MET, ALK	c-MET and ALK Inhibitor	Kinase inhibitor	Launched-2011	Pfizer
103	Nutlin-3	0.169549	0.000163541		MDM2	MDM2 Inhibitor	Other targeted therapies	Preclinical	Roche
77	Panobinostat	-0.16894	0.000183678	Faridak	HDAC	Histone Deacetylase (HDAC) Inhibitor	Other targeted therapies	Pre-Registered	Novartis
1	Nilotinib	0.168903	0.000632675	Tasigna	Abl/Bcr-Abl	Abl Inhibitor	Kinase inhibitor	Launched-2007	Novartis
136	Topotecan	-0.168785	0.000175165	Hycamtin	Topoisomerase I	DNA Topoisomerase I Inhibitor	Cytotoxic	Launched-1996	GlaxoSmithKline
43	PHA-665752	-0.168712	0.000179032		c-MET	c-MET Inhibitor	Kinase inhibitor	Preclinical	Pfizer
82	PD-0332991	-0.168332	0.000532362		CDK4/6	CDK4/6 Inhibitor	Kinase inhibitor	Phase II	Pfizer
91	TKI258	0.167988	0.000188124	Dovitinib	EGFR, FGFR1, PDGFRbeta, VEGFR-1, KDR	Multi-kinase inhibitor	Kinase inhibitor	Phase III	Novartis
33	RAF265	0.167684	0.000376662		Raf kinase B, KDR	Raf kinase B and KDR Inhibitor	Kinase inhibitor	Phase I	Novartis
40	Topotecan	-0.167347	0.00019918	Hycamtin	Topoisomerase I	DNA Topoisomerase I Inhibitor	Cytotoxic	Launched-1996	GlaxoSmithKline
122	Irinotecan	-0.167296	0.00336836	Camptosar	Topoisomerase I	DNA Topoisomerase I Inhibitor	Cytotoxic	Launched-1994	Pfizer
4	AZD6244	0.16712	0.000206312	Selumetinib	MEK	MEK1 and MEK2 Inhibitor	Kinase inhibitor	Phase II	AstraZeneca
78	TKI258	-0.166688	0.000211187	Dovitinib	EGFR, FGFR1, PDGFRbeta, VEGFR-1, KDR	Multi-kinase inhibitor	Kinase inhibitor	Phase III	Novartis
40	PD-0325901	0.166589	0.000213041		MEK	MEK1 and MEK2 Inhibitor	Kinase inhibitor	Discontinued	Pfizer
77	PLX4720	-0.166508	0.000241808		RAF	Raf kinase B Inhibitor	Kinase inhibitor	Preclinical	Plexxikon
80	L-685458	-0.166501	0.000260701		Gamma Secretase	gamma-Secretase Inhibitor	Other targeted therapies	Preclinical	Merck Sharp & Dohme
93	Paclitaxel	0.166185	0.000224112	Taxol	beta-tubulin	Microtubule-Stabilizing Agents	Cytotoxic	Launched-1993	Bristol-Myers Squibb
26	AZD6244	-0.166181	0.000224187	Selumetinib	MEK	MEK1 and MEK2 Inhibitor	Kinase inhibitor	Phase II	AstraZeneca
125	Sorafenib	-0.166107	0.000225664	Nexavar	Flt3, C-KIT, PDGFRbeta, RET, Raf kinase B, Raf kinase C, VEGFR-1, KDR, FLT4	Multi-kinase inhibitor	Kinase inhibitor	Launched-2005	Bayer
33	PHA-665752	0.165955	0.000228707		c-MET	c-MET Inhibitor	Kinase inhibitor	Preclinical	Pfizer
20	Panobinostat	-0.165741	0.000243629	Faridak	HDAC	Histone Deacetylase (HDAC) Inhibitor	Other targeted therapies	Pre-Registered	Novartis
105	PD-0325901	-0.165266	0.000239433		MEK	MEK1 and MEK2 Inhibitor	Kinase inhibitor	Discontinued	Pfizer
6	L-685458	0.165214	0.000291226		Gamma Secretase	gamma-Secretase Inhibitor	Other targeted therapies	Preclinical	Merck Sharp & Dohme
38	Panobinostat	-0.165205	0.000255298	Faridak	HDAC	Histone Deacetylase (HDAC) Inhibitor	Other targeted therapies	Pre-Registered	Novartis
6	Irinotecan	0.165079	0.00381969	Camptosar	Topoisomerase I	DNA Topoisomerase I Inhibitor	Cytotoxic	Launched-1994	Pfizer
99	Paclitaxel	-0.165004	0.000248629	Taxol	beta-tubulin	Microtubule-Stabilizing Agents	Cytotoxic	Launched-1993	Bristol-Myers Squibb
115	Irinotecan	0.164589	0.00392644	Camptosar	Topoisomerase I	DNA Topoisomerase I Inhibitor	Cytotoxic	Launched-1994	Pfizer
105	PHA-665752	0.164499	0.000259878		c-MET	c-MET Inhibitor	Kinase inhibitor	Preclinical	Pfizer
131	Topotecan	0.164202	0.000262861	Hycamtin	Topoisomerase I	DNA Topoisomerase I Inhibitor	Cytotoxic	Launched-1996	GlaxoSmithKline
132	Topotecan	0.164202	0.000262861	Hycamtin	Topoisomerase I	DNA Topoisomerase I Inhibitor	Cytotoxic	Launched-1996	GlaxoSmithKline
50	AEW541	0.163961	0.000272371		IGF-1R	IGF-1R Inhibitor	Kinase inhibitor	Preclinical	Novartis
122	Topotecan	-0.163261	0.000285339	Hycamtin	Topoisomerase I	DNA Topoisomerase I Inhibitor	Cytotoxic	Launched-1996	GlaxoSmithKline
131	PD-0325901	0.163256	0.000285449		MEK	MEK1 and MEK2 Inhibitor	Kinase inhibitor	Discontinued	Pfizer
132	PD-0325901	0.163256	0.000285449		MEK	MEK1 and MEK2 Inhibitor	Kinase inhibitor	Discontinued	Pfizer
112	AZD6244	-0.163229	0.000290271	Selumetinib	MEK	MEK1 and MEK2 Inhibitor	Kinase inhibitor	Phase II	AstraZeneca
73	AZD6244	0.16297	0.000296857	Selumetinib	MEK	MEK1 and MEK2 Inhibitor	Kinase inhibitor	Phase II	AstraZeneca
4	17-AAG	0.162926	0.00029798	Tanespimycin	HSP90	Heat Shock Protein 90 (hsp90) Inhibitor	Other targeted therapies	Phase III	Bristol-Myers Squibb
65	PF-2341066	-0.162674	0.000300253	Crizotinib	c-MET, ALK	c-MET and ALK Inhibitor	Kinase inhibitor	Launched-2011	Pfizer
119	Irinotecan	-0.162565	0.00439705	Camptosar	Topoisomerase I	DNA Topoisomerase I Inhibitor	Cytotoxic	Launched-1994	Pfizer
110	PD-0325901	0.162408	0.000307253		MEK	MEK1 and MEK2 Inhibitor	Kinase inhibitor	Discontinued	Pfizer
105	L-685458	0.161865	0.000387016		Gamma Secretase	gamma-Secretase Inhibitor	Other targeted therapies	Preclinical	Merck Sharp & Dohme
33	Panobinostat	0.161692	0.00034583	Faridak	HDAC	Histone Deacetylase (HDAC) Inhibitor	Other targeted therapies	Pre-Registered	Novartis
85	Topotecan	-0.161279	0.000338671	Hycamtin	Topoisomerase I	DNA Topoisomerase I Inhibitor	Cytotoxic	Launched-1996	GlaxoSmithKline
8	17-AAG	0.161263	0.000343939	Tanespimycin	HSP90	Heat Shock Protein 90 (hsp90) Inhibitor	Other targeted therapies	Phase III	Bristol-Myers Squibb
88	Panobinostat	-0.161209	0.000360374	Faridak	HDAC	Histone Deacetylase (HDAC) Inhibitor	Other targeted therapies	Pre-Registered	Novartis
50	Topotecan	0.16119	0.000341256	Hycamtin	Topoisomerase I	DNA Topoisomerase I Inhibitor	Cytotoxic	Launched-1996	GlaxoSmithKline
66	Sorafenib	-0.160855	0.000356162	Nexavar	Flt3, C-KIT, PDGFRbeta, RET, Raf kinase B, Raf kinase C, VEGFR-1, KDR, FLT4	Multi-kinase inhibitor	Kinase inhibitor	Launched-2005	Bayer
99	L-685458	-0.16085	0.000421425		Gamma Secretase	gamma-Secretase Inhibitor	Other targeted therapies	Preclinical	Merck Sharp & Dohme
33	Paclitaxel	0.160815	0.000357385	Taxol	beta-tubulin	Microtubule-Stabilizing Agents	Cytotoxic	Launched-1993	Bristol-Myers Squibb
23	Topotecan	-0.160729	0.000355049	Hycamtin	Topoisomerase I	DNA Topoisomerase I Inhibitor	Cytotoxic	Launched-1996	GlaxoSmithKline
79	Panobinostat	-0.160695	0.000376521	Faridak	HDAC	Histone Deacetylase (HDAC) Inhibitor	Other targeted therapies	Pre-Registered	Novartis
12	AZD0530	0.160668	0.000356912	Saracatinib	Src, Abl/Bcr-Abl, EGFR	Src and Abl inhibitor	Kinase inhibitor	Phase II	AstraZeneca
64	PF-2341066	-0.160385	0.000365667	Crizotinib	c-MET, ALK	c-MET and ALK Inhibitor	Kinase inhibitor	Launched-2011	Pfizer
103	TAE684	0.160362	0.000366385		ALK	ALK Inhibitor	Kinase inhibitor	Preclinical	Novartis
50	Irinotecan	0.160354	0.0049689	Camptosar	Topoisomerase I	DNA Topoisomerase I Inhibitor	Cytotoxic	Launched-1994	Pfizer
3	Paclitaxel	0.16029	0.000373794	Taxol	beta-tubulin	Microtubule-Stabilizing Agents	Cytotoxic	Launched-1993	Bristol-Myers Squibb
28	TKI258	-0.160132	0.000373656	Dovitinib	EGFR, FGFR1, PDGFRbeta, VEGFR-1, KDR	Multi-kinase inhibitor	Kinase inhibitor	Phase III	Novartis
47	Topotecan	0.15998	0.000378516	Hycamtin	Topoisomerase I	DNA Topoisomerase I Inhibitor	Cytotoxic	Launched-1996	GlaxoSmithKline
37	L-685458	0.159964	0.000453741		Gamma Secretase	gamma-Secretase Inhibitor	Other targeted therapies	Preclinical	Merck Sharp & Dohme
123	PHA-665752	-0.159803	0.000389636		c-MET	c-MET Inhibitor	Kinase inhibitor	Preclinical	Pfizer
40	AZD6244	0.159758	0.000391107	Selumetinib	MEK	MEK1 and MEK2 Inhibitor	Kinase inhibitor	Phase II	AstraZeneca
14	PLX4720	0.159737	0.000431532		RAF	Raf kinase B Inhibitor	Kinase inhibitor	Preclinical	Plexxikon
113	Sorafenib	-0.159732	0.00039199	Nexavar	Flt3, C-KIT, PDGFRbeta, RET, Raf kinase B, Raf kinase C, VEGFR-1, KDR, FLT4	Multi-kinase inhibitor	Kinase inhibitor	Launched-2005	Bayer
64	Topotecan	-0.159584	0.000391538	Hycamtin	Topoisomerase I	DNA Topoisomerase I Inhibitor	Cytotoxic	Launched-1996	GlaxoSmithKline
31	PD-0325901	-0.159396	0.000397847		MEK	MEK1 and MEK2 Inhibitor	Kinase inhibitor	Discontinued	Pfizer
1	Sorafenib	0.159382	0.000403807	Nexavar	Flt3, C-KIT, PDGFRbeta, RET, Raf kinase B, Raf kinase C, VEGFR-1, KDR, FLT4	Multi-kinase inhibitor	Kinase inhibitor	Launched-2005	Bayer
66	TAE684	-0.159381	0.000398337		ALK	ALK Inhibitor	Kinase inhibitor	Preclinical	Novartis
49	Irinotecan	-0.159254	0.00527742	Camptosar	Topoisomerase I	DNA Topoisomerase I Inhibitor	Cytotoxic	Launched-1994	Pfizer
136	PF-2341066	-0.159114	0.000407483	Crizotinib	c-MET, ALK	c-MET and ALK Inhibitor	Kinase inhibitor	Launched-2011	Pfizer
129	Irinotecan	0.159014	0.00534726	Camptosar	Topoisomerase I	DNA Topoisomerase I Inhibitor	Cytotoxic	Launched-1994	Pfizer
33	Topotecan	0.158804	0.00041836	Hycamtin	Topoisomerase I	DNA Topoisomerase I Inhibitor	Cytotoxic	Launched-1996	GlaxoSmithKline
37	Lapatinib	0.157521	0.000466212	Tykerb	EGFR, HER2	EGFR and HER2 Inhibitor	Kinase inhibitor	Launched-2007	GlaxoSmithKline
12	PD-0332991	0.157445	0.00120521		CDK4/6	CDK4/6 Inhibitor	Kinase inhibitor	Phase II	Pfizer
65	Irinotecan	-0.15738	0.00584331	Camptosar	Topoisomerase I	DNA Topoisomerase I Inhibitor	Cytotoxic	Launched-1994	Pfizer
37	PHA-665752	0.157044	0.000491809		c-MET	c-MET Inhibitor	Kinase inhibitor	Preclinical	Pfizer
105	Lapatinib	-0.157005	0.000486864	Tykerb	EGFR, HER2	EGFR and HER2 Inhibitor	Kinase inhibitor	Launched-2007	GlaxoSmithKline
129	Topotecan	0.156907	0.000490893	Hycamtin	Topoisomerase I	DNA Topoisomerase I Inhibitor	Cytotoxic	Launched-1996	GlaxoSmithKline
91	TAE684	0.15683	0.000494087		ALK	ALK Inhibitor	Kinase inhibitor	Preclinical	Novartis
54	Irinotecan	-0.156114	0.00625598	Camptosar	Topoisomerase I	DNA Topoisomerase I Inhibitor	Cytotoxic	Launched-1994	Pfizer
61	Nilotinib	0.155922	0.00162161	Tasigna	Abl/Bcr-Abl	Abl Inhibitor	Kinase inhibitor	Launched-2007	Novartis
129	Nutlin-3	0.155645	0.000545454		MDM2	MDM2 Inhibitor	Other targeted therapies	Preclinical	Roche
116	PHA-665752	-0.155505	0.000559132		c-MET	c-MET Inhibitor	Kinase inhibitor	Preclinical	Pfizer
43	PD-0332991	-0.155189	0.0014187		CDK4/6	CDK4/6 Inhibitor	Kinase inhibitor	Phase II	Pfizer
91	PHA-665752	0.155037	0.000581222		c-MET	c-MET Inhibitor	Kinase inhibitor	Preclinical	Pfizer
19	AEW541	0.154934	0.000586209		IGF-1R	IGF-1R Inhibitor	Kinase inhibitor	Preclinical	Novartis
88	PD-0332991	-0.154765	0.00146252		CDK4/6	CDK4/6 Inhibitor	Kinase inhibitor	Phase II	Pfizer
73	Paclitaxel	-0.154764	0.000594526	Taxol	beta-tubulin	Microtubule-Stabilizing Agents	Cytotoxic	Launched-1993	Bristol-Myers Squibb
44	PD-0325901	-0.154753	0.000587371		MEK	MEK1 and MEK2 Inhibitor	Kinase inhibitor	Discontinued	Pfizer
39	TKI258	-0.154543	0.000597678	Dovitinib	EGFR, FGFR1, PDGFRbeta, VEGFR-1, KDR	Multi-kinase inhibitor	Kinase inhibitor	Phase III	Novartis
39	Nutlin-3	-0.153815	0.000634661		MDM2	MDM2 Inhibitor	Other targeted therapies	Preclinical	Roche
16	Lapatinib	-0.153808	0.000635022	Tykerb	EGFR, HER2	EGFR and HER2 Inhibitor	Kinase inhibitor	Launched-2007	GlaxoSmithKline
74	Topotecan	0.153585	0.000646774	Hycamtin	Topoisomerase I	DNA Topoisomerase I Inhibitor	Cytotoxic	Launched-1996	GlaxoSmithKline
118	Paclitaxel	-0.153492	0.000660157	Taxol	beta-tubulin	Microtubule-Stabilizing Agents	Cytotoxic	Launched-1993	Bristol-Myers Squibb
85	PF-2341066	-0.153383	0.000657588	Crizotinib	c-MET, ALK	c-MET and ALK Inhibitor	Kinase inhibitor	Launched-2011	Pfizer
131	Lapatinib	0.153358	0.000658984	Tykerb	EGFR, HER2	EGFR and HER2 Inhibitor	Kinase inhibitor	Launched-2007	GlaxoSmithKline
132	Lapatinib	0.153358	0.000658984	Tykerb	EGFR, HER2	EGFR and HER2 Inhibitor	Kinase inhibitor	Launched-2007	GlaxoSmithKline
26	PD-0332991	-0.153299	0.00162377		CDK4/6	CDK4/6 Inhibitor	Kinase inhibitor	Phase II	Pfizer
22	Erlotinib	-0.153178	0.000677312	Tarceva	EGFR	EGFR Inhibitor	Kinase inhibitor	Launched-2004	Genentech
127	17-AAG	-0.153152	0.00067878	Tanespimycin	HSP90	Heat Shock Protein 90 (hsp90) Inhibitor	Other targeted therapies	Phase III	Bristol-Myers Squibb
4	TKI258	0.153067	0.000674856	Dovitinib	EGFR, FGFR1, PDGFRbeta, VEGFR-1, KDR	Multi-kinase inhibitor	Kinase inhibitor	Phase III	Novartis
84	Panobinostat	0.152869	0.000721634	Faridak	HDAC	Histone Deacetylase (HDAC) Inhibitor	Other targeted therapies	Pre-Registered	Novartis
112	PD-0325901	-0.152854	0.000686739		MEK	MEK1 and MEK2 Inhibitor	Kinase inhibitor	Discontinued	Pfizer
73	PF-2341066	-0.152852	0.000686884	Crizotinib	c-MET, ALK	c-MET and ALK Inhibitor	Kinase inhibitor	Launched-2011	Pfizer
118	PHA-665752	-0.152818	0.000697583		c-MET	c-MET Inhibitor	Kinase inhibitor	Preclinical	Pfizer
9	PF-2341066	-0.152764	0.000691846	Crizotinib	c-MET, ALK	c-MET and ALK Inhibitor	Kinase inhibitor	Launched-2011	Pfizer
26	PLX4720	-0.15267	0.000771492		RAF	Raf kinase B Inhibitor	Kinase inhibitor	Preclinical	Plexxikon
3	TKI258	0.152524	0.000705534	Dovitinib	EGFR, FGFR1, PDGFRbeta, VEGFR-1, KDR	Multi-kinase inhibitor	Kinase inhibitor	Phase III	Novartis
40	TKI258	-0.15235	0.000715627	Dovitinib	EGFR, FGFR1, PDGFRbeta, VEGFR-1, KDR	Multi-kinase inhibitor	Kinase inhibitor	Phase III	Novartis
76	PD-0325901	-0.152268	0.000720431		MEK	MEK1 and MEK2 Inhibitor	Kinase inhibitor	Discontinued	Pfizer
72	17-AAG	-0.152172	0.000735309	Tanespimycin	HSP90	Heat Shock Protein 90 (hsp90) Inhibitor	Other targeted therapies	Phase III	Bristol-Myers Squibb
44	AZD6244	-0.152121	0.000738334	Selumetinib	MEK	MEK1 and MEK2 Inhibitor	Kinase inhibitor	Phase II	AstraZeneca
128	Topotecan	0.151996	0.000736568	Hycamtin	Topoisomerase I	DNA Topoisomerase I Inhibitor	Cytotoxic	Launched-1996	GlaxoSmithKline
116	AZD6244	0.15192	0.000750523	Selumetinib	MEK	MEK1 and MEK2 Inhibitor	Kinase inhibitor	Phase II	AstraZeneca
59	L-685458	-0.151875	0.00087556		Gamma Secretase	gamma-Secretase Inhibitor	Other targeted therapies	Preclinical	Merck Sharp & Dohme
31	AZD6244	-0.15183	0.000756017	Selumetinib	MEK	MEK1 and MEK2 Inhibitor	Kinase inhibitor	Phase II	AstraZeneca
96	17-AAG	-0.151799	0.000757906	Tanespimycin	HSP90	Heat Shock Protein 90 (hsp90) Inhibitor	Other targeted therapies	Phase III	Bristol-Myers Squibb
82	PLX4720	0.151772	0.000829181		RAF	Raf kinase B Inhibitor	Kinase inhibitor	Preclinical	Plexxikon
38	Vandetanib	-0.151755	0.000830252	Zactima	Abl, EGFR, Flt3, C-KIT, RET, VEGFR-1, KDR, FLT4	Multi-kinase inhibitor	Kinase inhibitor	Launched-2011	AstraZeneca
26	Topotecan	-0.151705	0.000754225	Hycamtin	Topoisomerase I	DNA Topoisomerase I Inhibitor	Cytotoxic	Launched-1996	GlaxoSmithKline
52	Panobinostat	0.151677	0.000794703	Faridak	HDAC	Histone Deacetylase (HDAC) Inhibitor	Other targeted therapies	Pre-Registered	Novartis
131	Nilotinib	0.151476	0.00220375	Tasigna	Abl/Bcr-Abl	Abl Inhibitor	Kinase inhibitor	Launched-2007	Novartis
132	Nilotinib	0.151476	0.00220375	Tasigna	Abl/Bcr-Abl	Abl Inhibitor	Kinase inhibitor	Launched-2007	Novartis
9	Paclitaxel	-0.15108	0.000803367	Taxol	beta-tubulin	Microtubule-Stabilizing Agents	Cytotoxic	Launched-1993	Bristol-Myers Squibb
133	TKI258	0.150855	0.000808069	Dovitinib	EGFR, FGFR1, PDGFRbeta, VEGFR-1, KDR	Multi-kinase inhibitor	Kinase inhibitor	Phase III	Novartis
58	Vandetanib	0.150846	0.000892791	Zactima	Abl, EGFR, Flt3, C-KIT, RET, VEGFR-1, KDR, FLT4	Multi-kinase inhibitor	Kinase inhibitor	Launched-2011	AstraZeneca
80	Sorafenib	-0.150766	0.000824009	Nexavar	Flt3, C-KIT, PDGFRbeta, RET, Raf kinase B, Raf kinase C, VEGFR-1, KDR, FLT4	Multi-kinase inhibitor	Kinase inhibitor	Launched-2005	Bayer
54	Topotecan	-0.150756	0.000814523	Hycamtin	Topoisomerase I	DNA Topoisomerase I Inhibitor	Cytotoxic	Launched-1996	GlaxoSmithKline
55	PD-0332991	-0.150564	0.00196892		CDK4/6	CDK4/6 Inhibitor	Kinase inhibitor	Phase II	Pfizer
12	PHA-665752	0.150117	0.0008682		c-MET	c-MET Inhibitor	Kinase inhibitor	Preclinical	Pfizer
66	Irinotecan	-0.150102	0.00859328	Camptosar	Topoisomerase I	DNA Topoisomerase I Inhibitor	Cytotoxic	Launched-1994	Pfizer
6	AZD0530	-0.150094	0.000859205	Saracatinib	Src, Abl/Bcr-Abl, EGFR	Src and Abl inhibitor	Kinase inhibitor	Phase II	AstraZeneca
33	PF-2341066	0.150085	0.000859848	Crizotinib	c-MET, ALK	c-MET and ALK Inhibitor	Kinase inhibitor	Launched-2011	Pfizer
65	Nutlin-3	-0.150009	0.000865092		MDM2	MDM2 Inhibitor	Other targeted therapies	Preclinical	Roche
96	PHA-665752	0.149674	0.00089961		c-MET	c-MET Inhibitor	Kinase inhibitor	Preclinical	Pfizer
97	PHA-665752	-0.14961	0.000904285		c-MET	c-MET Inhibitor	Kinase inhibitor	Preclinical	Pfizer
17	TAE684	-0.149524	0.000899481		ALK	ALK Inhibitor	Kinase inhibitor	Preclinical	Novartis
103	Nilotinib	0.149505	0.00251842	Tasigna	Abl/Bcr-Abl	Abl Inhibitor	Kinase inhibitor	Launched-2007	Novartis
134	Sorafenib	-0.149499	0.000912369	Nexavar	Flt3, C-KIT, PDGFRbeta, RET, Raf kinase B, Raf kinase C, VEGFR-1, KDR, FLT4	Multi-kinase inhibitor	Kinase inhibitor	Launched-2005	Bayer
79	PLX4720	0.149308	0.00100859		RAF	Raf kinase B Inhibitor	Kinase inhibitor	Preclinical	Plexxikon
22	PF-2341066	0.149123	0.000928844	Crizotinib	c-MET, ALK	c-MET and ALK Inhibitor	Kinase inhibitor	Launched-2011	Pfizer
115	PF-2341066	0.149061	0.000933535	Crizotinib	c-MET, ALK	c-MET and ALK Inhibitor	Kinase inhibitor	Launched-2011	Pfizer
50	Paclitaxel	0.148303	0.00100365	Taxol	beta-tubulin	Microtubule-Stabilizing Agents	Cytotoxic	Launched-1993	Bristol-Myers Squibb
37	TKI258	0.148231	0.000997446	Dovitinib	EGFR, FGFR1, PDGFRbeta, VEGFR-1, KDR	Multi-kinase inhibitor	Kinase inhibitor	Phase III	Novartis
17	AEW541	-0.148192	0.00101258		IGF-1R	IGF-1R Inhibitor	Kinase inhibitor	Preclinical	Novartis
128	PD-0332991	0.148132	0.002331		CDK4/6	CDK4/6 Inhibitor	Kinase inhibitor	Phase II	Pfizer
48	PF-2341066	0.147789	0.00103311	Crizotinib	c-MET, ALK	c-MET and ALK Inhibitor	Kinase inhibitor	Launched-2011	Pfizer
119	PF-2341066	-0.147633	0.00104594	Crizotinib	c-MET, ALK	c-MET and ALK Inhibitor	Kinase inhibitor	Launched-2011	Pfizer
103	AEW541	0.147608	0.00106055		IGF-1R	IGF-1R Inhibitor	Kinase inhibitor	Preclinical	Novartis
103	AZD6244	0.147357	0.00108183	Selumetinib	MEK	MEK1 and MEK2 Inhibitor	Kinase inhibitor	Phase II	AstraZeneca
79	Nilotinib	-0.147237	0.0029308	Tasigna	Abl/Bcr-Abl	Abl Inhibitor	Kinase inhibitor	Launched-2007	Novartis
127	PD-0325901	-0.147053	0.00109514		MEK	MEK1 and MEK2 Inhibitor	Kinase inhibitor	Discontinued	Pfizer
89	Irinotecan	0.146979	0.0100911	Camptosar	Topoisomerase I	DNA Topoisomerase I Inhibitor	Cytotoxic	Launched-1994	Pfizer
11	Sorafenib	0.146906	0.00112104	Nexavar	Flt3, C-KIT, PDGFRbeta, RET, Raf kinase B, Raf kinase C, VEGFR-1, KDR, FLT4	Multi-kinase inhibitor	Kinase inhibitor	Launched-2005	Bayer
82	Vandetanib	-0.146835	0.00122403	Zactima	Abl, EGFR, Flt3, C-KIT, RET, VEGFR-1, KDR, FLT4	Multi-kinase inhibitor	Kinase inhibitor	Launched-2011	AstraZeneca
22	AZD0530	-0.146781	0.00111889	Saracatinib	Src, Abl/Bcr-Abl, EGFR	Src and Abl inhibitor	Kinase inhibitor	Phase II	AstraZeneca
54	17-AAG	0.146765	0.0011336	Tanespimycin	HSP90	Heat Shock Protein 90 (hsp90) Inhibitor	Other targeted therapies	Phase III	Bristol-Myers Squibb
99	Topotecan	-0.146721	0.00112423	Hycamtin	Topoisomerase I	DNA Topoisomerase I Inhibitor	Cytotoxic	Launched-1996	GlaxoSmithKline
21	Irinotecan	0.146602	0.0102867	Camptosar	Topoisomerase I	DNA Topoisomerase I Inhibitor	Cytotoxic	Launched-1994	Pfizer
80	PHA-665752	-0.146569	0.00115114		c-MET	c-MET Inhibitor	Kinase inhibitor	Preclinical	Pfizer
3	L-685458	0.14652	0.00133011		Gamma Secretase	gamma-Secretase Inhibitor	Other targeted therapies	Preclinical	Merck Sharp & Dohme
3	17-AAG	-0.146044	0.0011996	Tanespimycin	HSP90	Heat Shock Protein 90 (hsp90) Inhibitor	Other targeted therapies	Phase III	Bristol-Myers Squibb
6	TKI258	0.145802	0.00120846	Dovitinib	EGFR, FGFR1, PDGFRbeta, VEGFR-1, KDR	Multi-kinase inhibitor	Kinase inhibitor	Phase III	Novartis
93	AZD0530	0.145711	0.00121712	Saracatinib	Src, Abl/Bcr-Abl, EGFR	Src and Abl inhibitor	Kinase inhibitor	Phase II	AstraZeneca
13	17-AAG	0.145701	0.0012323	Tanespimycin	HSP90	Heat Shock Protein 90 (hsp90) Inhibitor	Other targeted therapies	Phase III	Bristol-Myers Squibb
78	PHA-665752	-0.145311	0.00127043		c-MET	c-MET Inhibitor	Kinase inhibitor	Preclinical	Pfizer
26	Irinotecan	-0.145046	0.0111304	Camptosar	Topoisomerase I	DNA Topoisomerase I Inhibitor	Cytotoxic	Launched-1994	Pfizer
130	PD-0325901	-0.145044	0.00128228		MEK	MEK1 and MEK2 Inhibitor	Kinase inhibitor	Discontinued	Pfizer
43	Panobinostat	-0.144929	0.0013547	Faridak	HDAC	Histone Deacetylase (HDAC) Inhibitor	Other targeted therapies	Pre-Registered	Novartis
131	Irinotecan	0.144858	0.0112359	Camptosar	Topoisomerase I	DNA Topoisomerase I Inhibitor	Cytotoxic	Launched-1994	Pfizer
132	Irinotecan	0.144858	0.0112359	Camptosar	Topoisomerase I	DNA Topoisomerase I Inhibitor	Cytotoxic	Launched-1994	Pfizer
28	TAE684	-0.144821	0.0013048		ALK	ALK Inhibitor	Kinase inhibitor	Preclinical	Novartis
119	Topotecan	-0.144793	0.00130765	Hycamtin	Topoisomerase I	DNA Topoisomerase I Inhibitor	Cytotoxic	Launched-1996	GlaxoSmithKline
54	PHA-665752	-0.144589	0.00134391		c-MET	c-MET Inhibitor	Kinase inhibitor	Preclinical	Pfizer
124	Irinotecan	-0.144572	0.0113991	Camptosar	Topoisomerase I	DNA Topoisomerase I Inhibitor	Cytotoxic	Launched-1994	Pfizer
121	PD-0325901	-0.144521	0.00133573		MEK	MEK1 and MEK2 Inhibitor	Kinase inhibitor	Discontinued	Pfizer
36	Panobinostat	0.144165	0.00143698	Faridak	HDAC	Histone Deacetylase (HDAC) Inhibitor	Other targeted therapies	Pre-Registered	Novartis
2	AZD6244	0.144094	0.00139653	Selumetinib	MEK	MEK1 and MEK2 Inhibitor	Kinase inhibitor	Phase II	AstraZeneca
118	TAE684	-0.143947	0.0013966		ALK	ALK Inhibitor	Kinase inhibitor	Preclinical	Novartis
59	PD-0332991	-0.143888	0.00311122		CDK4/6	CDK4/6 Inhibitor	Kinase inhibitor	Phase II	Pfizer
94	Topotecan	0.143861	0.00140595	Hycamtin	Topoisomerase I	DNA Topoisomerase I Inhibitor	Cytotoxic	Launched-1996	GlaxoSmithKline
13	Panobinostat	-0.143767	0.00148165	Faridak	HDAC	Histone Deacetylase (HDAC) Inhibitor	Other targeted therapies	Pre-Registered	Novartis
101	Topotecan	0.143481	0.00144794	Hycamtin	Topoisomerase I	DNA Topoisomerase I Inhibitor	Cytotoxic	Launched-1996	GlaxoSmithKline
66	PHA-665752	-0.143394	0.00147413		c-MET	c-MET Inhibitor	Kinase inhibitor	Preclinical	Pfizer
75	TKI258	-0.14337	0.00146032	Dovitinib	EGFR, FGFR1, PDGFRbeta, VEGFR-1, KDR	Multi-kinase inhibitor	Kinase inhibitor	Phase III	Novartis
12	Irinotecan	0.143049	0.0123024	Camptosar	Topoisomerase I	DNA Topoisomerase I Inhibitor	Cytotoxic	Launched-1994	Pfizer
64	AEW541	-0.143039	0.00151498		IGF-1R	IGF-1R Inhibitor	Kinase inhibitor	Preclinical	Novartis
38	PHA-665752	-0.14295	0.00152546		c-MET	c-MET Inhibitor	Kinase inhibitor	Preclinical	Pfizer
54	TKI258	-0.142934	0.00151039	Dovitinib	EGFR, FGFR1, PDGFRbeta, VEGFR-1, KDR	Multi-kinase inhibitor	Kinase inhibitor	Phase III	Novartis
76	Topotecan	-0.142913	0.00151276	Hycamtin	Topoisomerase I	DNA Topoisomerase I Inhibitor	Cytotoxic	Launched-1996	GlaxoSmithKline
75	Paclitaxel	-0.142755	0.00154851	Taxol	beta-tubulin	Microtubule-Stabilizing Agents	Cytotoxic	Launched-1993	Bristol-Myers Squibb
65	PHA-665752	-0.142408	0.00159023		c-MET	c-MET Inhibitor	Kinase inhibitor	Preclinical	Pfizer
48	Erlotinib	-0.1421	0.00162815	Tarceva	EGFR	EGFR Inhibitor	Kinase inhibitor	Launched-2004	Genentech
14	PD-0332991	0.14203	0.00352231		CDK4/6	CDK4/6 Inhibitor	Kinase inhibitor	Phase II	Pfizer
116	TKI258	-0.141921	0.00163251	Dovitinib	EGFR, FGFR1, PDGFRbeta, VEGFR-1, KDR	Multi-kinase inhibitor	Kinase inhibitor	Phase III	Novartis
41	Sorafenib	-0.14187	0.00165715	Nexavar	Flt3, C-KIT, PDGFRbeta, RET, Raf kinase B, Raf kinase C, VEGFR-1, KDR, FLT4	Multi-kinase inhibitor	Kinase inhibitor	Launched-2005	Bayer
76	AZD6244	-0.141294	0.00173145	Selumetinib	MEK	MEK1 and MEK2 Inhibitor	Kinase inhibitor	Phase II	AstraZeneca
78	Nutlin-3	-0.140743	0.0017861		MDM2	MDM2 Inhibitor	Other targeted therapies	Preclinical	Roche
9	PD-0325901	0.140721	0.00178901		MEK	MEK1 and MEK2 Inhibitor	Kinase inhibitor	Discontinued	Pfizer
27	Irinotecan	0.140585	0.0138976	Camptosar	Topoisomerase I	DNA Topoisomerase I Inhibitor	Cytotoxic	Launched-1994	Pfizer
66	Nutlin-3	-0.140584	0.00180774		MDM2	MDM2 Inhibitor	Other targeted therapies	Preclinical	Roche
1	Paclitaxel	0.140581	0.00182784	Taxol	beta-tubulin	Microtubule-Stabilizing Agents	Cytotoxic	Launched-1993	Bristol-Myers Squibb
99	Sorafenib	-0.140347	0.00186054	Nexavar	Flt3, C-KIT, PDGFRbeta, RET, Raf kinase B, Raf kinase C, VEGFR-1, KDR, FLT4	Multi-kinase inhibitor	Kinase inhibitor	Launched-2005	Bayer
116	Sorafenib	-0.140097	0.00189601	Nexavar	Flt3, C-KIT, PDGFRbeta, RET, Raf kinase B, Raf kinase C, VEGFR-1, KDR, FLT4	Multi-kinase inhibitor	Kinase inhibitor	Launched-2005	Bayer
53	PD-0332991	-0.140039	0.00401694		CDK4/6	CDK4/6 Inhibitor	Kinase inhibitor	Phase II	Pfizer
75	PF-2341066	-0.139971	0.00189371	Crizotinib	c-MET, ALK	c-MET and ALK Inhibitor	Kinase inhibitor	Launched-2011	Pfizer
105	PF-2341066	0.13985	0.00191107	Crizotinib	c-MET, ALK	c-MET and ALK Inhibitor	Kinase inhibitor	Launched-2011	Pfizer
28	Paclitaxel	-0.139802	0.00193865	Taxol	beta-tubulin	Microtubule-Stabilizing Agents	Cytotoxic	Launched-1993	Bristol-Myers Squibb
127	Panobinostat	0.139767	0.00200733	Faridak	HDAC	Histone Deacetylase (HDAC) Inhibitor	Other targeted therapies	Pre-Registered	Novartis
64	LBW242	0.139469	0.00198793		IAP	Inhibitor of Apoptosis Proteins (IAP) Inhibitor	Other targeted therapies	Preclinical	Novartis
69	Nutlin-3	-0.139353	0.00198413		MDM2	MDM2 Inhibitor	Other targeted therapies	Preclinical	Roche
118	Vandetanib	-0.139346	0.00216199	Zactima	Abl, EGFR, Flt3, C-KIT, RET, VEGFR-1, KDR, FLT4	Multi-kinase inhibitor	Kinase inhibitor	Launched-2011	AstraZeneca
3	PD-0325901	-0.139227	0.00200305		MEK	MEK1 and MEK2 Inhibitor	Kinase inhibitor	Discontinued	Pfizer
97	AZD6244	0.139127	0.00203978	Selumetinib	MEK	MEK1 and MEK2 Inhibitor	Kinase inhibitor	Phase II	AstraZeneca
41	PF-2341066	-0.138945	0.00204604	Crizotinib	c-MET, ALK	c-MET and ALK Inhibitor	Kinase inhibitor	Launched-2011	Pfizer
77	Nilotinib	-0.138793	0.00506308	Tasigna	Abl/Bcr-Abl	Abl Inhibitor	Kinase inhibitor	Launched-2007	Novartis
8	Topotecan	-0.138759	0.00207474	Hycamtin	Topoisomerase I	DNA Topoisomerase I Inhibitor	Cytotoxic	Launched-1996	GlaxoSmithKline
130	Irinotecan	-0.13858	0.0153274	Camptosar	Topoisomerase I	DNA Topoisomerase I Inhibitor	Cytotoxic	Launched-1994	Pfizer
62	Paclitaxel	0.138431	0.00214898	Taxol	beta-tubulin	Microtubule-Stabilizing Agents	Cytotoxic	Launched-1993	Bristol-Myers Squibb
89	Sorafenib	0.138181	0.00218936	Nexavar	Flt3, C-KIT, PDGFRbeta, RET, Raf kinase B, Raf kinase C, VEGFR-1, KDR, FLT4	Multi-kinase inhibitor	Kinase inhibitor	Launched-2005	Bayer
133	Paclitaxel	0.138172	0.00219085	Taxol	beta-tubulin	Microtubule-Stabilizing Agents	Cytotoxic	Launched-1993	Bristol-Myers Squibb
97	TAE684	-0.138087	0.00218186		ALK	ALK Inhibitor	Kinase inhibitor	Preclinical	Novartis
25	PD-0332991	-0.137948	0.00460344		CDK4/6	CDK4/6 Inhibitor	Kinase inhibitor	Phase II	Pfizer
64	TAE684	-0.137868	0.00221789		ALK	ALK Inhibitor	Kinase inhibitor	Preclinical	Novartis
37	AZD0530	0.13781	0.0022275	Saracatinib	Src, Abl/Bcr-Abl, EGFR	Src and Abl inhibitor	Kinase inhibitor	Phase II	AstraZeneca
84	Sorafenib	0.137734	0.00226355	Nexavar	Flt3, C-KIT, PDGFRbeta, RET, Raf kinase B, Raf kinase C, VEGFR-1, KDR, FLT4	Multi-kinase inhibitor	Kinase inhibitor	Launched-2005	Bayer
15	Sorafenib	0.137674	0.0022737	Nexavar	Flt3, C-KIT, PDGFRbeta, RET, Raf kinase B, Raf kinase C, VEGFR-1, KDR, FLT4	Multi-kinase inhibitor	Kinase inhibitor	Launched-2005	Bayer
4	RAF265	0.137602	0.00358214		Raf kinase B, KDR	Raf kinase B and KDR Inhibitor	Kinase inhibitor	Phase I	Novartis
80	Lapatinib	-0.1376	0.00226256	Tykerb	EGFR, HER2	EGFR and HER2 Inhibitor	Kinase inhibitor	Launched-2007	GlaxoSmithKline
19	TAE684	0.137568	0.00226794		ALK	ALK Inhibitor	Kinase inhibitor	Preclinical	Novartis
79	Sorafenib	-0.137357	0.00232793	Nexavar	Flt3, C-KIT, PDGFRbeta, RET, Raf kinase B, Raf kinase C, VEGFR-1, KDR, FLT4	Multi-kinase inhibitor	Kinase inhibitor	Launched-2005	Bayer
96	AZD6244	-0.137349	0.00232936	Selumetinib	MEK	MEK1 and MEK2 Inhibitor	Kinase inhibitor	Phase II	AstraZeneca
64	L-685458	-0.137296	0.00264848		Gamma Secretase	gamma-Secretase Inhibitor	Other targeted therapies	Preclinical	Merck Sharp & Dohme
37	Erlotinib	0.136919	0.00240469	Tarceva	EGFR	EGFR Inhibitor	Kinase inhibitor	Launched-2004	Genentech
109	PD-0332991	-0.136878	0.0049323		CDK4/6	CDK4/6 Inhibitor	Kinase inhibitor	Phase II	Pfizer
128	Sorafenib	0.136836	0.00241952	Nexavar	Flt3, C-KIT, PDGFRbeta, RET, Raf kinase B, Raf kinase C, VEGFR-1, KDR, FLT4	Multi-kinase inhibitor	Kinase inhibitor	Launched-2005	Bayer
100	Vandetanib	-0.136794	0.00260857	Zactima	Abl, EGFR, Flt3, C-KIT, RET, VEGFR-1, KDR, FLT4	Multi-kinase inhibitor	Kinase inhibitor	Launched-2011	AstraZeneca
39	AZD6244	-0.13672	0.00244046	Selumetinib	MEK	MEK1 and MEK2 Inhibitor	Kinase inhibitor	Phase II	AstraZeneca
81	PD-0332991	0.136702	0.00498854		CDK4/6	CDK4/6 Inhibitor	Kinase inhibitor	Phase II	Pfizer
39	AEW541	-0.136629	0.00245681		IGF-1R	IGF-1R Inhibitor	Kinase inhibitor	Preclinical	Novartis
115	PLX4720	0.136414	0.00268177		RAF	Raf kinase B Inhibitor	Kinase inhibitor	Preclinical	Plexxikon
11	TAE684	0.136361	0.0024804		ALK	ALK Inhibitor	Kinase inhibitor	Preclinical	Novartis
79	PF-2341066	-0.136312	0.00248937	Crizotinib	c-MET, ALK	c-MET and ALK Inhibitor	Kinase inhibitor	Launched-2011	Pfizer
33	TKI258	0.13623	0.00250464	Dovitinib	EGFR, FGFR1, PDGFRbeta, VEGFR-1, KDR	Multi-kinase inhibitor	Kinase inhibitor	Phase III	Novartis
6	Lapatinib	-0.136109	0.00252707	Tykerb	EGFR, HER2	EGFR and HER2 Inhibitor	Kinase inhibitor	Launched-2007	GlaxoSmithKline
117	L-685458	-0.13605	0.002898		Gamma Secretase	gamma-Secretase Inhibitor	Other targeted therapies	Preclinical	Merck Sharp & Dohme
121	Panobinostat	0.135914	0.00267017	Faridak	HDAC	Histone Deacetylase (HDAC) Inhibitor	Other targeted therapies	Pre-Registered	Novartis
13	L-685458	-0.135887	0.00293221		Gamma Secretase	gamma-Secretase Inhibitor	Other targeted therapies	Preclinical	Merck Sharp & Dohme
26	PD-0325901	-0.135845	0.00257664		MEK	MEK1 and MEK2 Inhibitor	Kinase inhibitor	Discontinued	Pfizer
81	Panobinostat	0.135783	0.00269582	Faridak	HDAC	Histone Deacetylase (HDAC) Inhibitor	Other targeted therapies	Pre-Registered	Novartis
6	Paclitaxel	0.135705	0.00262994	Taxol	beta-tubulin	Microtubule-Stabilizing Agents	Cytotoxic	Launched-1993	Bristol-Myers Squibb
75	RAF265	-0.135655	0.00408794		Raf kinase B, KDR	Raf kinase B and KDR Inhibitor	Kinase inhibitor	Phase I	Novartis
57	RAF265	-0.135424	0.00415204		Raf kinase B, KDR	Raf kinase B and KDR Inhibitor	Kinase inhibitor	Phase I	Novartis
82	Erlotinib	-0.135247	0.00271972	Tarceva	EGFR	EGFR Inhibitor	Kinase inhibitor	Launched-2004	Genentech
40	L-685458	-0.134833	0.00316204		Gamma Secretase	gamma-Secretase Inhibitor	Other targeted therapies	Preclinical	Merck Sharp & Dohme
65	TKI258	-0.134786	0.00278498	Dovitinib	EGFR, FGFR1, PDGFRbeta, VEGFR-1, KDR	Multi-kinase inhibitor	Kinase inhibitor	Phase III	Novartis
38	Topotecan	-0.134709	0.00280069	Hycamtin	Topoisomerase I	DNA Topoisomerase I Inhibitor	Cytotoxic	Launched-1996	GlaxoSmithKline
22	PHA-665752	0.134683	0.00283432		c-MET	c-MET Inhibitor	Kinase inhibitor	Preclinical	Pfizer
62	L-685458	0.134415	0.00325769		Gamma Secretase	gamma-Secretase Inhibitor	Other targeted therapies	Preclinical	Merck Sharp & Dohme
86	TKI258	-0.134264	0.00289318	Dovitinib	EGFR, FGFR1, PDGFRbeta, VEGFR-1, KDR	Multi-kinase inhibitor	Kinase inhibitor	Phase III	Novartis
8	PLX4720	-0.134183	0.00315113		RAF	Raf kinase B Inhibitor	Kinase inhibitor	Preclinical	Plexxikon
2	PD-0325901	0.134159	0.00291557		MEK	MEK1 and MEK2 Inhibitor	Kinase inhibitor	Discontinued	Pfizer
10	TKI258	-0.134076	0.00293304	Dovitinib	EGFR, FGFR1, PDGFRbeta, VEGFR-1, KDR	Multi-kinase inhibitor	Kinase inhibitor	Phase III	Novartis
99	PF-2341066	-0.133801	0.00299247	Crizotinib	c-MET, ALK	c-MET and ALK Inhibitor	Kinase inhibitor	Launched-2011	Pfizer
51	Topotecan	-0.133747	0.00300422	Hycamtin	Topoisomerase I	DNA Topoisomerase I Inhibitor	Cytotoxic	Launched-1996	GlaxoSmithKline
15	TKI258	0.133734	0.00300702	Dovitinib	EGFR, FGFR1, PDGFRbeta, VEGFR-1, KDR	Multi-kinase inhibitor	Kinase inhibitor	Phase III	Novartis
108	Lapatinib	0.133675	0.00301994	Tykerb	EGFR, HER2	EGFR and HER2 Inhibitor	Kinase inhibitor	Launched-2007	GlaxoSmithKline
119	Paclitaxel	-0.133674	0.00305019	Taxol	beta-tubulin	Microtubule-Stabilizing Agents	Cytotoxic	Launched-1993	Bristol-Myers Squibb
115	Topotecan	0.133504	0.00305758	Hycamtin	Topoisomerase I	DNA Topoisomerase I Inhibitor	Cytotoxic	Launched-1996	GlaxoSmithKline
103	Lapatinib	0.133349	0.00309226	Tykerb	EGFR, HER2	EGFR and HER2 Inhibitor	Kinase inhibitor	Launched-2007	GlaxoSmithKline
131	PF-2341066	0.133146	0.00313811	Crizotinib	c-MET, ALK	c-MET and ALK Inhibitor	Kinase inhibitor	Launched-2011	Pfizer
132	PF-2341066	0.133146	0.00313811	Crizotinib	c-MET, ALK	c-MET and ALK Inhibitor	Kinase inhibitor	Launched-2011	Pfizer
79	TAE684	-0.13308	0.00315303		ALK	ALK Inhibitor	Kinase inhibitor	Preclinical	Novartis
91	Nutlin-3	0.132976	0.0031768		MDM2	MDM2 Inhibitor	Other targeted therapies	Preclinical	Roche
135	PD-0325901	-0.132938	0.00318569		MEK	MEK1 and MEK2 Inhibitor	Kinase inhibitor	Discontinued	Pfizer
6	Sorafenib	0.132859	0.00323522	Nexavar	Flt3, C-KIT, PDGFRbeta, RET, Raf kinase B, Raf kinase C, VEGFR-1, KDR, FLT4	Multi-kinase inhibitor	Kinase inhibitor	Launched-2005	Bayer
12	Topotecan	0.132778	0.00322257	Hycamtin	Topoisomerase I	DNA Topoisomerase I Inhibitor	Cytotoxic	Launched-1996	GlaxoSmithKline
50	17-AAG	0.132709	0.0032703	Tanespimycin	HSP90	Heat Shock Protein 90 (hsp90) Inhibitor	Other targeted therapies	Phase III	Bristol-Myers Squibb
121	AZD6244	-0.132685	0.00327594	Selumetinib	MEK	MEK1 and MEK2 Inhibitor	Kinase inhibitor	Phase II	AstraZeneca
82	L-685458	-0.132586	0.0037079		Gamma Secretase	gamma-Secretase Inhibitor	Other targeted therapies	Preclinical	Merck Sharp & Dohme
95	Paclitaxel	-0.132585	0.00329976	Taxol	beta-tubulin	Microtubule-Stabilizing Agents	Cytotoxic	Launched-1993	Bristol-Myers Squibb
85	Sorafenib	-0.132383	0.00334791	Nexavar	Flt3, C-KIT, PDGFRbeta, RET, Raf kinase B, Raf kinase C, VEGFR-1, KDR, FLT4	Multi-kinase inhibitor	Kinase inhibitor	Launched-2005	Bayer
4	PD-0325901	0.131898	0.00343337		MEK	MEK1 and MEK2 Inhibitor	Kinase inhibitor	Discontinued	Pfizer
69	PF-2341066	-0.131817	0.0034533	Crizotinib	c-MET, ALK	c-MET and ALK Inhibitor	Kinase inhibitor	Launched-2011	Pfizer
118	Erlotinib	-0.131653	0.00352806	Tarceva	EGFR	EGFR Inhibitor	Kinase inhibitor	Launched-2004	Genentech
124	PD-0325901	0.131618	0.00350308		MEK	MEK1 and MEK2 Inhibitor	Kinase inhibitor	Discontinued	Pfizer
134	LBW242	0.131401	0.00359213		IAP	Inhibitor of Apoptosis Proteins (IAP) Inhibitor	Other targeted therapies	Preclinical	Novartis
72	Sorafenib	0.131314	0.0036144	Nexavar	Flt3, C-KIT, PDGFRbeta, RET, Raf kinase B, Raf kinase C, VEGFR-1, KDR, FLT4	Multi-kinase inhibitor	Kinase inhibitor	Launched-2005	Bayer
111	Erlotinib	0.130835	0.00374001	Tarceva	EGFR	EGFR Inhibitor	Kinase inhibitor	Launched-2004	Genentech
133	TAE684	0.130772	0.00372129		ALK	ALK Inhibitor	Kinase inhibitor	Preclinical	Novartis
104	Topotecan	0.130762	0.00372397	Hycamtin	Topoisomerase I	DNA Topoisomerase I Inhibitor	Cytotoxic	Launched-1996	GlaxoSmithKline
133	PD-0325901	-0.130386	0.0038249		MEK	MEK1 and MEK2 Inhibitor	Kinase inhibitor	Discontinued	Pfizer
119	TAE684	-0.13038	0.00382651		ALK	ALK Inhibitor	Kinase inhibitor	Preclinical	Novartis
4	Topotecan	0.130318	0.00384346	Hycamtin	Topoisomerase I	DNA Topoisomerase I Inhibitor	Cytotoxic	Launched-1996	GlaxoSmithKline
114	PLX4720	0.129943	0.00425403		RAF	Raf kinase B Inhibitor	Kinase inhibitor	Preclinical	Plexxikon
11	AEW541	0.129926	0.00398909		IGF-1R	IGF-1R Inhibitor	Kinase inhibitor	Preclinical	Novartis
64	Paclitaxel	-0.129567	0.00409152	Taxol	beta-tubulin	Microtubule-Stabilizing Agents	Cytotoxic	Launched-1993	Bristol-Myers Squibb
135	AZD6244	-0.129455	0.00412381	Selumetinib	MEK	MEK1 and MEK2 Inhibitor	Kinase inhibitor	Phase II	AstraZeneca
73	Panobinostat	-0.12932	0.00428096	Faridak	HDAC	Histone Deacetylase (HDAC) Inhibitor	Other targeted therapies	Pre-Registered	Novartis
136	TKI258	-0.129111	0.00418604	Dovitinib	EGFR, FGFR1, PDGFRbeta, VEGFR-1, KDR	Multi-kinase inhibitor	Kinase inhibitor	Phase III	Novartis
8	Irinotecan	-0.12911	0.0239604	Camptosar	Topoisomerase I	DNA Topoisomerase I Inhibitor	Cytotoxic	Launched-1994	Pfizer
23	PF-2341066	-0.129106	0.00418773	Crizotinib	c-MET, ALK	c-MET and ALK Inhibitor	Kinase inhibitor	Launched-2011	Pfizer
115	AEW541	0.129087	0.00423228		IGF-1R	IGF-1R Inhibitor	Kinase inhibitor	Preclinical	Novartis
113	Nutlin-3	-0.128702	0.00430853		MDM2	MDM2 Inhibitor	Other targeted therapies	Preclinical	Roche
59	PF-2341066	-0.128484	0.00437473	Crizotinib	c-MET, ALK	c-MET and ALK Inhibitor	Kinase inhibitor	Launched-2011	Pfizer
9	Panobinostat	-0.128449	0.00454919	Faridak	HDAC	Histone Deacetylase (HDAC) Inhibitor	Other targeted therapies	Pre-Registered	Novartis
1	PHA-665752	0.128428	0.00443253		c-MET	c-MET Inhibitor	Kinase inhibitor	Preclinical	Pfizer
50	TKI258	0.128399	0.00440101	Dovitinib	EGFR, FGFR1, PDGFRbeta, VEGFR-1, KDR	Multi-kinase inhibitor	Kinase inhibitor	Phase III	Novartis
97	Nilotinib	-0.128256	0.00963139	Tasigna	Abl/Bcr-Abl	Abl Inhibitor	Kinase inhibitor	Launched-2007	Novartis
28	PHA-665752	-0.128228	0.004495		c-MET	c-MET Inhibitor	Kinase inhibitor	Preclinical	Pfizer
99	PHA-665752	-0.128161	0.00451594		c-MET	c-MET Inhibitor	Kinase inhibitor	Preclinical	Pfizer
66	L-685458	-0.128145	0.00504447		Gamma Secretase	gamma-Secretase Inhibitor	Other targeted therapies	Preclinical	Merck Sharp & Dohme
9	AZD6244	0.128017	0.00456172	Selumetinib	MEK	MEK1 and MEK2 Inhibitor	Kinase inhibitor	Phase II	AstraZeneca
31	Irinotecan	-0.127865	0.025361	Camptosar	Topoisomerase I	DNA Topoisomerase I Inhibitor	Cytotoxic	Launched-1994	Pfizer
26	Panobinostat	-0.1277	0.00479228	Faridak	HDAC	Histone Deacetylase (HDAC) Inhibitor	Other targeted therapies	Pre-Registered	Novartis
122	Sorafenib	-0.127609	0.00469352	Nexavar	Flt3, C-KIT, PDGFRbeta, RET, Raf kinase B, Raf kinase C, VEGFR-1, KDR, FLT4	Multi-kinase inhibitor	Kinase inhibitor	Launched-2005	Bayer
114	Nilotinib	0.127481	0.0100809	Tasigna	Abl/Bcr-Abl	Abl Inhibitor	Kinase inhibitor	Launched-2007	Novartis
14	AEW541	0.127381	0.00476855		IGF-1R	IGF-1R Inhibitor	Kinase inhibitor	Preclinical	Novartis
22	Sorafenib	0.127345	0.00478052	Nexavar	Flt3, C-KIT, PDGFRbeta, RET, Raf kinase B, Raf kinase C, VEGFR-1, KDR, FLT4	Multi-kinase inhibitor	Kinase inhibitor	Launched-2005	Bayer
6	PF-2341066	0.127195	0.00478724	Crizotinib	c-MET, ALK	c-MET and ALK Inhibitor	Kinase inhibitor	Launched-2011	Pfizer
69	PLX4720	-0.12691	0.005246		RAF	Raf kinase B Inhibitor	Kinase inhibitor	Preclinical	Plexxikon
113	AZD6244	-0.126837	0.00495186	Selumetinib	MEK	MEK1 and MEK2 Inhibitor	Kinase inhibitor	Phase II	AstraZeneca
54	Nilotinib	-0.126749	0.0105225	Tasigna	Abl/Bcr-Abl	Abl Inhibitor	Kinase inhibitor	Launched-2007	Novartis
1	TKI258	0.126701	0.00495418	Dovitinib	EGFR, FGFR1, PDGFRbeta, VEGFR-1, KDR	Multi-kinase inhibitor	Kinase inhibitor	Phase III	Novartis
91	Sorafenib	0.126641	0.0050194	Nexavar	Flt3, C-KIT, PDGFRbeta, RET, Raf kinase B, Raf kinase C, VEGFR-1, KDR, FLT4	Multi-kinase inhibitor	Kinase inhibitor	Launched-2005	Bayer
125	AEW541	-0.126622	0.00502614		IGF-1R	IGF-1R Inhibitor	Kinase inhibitor	Preclinical	Novartis
136	LBW242	0.126564	0.0050464		IAP	Inhibitor of Apoptosis Proteins (IAP) Inhibitor	Other targeted therapies	Preclinical	Novartis
134	Nutlin-3	-0.126483	0.00502952		MDM2	MDM2 Inhibitor	Other targeted therapies	Preclinical	Roche
52	Topotecan	0.126482	0.00502997	Hycamtin	Topoisomerase I	DNA Topoisomerase I Inhibitor	Cytotoxic	Launched-1996	GlaxoSmithKline
23	Nilotinib	-0.12644	0.0107138	Tasigna	Abl/Bcr-Abl	Abl Inhibitor	Kinase inhibitor	Launched-2007	Novartis
14	TAE684	0.126292	0.00509658		ALK	ALK Inhibitor	Kinase inhibitor	Preclinical	Novartis
113	Paclitaxel	-0.125893	0.00528527	Taxol	beta-tubulin	Microtubule-Stabilizing Agents	Cytotoxic	Launched-1993	Bristol-Myers Squibb
65	TAE684	-0.125855	0.00525257		ALK	ALK Inhibitor	Kinase inhibitor	Preclinical	Novartis
104	L-685458	0.125825	0.0059035		Gamma Secretase	gamma-Secretase Inhibitor	Other targeted therapies	Preclinical	Merck Sharp & Dohme
43	L-685458	-0.125801	0.00591322		Gamma Secretase	gamma-Secretase Inhibitor	Other targeted therapies	Preclinical	Merck Sharp & Dohme
94	Panobinostat	0.125741	0.00548405	Faridak	HDAC	Histone Deacetylase (HDAC) Inhibitor	Other targeted therapies	Pre-Registered	Novartis
116	Nutlin-3	-0.125568	0.0053574		MDM2	MDM2 Inhibitor	Other targeted therapies	Preclinical	Roche
89	L-685458	0.125411	0.00607007		Gamma Secretase	gamma-Secretase Inhibitor	Other targeted therapies	Preclinical	Merck Sharp & Dohme
27	PHA-665752	0.125393	0.00546997		c-MET	c-MET Inhibitor	Kinase inhibitor	Preclinical	Pfizer
81	PHA-665752	0.125261	0.00551968		c-MET	c-MET Inhibitor	Kinase inhibitor	Preclinical	Pfizer
14	Panobinostat	0.125221	0.00568224	Faridak	HDAC	Histone Deacetylase (HDAC) Inhibitor	Other targeted therapies	Pre-Registered	Novartis
48	PD-0332991	0.125205	0.0101659		CDK4/6	CDK4/6 Inhibitor	Kinase inhibitor	Phase II	Pfizer
86	Topotecan	-0.124875	0.00561842	Hycamtin	Topoisomerase I	DNA Topoisomerase I Inhibitor	Cytotoxic	Launched-1996	GlaxoSmithKline
10	RAF265	-0.124807	0.00828487		Raf kinase B, KDR	Raf kinase B and KDR Inhibitor	Kinase inhibitor	Phase I	Novartis
76	Lapatinib	-0.124734	0.00567312	Tykerb	EGFR, HER2	EGFR and HER2 Inhibitor	Kinase inhibitor	Launched-2007	GlaxoSmithKline
80	TAE684	-0.12471	0.00568223		ALK	ALK Inhibitor	Kinase inhibitor	Preclinical	Novartis
14	Nutlin-3	0.124708	0.00568331		MDM2	MDM2 Inhibitor	Other targeted therapies	Preclinical	Roche
124	L-685458	-0.124685	0.00637197		Gamma Secretase	gamma-Secretase Inhibitor	Other targeted therapies	Preclinical	Merck Sharp & Dohme
52	PF-2341066	0.124662	0.00570104	Crizotinib	c-MET, ALK	c-MET and ALK Inhibitor	Kinase inhibitor	Launched-2011	Pfizer
128	L-685458	0.124628	0.00639617		Gamma Secretase	gamma-Secretase Inhibitor	Other targeted therapies	Preclinical	Merck Sharp & Dohme
37	17-AAG	0.124503	0.00581328	Tanespimycin	HSP90	Heat Shock Protein 90 (hsp90) Inhibitor	Other targeted therapies	Phase III	Bristol-Myers Squibb
99	AEW541	-0.12429	0.00589836		IGF-1R	IGF-1R Inhibitor	Kinase inhibitor	Preclinical	Novartis
85	Panobinostat	-0.124263	0.00606401	Faridak	HDAC	Histone Deacetylase (HDAC) Inhibitor	Other targeted therapies	Pre-Registered	Novartis
125	Nilotinib	-0.124	0.0123366	Tasigna	Abl/Bcr-Abl	Abl Inhibitor	Kinase inhibitor	Launched-2007	Novartis
53	Topotecan	-0.123981	0.00597205	Hycamtin	Topoisomerase I	DNA Topoisomerase I Inhibitor	Cytotoxic	Launched-1996	GlaxoSmithKline
3	PF-2341066	0.123831	0.00603338	Crizotinib	c-MET, ALK	c-MET and ALK Inhibitor	Kinase inhibitor	Launched-2011	Pfizer
115	PHA-665752	0.123741	0.00612271		c-MET	c-MET Inhibitor	Kinase inhibitor	Preclinical	Pfizer
16	Erlotinib	-0.123733	0.00612596	Tarceva	EGFR	EGFR Inhibitor	Kinase inhibitor	Launched-2004	Genentech
128	TAE684	0.123137	0.0063244		ALK	ALK Inhibitor	Kinase inhibitor	Preclinical	Novartis
97	17-AAG	0.12299	0.00644172	Tanespimycin	HSP90	Heat Shock Protein 90 (hsp90) Inhibitor	Other targeted therapies	Phase III	Bristol-Myers Squibb
115	L-685458	0.12298	0.00713507		Gamma Secretase	gamma-Secretase Inhibitor	Other targeted therapies	Preclinical	Merck Sharp & Dohme
4	PLX4720	0.122913	0.00686975		RAF	Raf kinase B Inhibitor	Kinase inhibitor	Preclinical	Plexxikon
38	TKI258	-0.122787	0.00647538	Dovitinib	EGFR, FGFR1, PDGFRbeta, VEGFR-1, KDR	Multi-kinase inhibitor	Kinase inhibitor	Phase III	Novartis
115	PD-0332991	0.12277	0.01174		CDK4/6	CDK4/6 Inhibitor	Kinase inhibitor	Phase II	Pfizer
66	PF-2341066	-0.122761	0.00648696	Crizotinib	c-MET, ALK	c-MET and ALK Inhibitor	Kinase inhibitor	Launched-2011	Pfizer
118	AZD0530	-0.122751	0.00649114	Saracatinib	Src, Abl/Bcr-Abl, EGFR	Src and Abl inhibitor	Kinase inhibitor	Phase II	AstraZeneca
134	AEW541	-0.122632	0.00659874		IGF-1R	IGF-1R Inhibitor	Kinase inhibitor	Preclinical	Novartis
21	Topotecan	0.122553	0.00657851	Hycamtin	Topoisomerase I	DNA Topoisomerase I Inhibitor	Cytotoxic	Launched-1996	GlaxoSmithKline
6	PD-0332991	0.122384	0.0120083		CDK4/6	CDK4/6 Inhibitor	Kinase inhibitor	Phase II	Pfizer
39	RAF265	-0.122336	0.00966306		Raf kinase B, KDR	Raf kinase B and KDR Inhibitor	Kinase inhibitor	Phase I	Novartis
110	17-AAG	0.122325	0.00673662	Tanespimycin	HSP90	Heat Shock Protein 90 (hsp90) Inhibitor	Other targeted therapies	Phase III	Bristol-Myers Squibb
8	PF-2341066	-0.122237	0.00672015	Crizotinib	c-MET, ALK	c-MET and ALK Inhibitor	Kinase inhibitor	Launched-2011	Pfizer
122	PHA-665752	-0.122208	0.00678984		c-MET	c-MET Inhibitor	Kinase inhibitor	Preclinical	Pfizer
5	TKI258	0.122171	0.00675	Dovitinib	EGFR, FGFR1, PDGFRbeta, VEGFR-1, KDR	Multi-kinase inhibitor	Kinase inhibitor	Phase III	Novartis
74	PD-0332991	0.121878	0.0123689		CDK4/6	CDK4/6 Inhibitor	Kinase inhibitor	Phase II	Pfizer
130	PD-0332991	-0.12132	0.0127767		CDK4/6	CDK4/6 Inhibitor	Kinase inhibitor	Phase II	Pfizer
101	Vandetanib	0.121254	0.00766711	Zactima	Abl, EGFR, Flt3, C-KIT, RET, VEGFR-1, KDR, FLT4	Multi-kinase inhibitor	Kinase inhibitor	Launched-2011	AstraZeneca
54	Nutlin-3	-0.121253	0.00717812		MDM2	MDM2 Inhibitor	Other targeted therapies	Preclinical	Roche
99	Nutlin-3	-0.12123	0.00718925		MDM2	MDM2 Inhibitor	Other targeted therapies	Preclinical	Roche
100	Erlotinib	-0.121201	0.0072625	Tarceva	EGFR	EGFR Inhibitor	Kinase inhibitor	Launched-2004	Genentech
83	Panobinostat	0.121175	0.00745726	Faridak	HDAC	Histone Deacetylase (HDAC) Inhibitor	Other targeted therapies	Pre-Registered	Novartis
89	TKI258	0.121163	0.00722147	Dovitinib	EGFR, FGFR1, PDGFRbeta, VEGFR-1, KDR	Multi-kinase inhibitor	Kinase inhibitor	Phase III	Novartis
43	Irinotecan	-0.120972	0.0344619	Camptosar	Topoisomerase I	DNA Topoisomerase I Inhibitor	Cytotoxic	Launched-1994	Pfizer
78	Sorafenib	-0.120434	0.00764244	Nexavar	Flt3, C-KIT, PDGFRbeta, RET, Raf kinase B, Raf kinase C, VEGFR-1, KDR, FLT4	Multi-kinase inhibitor	Kinase inhibitor	Launched-2005	Bayer
119	Panobinostat	-0.120391	0.00785328	Faridak	HDAC	Histone Deacetylase (HDAC) Inhibitor	Other targeted therapies	Pre-Registered	Novartis
3	PD-0332991	0.120373	0.0134968		CDK4/6	CDK4/6 Inhibitor	Kinase inhibitor	Phase II	Pfizer
45	PLX4720	0.120296	0.00816382		RAF	Raf kinase B Inhibitor	Kinase inhibitor	Preclinical	Plexxikon
94	Sorafenib	0.120288	0.00771692	Nexavar	Flt3, C-KIT, PDGFRbeta, RET, Raf kinase B, Raf kinase C, VEGFR-1, KDR, FLT4	Multi-kinase inhibitor	Kinase inhibitor	Launched-2005	Bayer
91	17-AAG	-0.120207	0.00775826	Tanespimycin	HSP90	Heat Shock Protein 90 (hsp90) Inhibitor	Other targeted therapies	Phase III	Bristol-Myers Squibb
131	Paclitaxel	0.119998	0.007866	Taxol	beta-tubulin	Microtubule-Stabilizing Agents	Cytotoxic	Launched-1993	Bristol-Myers Squibb
132	Paclitaxel	0.119998	0.007866	Taxol	beta-tubulin	Microtubule-Stabilizing Agents	Cytotoxic	Launched-1993	Bristol-Myers Squibb
52	PHA-665752	0.11968	0.0080329		c-MET	c-MET Inhibitor	Kinase inhibitor	Preclinical	Pfizer
16	L-685458	-0.119675	0.00885047		Gamma Secretase	gamma-Secretase Inhibitor	Other targeted therapies	Preclinical	Merck Sharp & Dohme
99	PD-0325901	-0.119637	0.00799137		MEK	MEK1 and MEK2 Inhibitor	Kinase inhibitor	Discontinued	Pfizer
114	17-AAG	0.119621	0.00806435	Tanespimycin	HSP90	Heat Shock Protein 90 (hsp90) Inhibitor	Other targeted therapies	Phase III	Bristol-Myers Squibb
128	Irinotecan	0.119542	0.0366627	Camptosar	Topoisomerase I	DNA Topoisomerase I Inhibitor	Cytotoxic	Launched-1994	Pfizer
89	Topotecan	0.119224	0.00821171	Hycamtin	Topoisomerase I	DNA Topoisomerase I Inhibitor	Cytotoxic	Launched-1996	GlaxoSmithKline
60	Topotecan	-0.119145	0.00825455	Hycamtin	Topoisomerase I	DNA Topoisomerase I Inhibitor	Cytotoxic	Launched-1996	GlaxoSmithKline
41	Lapatinib	-0.1191	0.00827909	Tykerb	EGFR, HER2	EGFR and HER2 Inhibitor	Kinase inhibitor	Launched-2007	GlaxoSmithKline
5	Irinotecan	0.119079	0.037401	Camptosar	Topoisomerase I	DNA Topoisomerase I Inhibitor	Cytotoxic	Launched-1994	Pfizer
82	PHA-665752	-0.119061	0.00836681		c-MET	c-MET Inhibitor	Kinase inhibitor	Preclinical	Pfizer
64	AZD0530	0.119046	0.00830846	Saracatinib	Src, Abl/Bcr-Abl, EGFR	Src and Abl inhibitor	Kinase inhibitor	Phase II	AstraZeneca
119	L-685458	-0.119038	0.00922111		Gamma Secretase	gamma-Secretase Inhibitor	Other targeted therapies	Preclinical	Merck Sharp & Dohme
61	TAE684	0.119035	0.00831495		ALK	ALK Inhibitor	Kinase inhibitor	Preclinical	Novartis
39	PHA-665752	-0.118897	0.00845727		c-MET	c-MET Inhibitor	Kinase inhibitor	Preclinical	Pfizer
24	PD-0325901	0.118868	0.00840645		MEK	MEK1 and MEK2 Inhibitor	Kinase inhibitor	Discontinued	Pfizer
101	TAE684	0.118023	0.00888443		ALK	ALK Inhibitor	Kinase inhibitor	Preclinical	Novartis
121	PLX4720	-0.11798	0.00948653		RAF	Raf kinase B Inhibitor	Kinase inhibitor	Preclinical	Plexxikon
61	PHA-665752	0.117882	0.00903708		c-MET	c-MET Inhibitor	Kinase inhibitor	Preclinical	Pfizer
122	TAE684	-0.117796	0.00901698		ALK	ALK Inhibitor	Kinase inhibitor	Preclinical	Novartis
45	RAF265	0.117588	0.0128937		Raf kinase B, KDR	Raf kinase B and KDR Inhibitor	Kinase inhibitor	Phase I	Novartis
20	Erlotinib	0.11721	0.00944064	Tarceva	EGFR	EGFR Inhibitor	Kinase inhibitor	Launched-2004	Genentech
40	Sorafenib	-0.116993	0.00957366	Nexavar	Flt3, C-KIT, PDGFRbeta, RET, Raf kinase B, Raf kinase C, VEGFR-1, KDR, FLT4	Multi-kinase inhibitor	Kinase inhibitor	Launched-2005	Bayer
128	Paclitaxel	0.116772	0.00971143	Taxol	beta-tubulin	Microtubule-Stabilizing Agents	Cytotoxic	Launched-1993	Bristol-Myers Squibb
114	RAF265	0.116754	0.0135504		Raf kinase B, KDR	Raf kinase B and KDR Inhibitor	Kinase inhibitor	Phase I	Novartis
96	Nilotinib	0.116633	0.0186285	Tasigna	Abl/Bcr-Abl	Abl Inhibitor	Kinase inhibitor	Launched-2007	Novartis
131	PLX4720	0.116491	0.0104339		RAF	Raf kinase B Inhibitor	Kinase inhibitor	Preclinical	Plexxikon
132	PLX4720	0.116491	0.0104339		RAF	Raf kinase B Inhibitor	Kinase inhibitor	Preclinical	Plexxikon
134	TAE684	-0.116327	0.00991838		ALK	ALK Inhibitor	Kinase inhibitor	Preclinical	Novartis
7	Panobinostat	0.11616	0.0103358	Faridak	HDAC	Histone Deacetylase (HDAC) Inhibitor	Other targeted therapies	Pre-Registered	Novartis
14	PD-0325901	0.115845	0.0102309		MEK	MEK1 and MEK2 Inhibitor	Kinase inhibitor	Discontinued	Pfizer
25	Panobinostat	-0.115842	0.0105479	Faridak	HDAC	Histone Deacetylase (HDAC) Inhibitor	Other targeted therapies	Pre-Registered	Novartis
76	Irinotecan	-0.115757	0.0430748	Camptosar	Topoisomerase I	DNA Topoisomerase I Inhibitor	Cytotoxic	Launched-1994	Pfizer
41	RAF265	-0.115668	0.0144502		Raf kinase B, KDR	Raf kinase B and KDR Inhibitor	Kinase inhibitor	Phase I	Novartis
37	Nutlin-3	0.115615	0.0103831		MDM2	MDM2 Inhibitor	Other targeted therapies	Preclinical	Roche
54	PF-2341066	-0.115349	0.0105618	Crizotinib	c-MET, ALK	c-MET and ALK Inhibitor	Kinase inhibitor	Launched-2011	Pfizer
54	Sorafenib	-0.11529	0.0106817	Nexavar	Flt3, C-KIT, PDGFRbeta, RET, Raf kinase B, Raf kinase C, VEGFR-1, KDR, FLT4	Multi-kinase inhibitor	Kinase inhibitor	Launched-2005	Bayer
90	Topotecan	-0.11521	0.0106565	Hycamtin	Topoisomerase I	DNA Topoisomerase I Inhibitor	Cytotoxic	Launched-1996	GlaxoSmithKline
2	Erlotinib	-0.115174	0.0107608	Tarceva	EGFR	EGFR Inhibitor	Kinase inhibitor	Launched-2004	Genentech
19	PF-2341066	0.115144	0.010701	Crizotinib	c-MET, ALK	c-MET and ALK Inhibitor	Kinase inhibitor	Launched-2011	Pfizer
31	Sorafenib	-0.115136	0.010787	Nexavar	Flt3, C-KIT, PDGFRbeta, RET, Raf kinase B, Raf kinase C, VEGFR-1, KDR, FLT4	Multi-kinase inhibitor	Kinase inhibitor	Launched-2005	Bayer
114	Lapatinib	0.115114	0.0107217	Tykerb	EGFR, HER2	EGFR and HER2 Inhibitor	Kinase inhibitor	Launched-2007	GlaxoSmithKline
99	Lapatinib	-0.114948	0.0108361	Tykerb	EGFR, HER2	EGFR and HER2 Inhibitor	Kinase inhibitor	Launched-2007	GlaxoSmithKline
133	PHA-665752	0.11493	0.0109302		c-MET	c-MET Inhibitor	Kinase inhibitor	Preclinical	Pfizer
101	L-685458	0.114832	0.0120291		Gamma Secretase	gamma-Secretase Inhibitor	Other targeted therapies	Preclinical	Merck Sharp & Dohme
13	Irinotecan	-0.114704	0.0450176	Camptosar	Topoisomerase I	DNA Topoisomerase I Inhibitor	Cytotoxic	Launched-1994	Pfizer
77	Lapatinib	0.114686	0.0110187	Tykerb	EGFR, HER2	EGFR and HER2 Inhibitor	Kinase inhibitor	Launched-2007	GlaxoSmithKline
93	Vandetanib	0.114117	0.0121197	Zactima	Abl, EGFR, Flt3, C-KIT, RET, VEGFR-1, KDR, FLT4	Multi-kinase inhibitor	Kinase inhibitor	Launched-2011	AstraZeneca
8	PD-0325901	0.114097	0.0114397		MEK	MEK1 and MEK2 Inhibitor	Kinase inhibitor	Discontinued	Pfizer
86	17-AAG	-0.113966	0.0116197	Tanespimycin	HSP90	Heat Shock Protein 90 (hsp90) Inhibitor	Other targeted therapies	Phase III	Bristol-Myers Squibb
133	AZD6244	-0.113813	0.0117328	Selumetinib	MEK	MEK1 and MEK2 Inhibitor	Kinase inhibitor	Phase II	AstraZeneca
113	Nilotinib	-0.11371	0.0218125	Tasigna	Abl/Bcr-Abl	Abl Inhibitor	Kinase inhibitor	Launched-2007	Novartis
118	AEW541	-0.113689	0.0118251		IGF-1R	IGF-1R Inhibitor	Kinase inhibitor	Preclinical	Novartis
124	17-AAG	0.11366	0.0118472	Tanespimycin	HSP90	Heat Shock Protein 90 (hsp90) Inhibitor	Other targeted therapies	Phase III	Bristol-Myers Squibb
17	Nilotinib	-0.113653	0.0218787	Tasigna	Abl/Bcr-Abl	Abl Inhibitor	Kinase inhibitor	Launched-2007	Novartis
89	RAF265	0.113595	0.0163139		Raf kinase B, KDR	Raf kinase B and KDR Inhibitor	Kinase inhibitor	Phase I	Novartis
81	AZD0530	0.113559	0.0118361	Saracatinib	Src, Abl/Bcr-Abl, EGFR	Src and Abl inhibitor	Kinase inhibitor	Phase II	AstraZeneca
80	TKI258	-0.113395	0.0119594	Dovitinib	EGFR, FGFR1, PDGFRbeta, VEGFR-1, KDR	Multi-kinase inhibitor	Kinase inhibitor	Phase III	Novartis
57	Irinotecan	-0.113209	0.0479018	Camptosar	Topoisomerase I	DNA Topoisomerase I Inhibitor	Cytotoxic	Launched-1994	Pfizer
78	Nilotinib	-0.113154	0.0224683	Tasigna	Abl/Bcr-Abl	Abl Inhibitor	Kinase inhibitor	Launched-2007	Novartis
48	TAE684	0.113056	0.0122176		ALK	ALK Inhibitor	Kinase inhibitor	Preclinical	Novartis
56	Lapatinib	-0.113005	0.0122572	Tykerb	EGFR, HER2	EGFR and HER2 Inhibitor	Kinase inhibitor	Launched-2007	GlaxoSmithKline
119	PHA-665752	-0.112938	0.0123982		c-MET	c-MET Inhibitor	Kinase inhibitor	Preclinical	Pfizer
109	L-685458	-0.112876	0.0135762		Gamma Secretase	gamma-Secretase Inhibitor	Other targeted therapies	Preclinical	Merck Sharp & Dohme
115	Lapatinib	0.112872	0.0123598	Tykerb	EGFR, HER2	EGFR and HER2 Inhibitor	Kinase inhibitor	Launched-2007	GlaxoSmithKline
83	L-685458	0.112841	0.0136047		Gamma Secretase	gamma-Secretase Inhibitor	Other targeted therapies	Preclinical	Merck Sharp & Dohme
14	Paclitaxel	0.112831	0.0124818	Taxol	beta-tubulin	Microtubule-Stabilizing Agents	Cytotoxic	Launched-1993	Bristol-Myers Squibb
59	TKI258	-0.112665	0.0125218	Dovitinib	EGFR, FGFR1, PDGFRbeta, VEGFR-1, KDR	Multi-kinase inhibitor	Kinase inhibitor	Phase III	Novartis
113	TAE684	-0.112643	0.012539		ALK	ALK Inhibitor	Kinase inhibitor	Preclinical	Novartis
1	RAF265	0.112617	0.0172634		Raf kinase B, KDR	Raf kinase B and KDR Inhibitor	Kinase inhibitor	Phase I	Novartis
42	Irinotecan	-0.112603	0.0491135	Camptosar	Topoisomerase I	DNA Topoisomerase I Inhibitor	Cytotoxic	Launched-1994	Pfizer
102	PHA-665752	-0.112519	0.0127285		c-MET	c-MET Inhibitor	Kinase inhibitor	Preclinical	Pfizer
71	PD-0332991	-0.111976	0.0216081		CDK4/6	CDK4/6 Inhibitor	Kinase inhibitor	Phase II	Pfizer
24	AZD6244	0.111846	0.0132747	Selumetinib	MEK	MEK1 and MEK2 Inhibitor	Kinase inhibitor	Phase II	AstraZeneca
93	Sorafenib	0.111701	0.0133952	Nexavar	Flt3, C-KIT, PDGFRbeta, RET, Raf kinase B, Raf kinase C, VEGFR-1, KDR, FLT4	Multi-kinase inhibitor	Kinase inhibitor	Launched-2005	Bayer
14	AZD6244	0.111689	0.0134049	Selumetinib	MEK	MEK1 and MEK2 Inhibitor	Kinase inhibitor	Phase II	AstraZeneca
38	Lapatinib	-0.111629	0.0133601	Tykerb	EGFR, HER2	EGFR and HER2 Inhibitor	Kinase inhibitor	Launched-2007	GlaxoSmithKline
56	AZD0530	-0.111573	0.0134069	Saracatinib	Src, Abl/Bcr-Abl, EGFR	Src and Abl inhibitor	Kinase inhibitor	Phase II	AstraZeneca
59	Sorafenib	-0.111497	0.0135664	Nexavar	Flt3, C-KIT, PDGFRbeta, RET, Raf kinase B, Raf kinase C, VEGFR-1, KDR, FLT4	Multi-kinase inhibitor	Kinase inhibitor	Launched-2005	Bayer
81	Sorafenib	0.111423	0.0136289	Nexavar	Flt3, C-KIT, PDGFRbeta, RET, Raf kinase B, Raf kinase C, VEGFR-1, KDR, FLT4	Multi-kinase inhibitor	Kinase inhibitor	Launched-2005	Bayer
32	AZD6244	0.111186	0.0138307	Selumetinib	MEK	MEK1 and MEK2 Inhibitor	Kinase inhibitor	Phase II	AstraZeneca
51	RAF265	-0.111175	0.0187533		Raf kinase B, KDR	Raf kinase B and KDR Inhibitor	Kinase inhibitor	Phase I	Novartis
1	LBW242	-0.110958	0.0140275		IAP	Inhibitor of Apoptosis Proteins (IAP) Inhibitor	Other targeted therapies	Preclinical	Novartis
40	TAE684	-0.11083	0.0140405		ALK	ALK Inhibitor	Kinase inhibitor	Preclinical	Novartis
14	TKI258	0.110743	0.0141161	Dovitinib	EGFR, FGFR1, PDGFRbeta, VEGFR-1, KDR	Multi-kinase inhibitor	Kinase inhibitor	Phase III	Novartis
100	Lapatinib	-0.110553	0.0142834	Tykerb	EGFR, HER2	EGFR and HER2 Inhibitor	Kinase inhibitor	Launched-2007	GlaxoSmithKline
135	PD-0332991	-0.110492	0.0234135		CDK4/6	CDK4/6 Inhibitor	Kinase inhibitor	Phase II	Pfizer
37	Nilotinib	0.110486	0.0258618	Tasigna	Abl/Bcr-Abl	Abl Inhibitor	Kinase inhibitor	Launched-2007	Novartis
73	Sorafenib	-0.110462	0.0144645	Nexavar	Flt3, C-KIT, PDGFRbeta, RET, Raf kinase B, Raf kinase C, VEGFR-1, KDR, FLT4	Multi-kinase inhibitor	Kinase inhibitor	Launched-2005	Bayer
80	17-AAG	-0.110457	0.014469	Tanespimycin	HSP90	Heat Shock Protein 90 (hsp90) Inhibitor	Other targeted therapies	Phase III	Bristol-Myers Squibb
84	LBW242	-0.110397	0.0145227		IAP	Inhibitor of Apoptosis Proteins (IAP) Inhibitor	Other targeted therapies	Preclinical	Novartis
81	L-685458	0.110249	0.0159272		Gamma Secretase	gamma-Secretase Inhibitor	Other targeted therapies	Preclinical	Merck Sharp & Dohme
52	Nutlin-3	0.110132	0.0146594		MDM2	MDM2 Inhibitor	Other targeted therapies	Preclinical	Roche
113	Topotecan	-0.109971	0.0148057	Hycamtin	Topoisomerase I	DNA Topoisomerase I Inhibitor	Cytotoxic	Launched-1996	GlaxoSmithKline
37	Sorafenib	0.109966	0.0149126	Nexavar	Flt3, C-KIT, PDGFRbeta, RET, Raf kinase B, Raf kinase C, VEGFR-1, KDR, FLT4	Multi-kinase inhibitor	Kinase inhibitor	Launched-2005	Bayer
73	Lapatinib	-0.109939	0.0148348	Tykerb	EGFR, HER2	EGFR and HER2 Inhibitor	Kinase inhibitor	Launched-2007	GlaxoSmithKline
69	AEW541	-0.109829	0.0150386		IGF-1R	IGF-1R Inhibitor	Kinase inhibitor	Preclinical	Novartis
44	RAF265	-0.109787	0.0202907		Raf kinase B, KDR	Raf kinase B and KDR Inhibitor	Kinase inhibitor	Phase I	Novartis
2	Nutlin-3	-0.109752	0.0150064		MDM2	MDM2 Inhibitor	Other targeted therapies	Preclinical	Roche
7	L-685458	0.109693	0.016468		Gamma Secretase	gamma-Secretase Inhibitor	Other targeted therapies	Preclinical	Merck Sharp & Dohme
119	PD-0332991	-0.109662	0.0244808		CDK4/6	CDK4/6 Inhibitor	Kinase inhibitor	Phase II	Pfizer
76	TAE684	-0.109615	0.0151333		ALK	ALK Inhibitor	Kinase inhibitor	Preclinical	Novartis
134	PHA-665752	-0.109541	0.0153065		c-MET	c-MET Inhibitor	Kinase inhibitor	Preclinical	Pfizer
80	AEW541	-0.10944	0.0154019		IGF-1R	IGF-1R Inhibitor	Kinase inhibitor	Preclinical	Novartis
93	TAE684	0.109411	0.0153242		ALK	ALK Inhibitor	Kinase inhibitor	Preclinical	Novartis
16	Paclitaxel	-0.109188	0.0156411	Taxol	beta-tubulin	Microtubule-Stabilizing Agents	Cytotoxic	Launched-1993	Bristol-Myers Squibb
76	AZD0530	-0.10907	0.0156476	Saracatinib	Src, Abl/Bcr-Abl, EGFR	Src and Abl inhibitor	Kinase inhibitor	Phase II	AstraZeneca
129	Paclitaxel	0.109011	0.0158114	Taxol	beta-tubulin	Microtubule-Stabilizing Agents	Cytotoxic	Launched-1993	Bristol-Myers Squibb
3	RAF265	0.108915	0.0213126		Raf kinase B, KDR	Raf kinase B and KDR Inhibitor	Kinase inhibitor	Phase I	Novartis
136	AEW541	-0.108879	0.0159389		IGF-1R	IGF-1R Inhibitor	Kinase inhibitor	Preclinical	Novartis
22	Nutlin-3	0.108737	0.0159694		MDM2	MDM2 Inhibitor	Other targeted therapies	Preclinical	Roche
104	17-AAG	-0.108734	0.0160798	Tanespimycin	HSP90	Heat Shock Protein 90 (hsp90) Inhibitor	Other targeted therapies	Phase III	Bristol-Myers Squibb
1	Vandetanib	-0.108635	0.01696	Zactima	Abl, EGFR, Flt3, C-KIT, RET, VEGFR-1, KDR, FLT4	Multi-kinase inhibitor	Kinase inhibitor	Launched-2011	AstraZeneca
26	RAF265	-0.108628	0.0216583		Raf kinase B, KDR	Raf kinase B and KDR Inhibitor	Kinase inhibitor	Phase I	Novartis
124	AZD6244	0.108554	0.0162571	Selumetinib	MEK	MEK1 and MEK2 Inhibitor	Kinase inhibitor	Phase II	AstraZeneca
58	PLX4720	-0.108251	0.0173548		RAF	Raf kinase B Inhibitor	Kinase inhibitor	Preclinical	Plexxikon
10	PF-2341066	-0.108163	0.0165372	Crizotinib	c-MET, ALK	c-MET and ALK Inhibitor	Kinase inhibitor	Launched-2011	Pfizer
48	L-685458	0.107999	0.0182176		Gamma Secretase	gamma-Secretase Inhibitor	Other targeted therapies	Preclinical	Merck Sharp & Dohme
15	AEW541	0.107939	0.0168753		IGF-1R	IGF-1R Inhibitor	Kinase inhibitor	Preclinical	Novartis
121	L-685458	0.10793	0.0182927		Gamma Secretase	gamma-Secretase Inhibitor	Other targeted therapies	Preclinical	Merck Sharp & Dohme
27	LBW242	0.10791	0.0169054		IAP	Inhibitor of Apoptosis Proteins (IAP) Inhibitor	Other targeted therapies	Preclinical	Novartis
33	Nutlin-3	0.107858	0.0168453		MDM2	MDM2 Inhibitor	Other targeted therapies	Preclinical	Roche
106	Erlotinib	-0.107841	0.0169761	Tarceva	EGFR	EGFR Inhibitor	Kinase inhibitor	Launched-2004	Genentech
56	Vandetanib	-0.107748	0.0178854	Zactima	Abl, EGFR, Flt3, C-KIT, RET, VEGFR-1, KDR, FLT4	Multi-kinase inhibitor	Kinase inhibitor	Launched-2011	AstraZeneca
42	AEW541	-0.107603	0.0172213		IGF-1R	IGF-1R Inhibitor	Kinase inhibitor	Preclinical	Novartis
75	AZD6244	-0.107588	0.0172376	Selumetinib	MEK	MEK1 and MEK2 Inhibitor	Kinase inhibitor	Phase II	AstraZeneca
50	Lapatinib	0.107531	0.0171828	Tykerb	EGFR, HER2	EGFR and HER2 Inhibitor	Kinase inhibitor	Launched-2007	GlaxoSmithKline
114	Panobinostat	0.107446	0.0177344	Faridak	HDAC	Histone Deacetylase (HDAC) Inhibitor	Other targeted therapies	Pre-Registered	Novartis
38	Paclitaxel	-0.107389	0.0174455	Taxol	beta-tubulin	Microtubule-Stabilizing Agents	Cytotoxic	Launched-1993	Bristol-Myers Squibb
43	Nutlin-3	-0.107347	0.0173743		MDM2	MDM2 Inhibitor	Other targeted therapies	Preclinical	Roche
89	17-AAG	-0.107324	0.0175141	Tanespimycin	HSP90	Heat Shock Protein 90 (hsp90) Inhibitor	Other targeted therapies	Phase III	Bristol-Myers Squibb
110	AZD6244	0.107311	0.0175275	Selumetinib	MEK	MEK1 and MEK2 Inhibitor	Kinase inhibitor	Phase II	AstraZeneca
60	Panobinostat	0.107292	0.017898	Faridak	HDAC	Histone Deacetylase (HDAC) Inhibitor	Other targeted therapies	Pre-Registered	Novartis
4	Panobinostat	0.107214	0.0179818	Faridak	HDAC	Histone Deacetylase (HDAC) Inhibitor	Other targeted therapies	Pre-Registered	Novartis
19	L-685458	0.107205	0.0190921		Gamma Secretase	gamma-Secretase Inhibitor	Other targeted therapies	Preclinical	Merck Sharp & Dohme
56	17-AAG	-0.107138	0.0177114	Tanespimycin	HSP90	Heat Shock Protein 90 (hsp90) Inhibitor	Other targeted therapies	Phase III	Bristol-Myers Squibb
73	PD-0332991	-0.107137	0.027986		CDK4/6	CDK4/6 Inhibitor	Kinase inhibitor	Phase II	Pfizer
61	Panobinostat	0.107113	0.0180908	Faridak	HDAC	Histone Deacetylase (HDAC) Inhibitor	Other targeted therapies	Pre-Registered	Novartis
100	AZD0530	-0.106928	0.0178187	Saracatinib	Src, Abl/Bcr-Abl, EGFR	Src and Abl inhibitor	Kinase inhibitor	Phase II	AstraZeneca
31	Topotecan	-0.106874	0.0178767	Hycamtin	Topoisomerase I	DNA Topoisomerase I Inhibitor	Cytotoxic	Launched-1996	GlaxoSmithKline
127	AZD6244	-0.10686	0.0180098	Selumetinib	MEK	MEK1 and MEK2 Inhibitor	Kinase inhibitor	Phase II	AstraZeneca
27	Topotecan	0.106787	0.017971	Hycamtin	Topoisomerase I	DNA Topoisomerase I Inhibitor	Cytotoxic	Launched-1996	GlaxoSmithKline
29	PLX4720	-0.106752	0.0189756		RAF	Raf kinase B Inhibitor	Kinase inhibitor	Preclinical	Plexxikon
79	Paclitaxel	-0.106717	0.0181645	Taxol	beta-tubulin	Microtubule-Stabilizing Agents	Cytotoxic	Launched-1993	Bristol-Myers Squibb
49	PD-0332991	-0.106633	0.0287355		CDK4/6	CDK4/6 Inhibitor	Kinase inhibitor	Phase II	Pfizer
126	PD-0332991	-0.106504	0.02893		CDK4/6	CDK4/6 Inhibitor	Kinase inhibitor	Phase II	Pfizer
47	Irinotecan	0.106434	0.0629832	Camptosar	Topoisomerase I	DNA Topoisomerase I Inhibitor	Cytotoxic	Launched-1994	Pfizer
62	RAF265	0.106411	0.0244974		Raf kinase B, KDR	Raf kinase B and KDR Inhibitor	Kinase inhibitor	Phase I	Novartis
105	AZD6244	-0.106384	0.0185305	Selumetinib	MEK	MEK1 and MEK2 Inhibitor	Kinase inhibitor	Phase II	AstraZeneca
62	PHA-665752	0.106359	0.0185588		c-MET	c-MET Inhibitor	Kinase inhibitor	Preclinical	Pfizer
125	Nutlin-3	-0.10631	0.018493		MDM2	MDM2 Inhibitor	Other targeted therapies	Preclinical	Roche
119	TKI258	-0.106242	0.0185683	Dovitinib	EGFR, FGFR1, PDGFRbeta, VEGFR-1, KDR	Multi-kinase inhibitor	Kinase inhibitor	Phase III	Novartis
50	L-685458	0.106044	0.0204361		Gamma Secretase	gamma-Secretase Inhibitor	Other targeted therapies	Preclinical	Merck Sharp & Dohme
75	Nutlin-3	-0.106028	0.0188074		MDM2	MDM2 Inhibitor	Other targeted therapies	Preclinical	Roche
43	Sorafenib	-0.106007	0.018953	Nexavar	Flt3, C-KIT, PDGFRbeta, RET, Raf kinase B, Raf kinase C, VEGFR-1, KDR, FLT4	Multi-kinase inhibitor	Kinase inhibitor	Launched-2005	Bayer
118	PLX4720	0.105829	0.0200375		RAF	Raf kinase B Inhibitor	Kinase inhibitor	Preclinical	Plexxikon
58	Irinotecan	-0.105785	0.0646116	Camptosar	Topoisomerase I	DNA Topoisomerase I Inhibitor	Cytotoxic	Launched-1994	Pfizer
17	Nutlin-3	-0.10574	0.019133		MDM2	MDM2 Inhibitor	Other targeted therapies	Preclinical	Roche
84	Topotecan	0.105729	0.0191457	Hycamtin	Topoisomerase I	DNA Topoisomerase I Inhibitor	Cytotoxic	Launched-1996	GlaxoSmithKline
98	PD-0332991	-0.105643	0.0302582		CDK4/6	CDK4/6 Inhibitor	Kinase inhibitor	Phase II	Pfizer
10	17-AAG	0.105563	0.0194606	Tanespimycin	HSP90	Heat Shock Protein 90 (hsp90) Inhibitor	Other targeted therapies	Phase III	Bristol-Myers Squibb
111	Panobinostat	-0.105547	0.0198567	Faridak	HDAC	Histone Deacetylase (HDAC) Inhibitor	Other targeted therapies	Pre-Registered	Novartis
6	RAF265	0.105438	0.025842		Raf kinase B, KDR	Raf kinase B and KDR Inhibitor	Kinase inhibitor	Phase I	Novartis
89	Panobinostat	0.105427	0.0199988	Faridak	HDAC	Histone Deacetylase (HDAC) Inhibitor	Other targeted therapies	Pre-Registered	Novartis
53	AEW541	-0.105412	0.0196358		IGF-1R	IGF-1R Inhibitor	Kinase inhibitor	Preclinical	Novartis
12	Vandetanib	0.105286	0.0206874	Zactima	Abl, EGFR, Flt3, C-KIT, RET, VEGFR-1, KDR, FLT4	Multi-kinase inhibitor	Kinase inhibitor	Launched-2011	AstraZeneca
49	Topotecan	-0.105219	0.0197364	Hycamtin	Topoisomerase I	DNA Topoisomerase I Inhibitor	Cytotoxic	Launched-1996	GlaxoSmithKline
6	Panobinostat	0.105007	0.0204994	Faridak	HDAC	Histone Deacetylase (HDAC) Inhibitor	Other targeted therapies	Pre-Registered	Novartis
134	Nilotinib	-0.104921	0.0343828	Tasigna	Abl/Bcr-Abl	Abl Inhibitor	Kinase inhibitor	Launched-2007	Novartis
54	Paclitaxel	-0.104879	0.0202663	Taxol	beta-tubulin	Microtubule-Stabilizing Agents	Cytotoxic	Launched-1993	Bristol-Myers Squibb
53	PF-2341066	-0.104603	0.0204698	Crizotinib	c-MET, ALK	c-MET and ALK Inhibitor	Kinase inhibitor	Launched-2011	Pfizer
116	Vandetanib	-0.104583	0.021554	Zactima	Abl, EGFR, Flt3, C-KIT, RET, VEGFR-1, KDR, FLT4	Multi-kinase inhibitor	Kinase inhibitor	Launched-2011	AstraZeneca
84	L-685458	0.104409	0.0224693		Gamma Secretase	gamma-Secretase Inhibitor	Other targeted therapies	Preclinical	Merck Sharp & Dohme
42	LBW242	0.104371	0.0208832		IAP	Inhibitor of Apoptosis Proteins (IAP) Inhibitor	Other targeted therapies	Preclinical	Novartis
122	TKI258	-0.104361	0.0207647	Dovitinib	EGFR, FGFR1, PDGFRbeta, VEGFR-1, KDR	Multi-kinase inhibitor	Kinase inhibitor	Phase III	Novartis
118	TKI258	-0.104323	0.0208111	Dovitinib	EGFR, FGFR1, PDGFRbeta, VEGFR-1, KDR	Multi-kinase inhibitor	Kinase inhibitor	Phase III	Novartis
97	PLX4720	0.104155	0.0220968		RAF	Raf kinase B Inhibitor	Kinase inhibitor	Preclinical	Plexxikon
101	PF-2341066	0.104098	0.0210897	Crizotinib	c-MET, ALK	c-MET and ALK Inhibitor	Kinase inhibitor	Launched-2011	Pfizer
93	PD-0332991	0.104088	0.0327877		CDK4/6	CDK4/6 Inhibitor	Kinase inhibitor	Phase II	Pfizer
38	Sorafenib	-0.104048	0.0212841	Nexavar	Flt3, C-KIT, PDGFRbeta, RET, Raf kinase B, Raf kinase C, VEGFR-1, KDR, FLT4	Multi-kinase inhibitor	Kinase inhibitor	Launched-2005	Bayer
1	AZD0530	-0.103867	0.0213783	Saracatinib	Src, Abl/Bcr-Abl, EGFR	Src and Abl inhibitor	Kinase inhibitor	Phase II	AstraZeneca
14	Sorafenib	0.103682	0.0217456	Nexavar	Flt3, C-KIT, PDGFRbeta, RET, Raf kinase B, Raf kinase C, VEGFR-1, KDR, FLT4	Multi-kinase inhibitor	Kinase inhibitor	Launched-2005	Bayer
24	Lapatinib	0.103635	0.0216706	Tykerb	EGFR, HER2	EGFR and HER2 Inhibitor	Kinase inhibitor	Launched-2007	GlaxoSmithKline
18	Vandetanib	-0.103549	0.0228865	Zactima	Abl, EGFR, Flt3, C-KIT, RET, VEGFR-1, KDR, FLT4	Multi-kinase inhibitor	Kinase inhibitor	Launched-2011	AstraZeneca
80	PD-0325901	-0.103543	0.021788		MEK	MEK1 and MEK2 Inhibitor	Kinase inhibitor	Discontinued	Pfizer
94	LBW242	-0.103487	0.0219954		IAP	Inhibitor of Apoptosis Proteins (IAP) Inhibitor	Other targeted therapies	Preclinical	Novartis
68	Erlotinib	0.103418	0.0220841	Tarceva	EGFR	EGFR Inhibitor	Kinase inhibitor	Launched-2004	Genentech
41	AZD6244	-0.103384	0.0221283	Selumetinib	MEK	MEK1 and MEK2 Inhibitor	Kinase inhibitor	Phase II	AstraZeneca
60	RAF265	-0.102902	0.0296473		Raf kinase B, KDR	Raf kinase B and KDR Inhibitor	Kinase inhibitor	Phase I	Novartis
77	AEW541	-0.102882	0.0227863		IGF-1R	IGF-1R Inhibitor	Kinase inhibitor	Preclinical	Novartis
131	Sorafenib	0.10277	0.0229353	Nexavar	Flt3, C-KIT, PDGFRbeta, RET, Raf kinase B, Raf kinase C, VEGFR-1, KDR, FLT4	Multi-kinase inhibitor	Kinase inhibitor	Launched-2005	Bayer
132	Sorafenib	0.10277	0.0229353	Nexavar	Flt3, C-KIT, PDGFRbeta, RET, Raf kinase B, Raf kinase C, VEGFR-1, KDR, FLT4	Multi-kinase inhibitor	Kinase inhibitor	Launched-2005	Bayer
90	LBW242	-0.102662	0.0230792		IAP	Inhibitor of Apoptosis Proteins (IAP) Inhibitor	Other targeted therapies	Preclinical	Novartis
60	Erlotinib	-0.102609	0.0231506	Tarceva	EGFR	EGFR Inhibitor	Kinase inhibitor	Launched-2004	Genentech
80	AZD6244	-0.102484	0.023319	Selumetinib	MEK	MEK1 and MEK2 Inhibitor	Kinase inhibitor	Phase II	AstraZeneca
11	Vandetanib	0.102395	0.0244572	Zactima	Abl, EGFR, Flt3, C-KIT, RET, VEGFR-1, KDR, FLT4	Multi-kinase inhibitor	Kinase inhibitor	Launched-2011	AstraZeneca
66	TKI258	-0.102331	0.0233856	Dovitinib	EGFR, FGFR1, PDGFRbeta, VEGFR-1, KDR	Multi-kinase inhibitor	Kinase inhibitor	Phase III	Novartis
18	Lapatinib	-0.10231	0.0234145	Tykerb	EGFR, HER2	EGFR and HER2 Inhibitor	Kinase inhibitor	Launched-2007	GlaxoSmithKline
105	Paclitaxel	0.102014	0.0239637	Taxol	beta-tubulin	Microtubule-Stabilizing Agents	Cytotoxic	Launched-1993	Bristol-Myers Squibb
22	TKI258	0.101948	0.0239103	Dovitinib	EGFR, FGFR1, PDGFRbeta, VEGFR-1, KDR	Multi-kinase inhibitor	Kinase inhibitor	Phase III	Novartis
116	PLX4720	0.101921	0.0251298		RAF	Raf kinase B Inhibitor	Kinase inhibitor	Preclinical	Plexxikon
51	Irinotecan	-0.101849	0.0752561	Camptosar	Topoisomerase I	DNA Topoisomerase I Inhibitor	Cytotoxic	Launched-1994	Pfizer
20	L-685458	-0.101792	0.0260882		Gamma Secretase	gamma-Secretase Inhibitor	Other targeted therapies	Preclinical	Merck Sharp & Dohme
10	Sorafenib	-0.101666	0.0244495	Nexavar	Flt3, C-KIT, PDGFRbeta, RET, Raf kinase B, Raf kinase C, VEGFR-1, KDR, FLT4	Multi-kinase inhibitor	Kinase inhibitor	Launched-2005	Bayer
69	TAE684	-0.101574	0.0244331		ALK	ALK Inhibitor	Kinase inhibitor	Preclinical	Novartis
131	RAF265	0.101476	0.0319929		Raf kinase B, KDR	Raf kinase B and KDR Inhibitor	Kinase inhibitor	Phase I	Novartis
132	RAF265	0.101476	0.0319929		Raf kinase B, KDR	Raf kinase B and KDR Inhibitor	Kinase inhibitor	Phase I	Novartis
58	Erlotinib	0.101474	0.0247228	Tarceva	EGFR	EGFR Inhibitor	Kinase inhibitor	Launched-2004	Genentech
50	Erlotinib	0.101261	0.0250273	Tarceva	EGFR	EGFR Inhibitor	Kinase inhibitor	Launched-2004	Genentech
41	Irinotecan	-0.101236	0.077036	Camptosar	Topoisomerase I	DNA Topoisomerase I Inhibitor	Cytotoxic	Launched-1994	Pfizer
127	Erlotinib	-0.101233	0.0250682	Tarceva	EGFR	EGFR Inhibitor	Kinase inhibitor	Launched-2004	Genentech
43	PD-0325901	-0.10117	0.0250097		MEK	MEK1 and MEK2 Inhibitor	Kinase inhibitor	Discontinued	Pfizer
17	TKI258	-0.101081	0.0251385	Dovitinib	EGFR, FGFR1, PDGFRbeta, VEGFR-1, KDR	Multi-kinase inhibitor	Kinase inhibitor	Phase III	Novartis
76	17-AAG	-0.100863	0.0256063	Tanespimycin	HSP90	Heat Shock Protein 90 (hsp90) Inhibitor	Other targeted therapies	Phase III	Bristol-Myers Squibb
133	RAF265	0.100691	0.0333497		Raf kinase B, KDR	Raf kinase B and KDR Inhibitor	Kinase inhibitor	Phase I	Novartis
17	Paclitaxel	-0.100678	0.0258786	Taxol	beta-tubulin	Microtubule-Stabilizing Agents	Cytotoxic	Launched-1993	Bristol-Myers Squibb
77	TAE684	-0.100566	0.0258923		ALK	ALK Inhibitor	Kinase inhibitor	Preclinical	Novartis
37	TAE684	0.100561	0.0258993		ALK	ALK Inhibitor	Kinase inhibitor	Preclinical	Novartis
75	Sorafenib	-0.100557	0.0260588	Nexavar	Flt3, C-KIT, PDGFRbeta, RET, Raf kinase B, Raf kinase C, VEGFR-1, KDR, FLT4	Multi-kinase inhibitor	Kinase inhibitor	Launched-2005	Bayer
107	AZD6244	-0.100503	0.026139	Selumetinib	MEK	MEK1 and MEK2 Inhibitor	Kinase inhibitor	Phase II	AstraZeneca
128	PF-2341066	0.100265	0.0263424	Crizotinib	c-MET, ALK	c-MET and ALK Inhibitor	Kinase inhibitor	Launched-2011	Pfizer
96	PLX4720	-0.100203	0.0276997		RAF	Raf kinase B Inhibitor	Kinase inhibitor	Preclinical	Plexxikon
91	PLX4720	-0.100196	0.0277111		RAF	Raf kinase B Inhibitor	Kinase inhibitor	Preclinical	Plexxikon
28	AEW541	-0.100077	0.0267817		IGF-1R	IGF-1R Inhibitor	Kinase inhibitor	Preclinical	Novartis
130	AEW541	-0.100074	0.026787		IGF-1R	IGF-1R Inhibitor	Kinase inhibitor	Preclinical	Novartis
46	PD-0325901	-0.100019	0.0267156		MEK	MEK1 and MEK2 Inhibitor	Kinase inhibitor	Discontinued	Pfizer
92	RAF265	0.100007	0.0345707		Raf kinase B, KDR	Raf kinase B and KDR Inhibitor	Kinase inhibitor	Phase I	Novartis
92	17-AAG	0.0998559	0.0271213	Tanespimycin	HSP90	Heat Shock Protein 90 (hsp90) Inhibitor	Other targeted therapies	Phase III	Bristol-Myers Squibb
130	17-AAG	-0.0998028	0.0272033	Tanespimycin	HSP90	Heat Shock Protein 90 (hsp90) Inhibitor	Other targeted therapies	Phase III	Bristol-Myers Squibb
73	PHA-665752	-0.0997625	0.0272657		c-MET	c-MET Inhibitor	Kinase inhibitor	Preclinical	Pfizer
72	Paclitaxel	0.0996763	0.0273995	Taxol	beta-tubulin	Microtubule-Stabilizing Agents	Cytotoxic	Launched-1993	Bristol-Myers Squibb
99	TAE684	-0.0996632	0.027262		ALK	ALK Inhibitor	Kinase inhibitor	Preclinical	Novartis
86	RAF265	-0.0995437	0.0354209		Raf kinase B, KDR	Raf kinase B and KDR Inhibitor	Kinase inhibitor	Phase I	Novartis
117	Irinotecan	-0.0995352	0.0821528	Camptosar	Topoisomerase I	DNA Topoisomerase I Inhibitor	Cytotoxic	Launched-1994	Pfizer
69	Vandetanib	0.0995229	0.0287781	Zactima	Abl, EGFR, Flt3, C-KIT, RET, VEGFR-1, KDR, FLT4	Multi-kinase inhibitor	Kinase inhibitor	Launched-2011	AstraZeneca
4	PD-0332991	0.0994819	0.0413657		CDK4/6	CDK4/6 Inhibitor	Kinase inhibitor	Phase II	Pfizer
129	PD-0332991	0.0994667	0.041397		CDK4/6	CDK4/6 Inhibitor	Kinase inhibitor	Phase II	Pfizer
6	Erlotinib	-0.099462	0.0277348	Tarceva	EGFR	EGFR Inhibitor	Kinase inhibitor	Launched-2004	Genentech
21	Sorafenib	0.0994543	0.0277469	Nexavar	Flt3, C-KIT, PDGFRbeta, RET, Raf kinase B, Raf kinase C, VEGFR-1, KDR, FLT4	Multi-kinase inhibitor	Kinase inhibitor	Launched-2005	Bayer
36	AEW541	0.0994516	0.0277512		IGF-1R	IGF-1R Inhibitor	Kinase inhibitor	Preclinical	Novartis
52	Sorafenib	0.0993561	0.0279018	Nexavar	Flt3, C-KIT, PDGFRbeta, RET, Raf kinase B, Raf kinase C, VEGFR-1, KDR, FLT4	Multi-kinase inhibitor	Kinase inhibitor	Launched-2005	Bayer
71	TKI258	0.0993318	0.0277802	Dovitinib	EGFR, FGFR1, PDGFRbeta, VEGFR-1, KDR	Multi-kinase inhibitor	Kinase inhibitor	Phase III	Novartis
59	Paclitaxel	-0.0992769	0.0280272	Taxol	beta-tubulin	Microtubule-Stabilizing Agents	Cytotoxic	Launched-1993	Bristol-Myers Squibb
116	Paclitaxel	-0.0992693	0.0280392	Taxol	beta-tubulin	Microtubule-Stabilizing Agents	Cytotoxic	Launched-1993	Bristol-Myers Squibb
57	LBW242	0.0991393	0.0282462		IAP	Inhibitor of Apoptosis Proteins (IAP) Inhibitor	Other targeted therapies	Preclinical	Novartis
26	L-685458	-0.0989497	0.0305766		Gamma Secretase	gamma-Secretase Inhibitor	Other targeted therapies	Preclinical	Merck Sharp & Dohme
25	Erlotinib	0.0989421	0.0285627	Tarceva	EGFR	EGFR Inhibitor	Kinase inhibitor	Launched-2004	Genentech
10	Nutlin-3	-0.0987751	0.0286697		MDM2	MDM2 Inhibitor	Other targeted therapies	Preclinical	Roche
30	17-AAG	-0.0987694	0.0288424	Tanespimycin	HSP90	Heat Shock Protein 90 (hsp90) Inhibitor	Other targeted therapies	Phase III	Bristol-Myers Squibb
30	TKI258	0.0985228	0.0290807	Dovitinib	EGFR, FGFR1, PDGFRbeta, VEGFR-1, KDR	Multi-kinase inhibitor	Kinase inhibitor	Phase III	Novartis
107	PLX4720	-0.0985196	0.0304346		RAF	Raf kinase B Inhibitor	Kinase inhibitor	Preclinical	Plexxikon
112	Paclitaxel	-0.0984713	0.0293307	Taxol	beta-tubulin	Microtubule-Stabilizing Agents	Cytotoxic	Launched-1993	Bristol-Myers Squibb
4	PF-2341066	0.0984593	0.0291851	Crizotinib	c-MET, ALK	c-MET and ALK Inhibitor	Kinase inhibitor	Launched-2011	Pfizer
78	AZD0530	0.0983598	0.0293491	Saracatinib	Src, Abl/Bcr-Abl, EGFR	Src and Abl inhibitor	Kinase inhibitor	Phase II	AstraZeneca
24	PD-0332991	0.098332	0.0437813		CDK4/6	CDK4/6 Inhibitor	Kinase inhibitor	Phase II	Pfizer
123	Vandetanib	-0.098304	0.030801	Zactima	Abl, EGFR, Flt3, C-KIT, RET, VEGFR-1, KDR, FLT4	Multi-kinase inhibitor	Kinase inhibitor	Launched-2011	AstraZeneca
17	17-AAG	0.098179	0.0298165	Tanespimycin	HSP90	Heat Shock Protein 90 (hsp90) Inhibitor	Other targeted therapies	Phase III	Bristol-Myers Squibb
64	TKI258	-0.0981171	0.0297525	Dovitinib	EGFR, FGFR1, PDGFRbeta, VEGFR-1, KDR	Multi-kinase inhibitor	Kinase inhibitor	Phase III	Novartis
13	PHA-665752	-0.098036	0.0300565		c-MET	c-MET Inhibitor	Kinase inhibitor	Preclinical	Pfizer
47	RAF265	0.098003	0.0383742		Raf kinase B, KDR	Raf kinase B and KDR Inhibitor	Kinase inhibitor	Phase I	Novartis
83	Paclitaxel	0.0975459	0.0308921	Taxol	beta-tubulin	Microtubule-Stabilizing Agents	Cytotoxic	Launched-1993	Bristol-Myers Squibb
17	AZD6244	-0.0975351	0.0309108	Selumetinib	MEK	MEK1 and MEK2 Inhibitor	Kinase inhibitor	Phase II	AstraZeneca
123	L-685458	-0.097533	0.0330508		Gamma Secretase	gamma-Secretase Inhibitor	Other targeted therapies	Preclinical	Merck Sharp & Dohme
77	TKI258	-0.0973672	0.0310292	Dovitinib	EGFR, FGFR1, PDGFRbeta, VEGFR-1, KDR	Multi-kinase inhibitor	Kinase inhibitor	Phase III	Novartis
77	PD-0332991	-0.0971134	0.0464696		CDK4/6	CDK4/6 Inhibitor	Kinase inhibitor	Phase II	Pfizer
49	Vandetanib	0.0970511	0.0330062	Zactima	Abl, EGFR, Flt3, C-KIT, RET, VEGFR-1, KDR, FLT4	Multi-kinase inhibitor	Kinase inhibitor	Launched-2011	AstraZeneca
59	Panobinostat	-0.0970162	0.0323478	Faridak	HDAC	Histone Deacetylase (HDAC) Inhibitor	Other targeted therapies	Pre-Registered	Novartis
117	Topotecan	-0.0969636	0.0317356	Hycamtin	Topoisomerase I	DNA Topoisomerase I Inhibitor	Cytotoxic	Launched-1996	GlaxoSmithKline
98	Sorafenib	-0.0969266	0.0319763	Nexavar	Flt3, C-KIT, PDGFRbeta, RET, Raf kinase B, Raf kinase C, VEGFR-1, KDR, FLT4	Multi-kinase inhibitor	Kinase inhibitor	Launched-2005	Bayer
30	Vandetanib	-0.0968209	0.0334257	Zactima	Abl, EGFR, Flt3, C-KIT, RET, VEGFR-1, KDR, FLT4	Multi-kinase inhibitor	Kinase inhibitor	Launched-2011	AstraZeneca
112	PHA-665752	-0.0967438	0.0323026		c-MET	c-MET Inhibitor	Kinase inhibitor	Preclinical	Pfizer
101	Irinotecan	0.09673	0.0911888	Camptosar	Topoisomerase I	DNA Topoisomerase I Inhibitor	Cytotoxic	Launched-1994	Pfizer
76	Erlotinib	-0.0962643	0.0331717	Tarceva	EGFR	EGFR Inhibitor	Kinase inhibitor	Launched-2004	Genentech
67	AZD6244	0.0962407	0.0332149	Selumetinib	MEK	MEK1 and MEK2 Inhibitor	Kinase inhibitor	Phase II	AstraZeneca
129	RAF265	0.0962365	0.0420146		Raf kinase B, KDR	Raf kinase B and KDR Inhibitor	Kinase inhibitor	Phase I	Novartis
136	Vandetanib	0.0962147	0.0345521	Zactima	Abl, EGFR, Flt3, C-KIT, RET, VEGFR-1, KDR, FLT4	Multi-kinase inhibitor	Kinase inhibitor	Launched-2011	AstraZeneca
21	PF-2341066	0.0960233	0.0334346	Crizotinib	c-MET, ALK	c-MET and ALK Inhibitor	Kinase inhibitor	Launched-2011	Pfizer
125	PLX4720	-0.0960108	0.0349382		RAF	Raf kinase B Inhibitor	Kinase inhibitor	Preclinical	Plexxikon
20	PLX4720	0.0958968	0.0351556		RAF	Raf kinase B Inhibitor	Kinase inhibitor	Preclinical	Plexxikon
82	Sorafenib	-0.0958607	0.0339186	Nexavar	Flt3, C-KIT, PDGFRbeta, RET, Raf kinase B, Raf kinase C, VEGFR-1, KDR, FLT4	Multi-kinase inhibitor	Kinase inhibitor	Launched-2005	Bayer
111	AZD0530	0.0958137	0.0338239	Saracatinib	Src, Abl/Bcr-Abl, EGFR	Src and Abl inhibitor	Kinase inhibitor	Phase II	AstraZeneca
23	L-685458	-0.095738	0.0364297		Gamma Secretase	gamma-Secretase Inhibitor	Other targeted therapies	Preclinical	Merck Sharp & Dohme
55	Panobinostat	-0.0957338	0.0347125	Faridak	HDAC	Histone Deacetylase (HDAC) Inhibitor	Other targeted therapies	Pre-Registered	Novartis
129	Sorafenib	0.095574	0.0344579	Nexavar	Flt3, C-KIT, PDGFRbeta, RET, Raf kinase B, Raf kinase C, VEGFR-1, KDR, FLT4	Multi-kinase inhibitor	Kinase inhibitor	Launched-2005	Bayer
89	PLX4720	0.0954897	0.0359415		RAF	Raf kinase B Inhibitor	Kinase inhibitor	Preclinical	Plexxikon
113	Irinotecan	-0.0954614	0.0955285	Camptosar	Topoisomerase I	DNA Topoisomerase I Inhibitor	Cytotoxic	Launched-1994	Pfizer
128	TKI258	0.0953875	0.034627	Dovitinib	EGFR, FGFR1, PDGFRbeta, VEGFR-1, KDR	Multi-kinase inhibitor	Kinase inhibitor	Phase III	Novartis
13	Sorafenib	-0.09531	0.034961	Nexavar	Flt3, C-KIT, PDGFRbeta, RET, Raf kinase B, Raf kinase C, VEGFR-1, KDR, FLT4	Multi-kinase inhibitor	Kinase inhibitor	Launched-2005	Bayer
92	Paclitaxel	0.0953086	0.0349636	Taxol	beta-tubulin	Microtubule-Stabilizing Agents	Cytotoxic	Launched-1993	Bristol-Myers Squibb
12	Sorafenib	0.0952974	0.0349851	Nexavar	Flt3, C-KIT, PDGFRbeta, RET, Raf kinase B, Raf kinase C, VEGFR-1, KDR, FLT4	Multi-kinase inhibitor	Kinase inhibitor	Launched-2005	Bayer
15	Nutlin-3	0.0952446	0.0349		MDM2	MDM2 Inhibitor	Other targeted therapies	Preclinical	Roche
29	Nutlin-3	0.0951994	0.0349866		MDM2	MDM2 Inhibitor	Other targeted therapies	Preclinical	Roche
3	Nilotinib	0.0951832	0.0550476	Tasigna	Abl/Bcr-Abl	Abl Inhibitor	Kinase inhibitor	Launched-2007	Novartis
73	AZD0530	-0.0951172	0.0351447	Saracatinib	Src, Abl/Bcr-Abl, EGFR	Src and Abl inhibitor	Kinase inhibitor	Phase II	AstraZeneca
8	Nutlin-3	-0.0948961	0.0355733		MDM2	MDM2 Inhibitor	Other targeted therapies	Preclinical	Roche
124	Topotecan	-0.0948657	0.0356325	Hycamtin	Topoisomerase I	DNA Topoisomerase I Inhibitor	Cytotoxic	Launched-1996	GlaxoSmithKline
101	PLX4720	-0.0946648	0.0375802		RAF	Raf kinase B Inhibitor	Kinase inhibitor	Preclinical	Plexxikon
94	PD-0332991	0.0946495	0.0523299		CDK4/6	CDK4/6 Inhibitor	Kinase inhibitor	Phase II	Pfizer
70	AZD6244	-0.0946278	0.0362898	Selumetinib	MEK	MEK1 and MEK2 Inhibitor	Kinase inhibitor	Phase II	AstraZeneca
102	LBW242	0.094577	0.0363906		IAP	Inhibitor of Apoptosis Proteins (IAP) Inhibitor	Other targeted therapies	Preclinical	Novartis
21	17-AAG	-0.0945282	0.0364874	Tanespimycin	HSP90	Heat Shock Protein 90 (hsp90) Inhibitor	Other targeted therapies	Phase III	Bristol-Myers Squibb
26	PF-2341066	-0.094489	0.0363738	Crizotinib	c-MET, ALK	c-MET and ALK Inhibitor	Kinase inhibitor	Launched-2011	Pfizer
81	Irinotecan	0.0944688	0.0990376	Camptosar	Topoisomerase I	DNA Topoisomerase I Inhibitor	Cytotoxic	Launched-1994	Pfizer
44	17-AAG	-0.0944018	0.0367396	Tanespimycin	HSP90	Heat Shock Protein 90 (hsp90) Inhibitor	Other targeted therapies	Phase III	Bristol-Myers Squibb
134	17-AAG	0.0943647	0.0368137	Tanespimycin	HSP90	Heat Shock Protein 90 (hsp90) Inhibitor	Other targeted therapies	Phase III	Bristol-Myers Squibb
134	Erlotinib	0.0943342	0.036875	Tarceva	EGFR	EGFR Inhibitor	Kinase inhibitor	Launched-2004	Genentech
98	PF-2341066	-0.0943079	0.0367347	Crizotinib	c-MET, ALK	c-MET and ALK Inhibitor	Kinase inhibitor	Launched-2011	Pfizer
48	Nutlin-3	0.0942902	0.0367701		MDM2	MDM2 Inhibitor	Other targeted therapies	Preclinical	Roche
15	Lapatinib	0.0942633	0.0368242	Tykerb	EGFR, HER2	EGFR and HER2 Inhibitor	Kinase inhibitor	Launched-2007	GlaxoSmithKline
89	Nutlin-3	0.0941303	0.0370918		MDM2	MDM2 Inhibitor	Other targeted therapies	Preclinical	Roche
78	PLX4720	0.0941143	0.0387085		RAF	Raf kinase B Inhibitor	Kinase inhibitor	Preclinical	Plexxikon
40	PF-2341066	-0.0941041	0.0371446	Crizotinib	c-MET, ALK	c-MET and ALK Inhibitor	Kinase inhibitor	Launched-2011	Pfizer
90	Irinotecan	-0.0939914	0.100762	Camptosar	Topoisomerase I	DNA Topoisomerase I Inhibitor	Cytotoxic	Launched-1994	Pfizer
134	Paclitaxel	-0.093864	0.0378286	Taxol	beta-tubulin	Microtubule-Stabilizing Agents	Cytotoxic	Launched-1993	Bristol-Myers Squibb
53	PHA-665752	-0.0937933	0.0379737		c-MET	c-MET Inhibitor	Kinase inhibitor	Preclinical	Pfizer
128	AEW541	0.0937765	0.0380083		IGF-1R	IGF-1R Inhibitor	Kinase inhibitor	Preclinical	Novartis
2	Panobinostat	-0.0937541	0.0386512	Faridak	HDAC	Histone Deacetylase (HDAC) Inhibitor	Other targeted therapies	Pre-Registered	Novartis
78	PD-0325901	0.0937187	0.0379304		MEK	MEK1 and MEK2 Inhibitor	Kinase inhibitor	Discontinued	Pfizer
64	PHA-665752	-0.0937156	0.0381337		c-MET	c-MET Inhibitor	Kinase inhibitor	Preclinical	Pfizer
115	AZD6244	0.0935727	0.0384298	Selumetinib	MEK	MEK1 and MEK2 Inhibitor	Kinase inhibitor	Phase II	AstraZeneca
53	Paclitaxel	-0.0935267	0.0385254	Taxol	beta-tubulin	Microtubule-Stabilizing Agents	Cytotoxic	Launched-1993	Bristol-Myers Squibb
107	RAF265	-0.0934714	0.0482961		Raf kinase B, KDR	Raf kinase B and KDR Inhibitor	Kinase inhibitor	Phase I	Novartis
117	Sorafenib	-0.0934252	0.0387372	Nexavar	Flt3, C-KIT, PDGFRbeta, RET, Raf kinase B, Raf kinase C, VEGFR-1, KDR, FLT4	Multi-kinase inhibitor	Kinase inhibitor	Launched-2005	Bayer
40	Nutlin-3	-0.093371	0.0386512		MDM2	MDM2 Inhibitor	Other targeted therapies	Preclinical	Roche
120	AEW541	0.0933551	0.0388841		IGF-1R	IGF-1R Inhibitor	Kinase inhibitor	Preclinical	Novartis
110	PD-0332991	0.0933348	0.055701		CDK4/6	CDK4/6 Inhibitor	Kinase inhibitor	Phase II	Pfizer
94	Irinotecan	0.0932559	0.103464	Camptosar	Topoisomerase I	DNA Topoisomerase I Inhibitor	Cytotoxic	Launched-1994	Pfizer
99	TKI258	-0.0932145	0.0389795	Dovitinib	EGFR, FGFR1, PDGFRbeta, VEGFR-1, KDR	Multi-kinase inhibitor	Kinase inhibitor	Phase III	Novartis
37	AEW541	0.0931698	0.0392747		IGF-1R	IGF-1R Inhibitor	Kinase inhibitor	Preclinical	Novartis
24	Panobinostat	0.093166	0.039892	Faridak	HDAC	Histone Deacetylase (HDAC) Inhibitor	Other targeted therapies	Pre-Registered	Novartis
65	Panobinostat	-0.0929034	0.0404566	Faridak	HDAC	Histone Deacetylase (HDAC) Inhibitor	Other targeted therapies	Pre-Registered	Novartis
72	AZD0530	-0.0928771	0.0396953	Saracatinib	Src, Abl/Bcr-Abl, EGFR	Src and Abl inhibitor	Kinase inhibitor	Phase II	AstraZeneca
46	PD-0332991	0.0927912	0.0571468		CDK4/6	CDK4/6 Inhibitor	Kinase inhibitor	Phase II	Pfizer
105	Nutlin-3	0.0926772	0.0401245		MDM2	MDM2 Inhibitor	Other targeted therapies	Preclinical	Roche
101	Paclitaxel	0.09258	0.0405399	Taxol	beta-tubulin	Microtubule-Stabilizing Agents	Cytotoxic	Launched-1993	Bristol-Myers Squibb
67	PD-0325901	0.0925532	0.0403929		MEK	MEK1 and MEK2 Inhibitor	Kinase inhibitor	Discontinued	Pfizer
62	Panobinostat	0.0925528	0.0412213	Faridak	HDAC	Histone Deacetylase (HDAC) Inhibitor	Other targeted therapies	Pre-Registered	Novartis
25	L-685458	-0.0925404	0.0431772		Gamma Secretase	gamma-Secretase Inhibitor	Other targeted therapies	Preclinical	Merck Sharp & Dohme
66	Paclitaxel	-0.0924392	0.0408469	Taxol	beta-tubulin	Microtubule-Stabilizing Agents	Cytotoxic	Launched-1993	Bristol-Myers Squibb
14	L-685458	0.0923571	0.043594		Gamma Secretase	gamma-Secretase Inhibitor	Other targeted therapies	Preclinical	Merck Sharp & Dohme
27	Nilotinib	0.0923517	0.0627102	Tasigna	Abl/Bcr-Abl	Abl Inhibitor	Kinase inhibitor	Launched-2007	Novartis
136	AZD0530	0.0922761	0.0409979	Saracatinib	Src, Abl/Bcr-Abl, EGFR	Src and Abl inhibitor	Kinase inhibitor	Phase II	AstraZeneca
6	17-AAG	-0.0922654	0.0412286	Tanespimycin	HSP90	Heat Shock Protein 90 (hsp90) Inhibitor	Other targeted therapies	Phase III	Bristol-Myers Squibb
40	17-AAG	0.0921804	0.0414164	Tanespimycin	HSP90	Heat Shock Protein 90 (hsp90) Inhibitor	Other targeted therapies	Phase III	Bristol-Myers Squibb
114	Erlotinib	0.0920593	0.0416853	Tarceva	EGFR	EGFR Inhibitor	Kinase inhibitor	Launched-2004	Genentech
101	AZD0530	0.0919627	0.0416913	Saracatinib	Src, Abl/Bcr-Abl, EGFR	Src and Abl inhibitor	Kinase inhibitor	Phase II	AstraZeneca
74	Irinotecan	0.0919245	0.108501	Camptosar	Topoisomerase I	DNA Topoisomerase I Inhibitor	Cytotoxic	Launched-1994	Pfizer
36	Topotecan	0.0919202	0.041786	Hycamtin	Topoisomerase I	DNA Topoisomerase I Inhibitor	Cytotoxic	Launched-1996	GlaxoSmithKline
76	PF-2341066	-0.0919106	0.0418074	Crizotinib	c-MET, ALK	c-MET and ALK Inhibitor	Kinase inhibitor	Launched-2011	Pfizer
14	Topotecan	0.0919017	0.0418275	Hycamtin	Topoisomerase I	DNA Topoisomerase I Inhibitor	Cytotoxic	Launched-1996	GlaxoSmithKline
24	PLX4720	0.0918954	0.0435525		RAF	Raf kinase B Inhibitor	Kinase inhibitor	Preclinical	Plexxikon
18	AEW541	-0.0918297	0.042199		IGF-1R	IGF-1R Inhibitor	Kinase inhibitor	Preclinical	Novartis
26	Nutlin-3	-0.0918008	0.0420534		MDM2	MDM2 Inhibitor	Other targeted therapies	Preclinical	Roche
90	PHA-665752	0.0917999	0.042266		c-MET	c-MET Inhibitor	Kinase inhibitor	Preclinical	Pfizer
20	PF-2341066	-0.0917176	0.0422405	Crizotinib	c-MET, ALK	c-MET and ALK Inhibitor	Kinase inhibitor	Launched-2011	Pfizer
69	PD-0325901	0.0917152	0.0422458		MEK	MEK1 and MEK2 Inhibitor	Kinase inhibitor	Discontinued	Pfizer
48	AEW541	0.0916043	0.0427084		IGF-1R	IGF-1R Inhibitor	Kinase inhibitor	Preclinical	Novartis
109	Panobinostat	-0.0914751	0.0436485	Faridak	HDAC	Histone Deacetylase (HDAC) Inhibitor	Other targeted therapies	Pre-Registered	Novartis
28	Nilotinib	-0.0914493	0.0653299	Tasigna	Abl/Bcr-Abl	Abl Inhibitor	Kinase inhibitor	Launched-2007	Novartis
9	RAF265	-0.0913293	0.0536873		Raf kinase B, KDR	Raf kinase B and KDR Inhibitor	Kinase inhibitor	Phase I	Novartis
60	L-685458	0.091246	0.0461939		Gamma Secretase	gamma-Secretase Inhibitor	Other targeted therapies	Preclinical	Merck Sharp & Dohme
101	Lapatinib	0.0912346	0.0433405	Tykerb	EGFR, HER2	EGFR and HER2 Inhibitor	Kinase inhibitor	Launched-2007	GlaxoSmithKline
59	RAF265	-0.0911626	0.0541269		Raf kinase B, KDR	Raf kinase B and KDR Inhibitor	Kinase inhibitor	Phase I	Novartis
41	Topotecan	-0.0911313	0.0435791	Hycamtin	Topoisomerase I	DNA Topoisomerase I Inhibitor	Cytotoxic	Launched-1996	GlaxoSmithKline
81	Lapatinib	0.0911026	0.0436453	Tykerb	EGFR, HER2	EGFR and HER2 Inhibitor	Kinase inhibitor	Launched-2007	GlaxoSmithKline
3	PLX4720	-0.0910543	0.0455174		RAF	Raf kinase B Inhibitor	Kinase inhibitor	Preclinical	Plexxikon
119	Nilotinib	-0.0908454	0.0671325	Tasigna	Abl/Bcr-Abl	Abl Inhibitor	Kinase inhibitor	Launched-2007	Novartis
53	AZD6244	-0.090818	0.0445265	Selumetinib	MEK	MEK1 and MEK2 Inhibitor	Kinase inhibitor	Phase II	AstraZeneca
5	17-AAG	-0.0907539	0.0446776	Tanespimycin	HSP90	Heat Shock Protein 90 (hsp90) Inhibitor	Other targeted therapies	Phase III	Bristol-Myers Squibb
65	Topotecan	-0.0906879	0.0446149	Hycamtin	Topoisomerase I	DNA Topoisomerase I Inhibitor	Cytotoxic	Launched-1996	GlaxoSmithKline
10	Topotecan	-0.0906743	0.0446468	Hycamtin	Topoisomerase I	DNA Topoisomerase I Inhibitor	Cytotoxic	Launched-1996	GlaxoSmithKline
45	Paclitaxel	0.0906447	0.0449358	Taxol	beta-tubulin	Microtubule-Stabilizing Agents	Cytotoxic	Launched-1993	Bristol-Myers Squibb
16	Sorafenib	-0.0906431	0.0449396	Nexavar	Flt3, C-KIT, PDGFRbeta, RET, Raf kinase B, Raf kinase C, VEGFR-1, KDR, FLT4	Multi-kinase inhibitor	Kinase inhibitor	Launched-2005	Bayer
61	Sorafenib	0.0905128	0.0452495	Nexavar	Flt3, C-KIT, PDGFRbeta, RET, Raf kinase B, Raf kinase C, VEGFR-1, KDR, FLT4	Multi-kinase inhibitor	Kinase inhibitor	Launched-2005	Bayer
18	Panobinostat	-0.0904174	0.0461464	Faridak	HDAC	Histone Deacetylase (HDAC) Inhibitor	Other targeted therapies	Pre-Registered	Novartis
5	Sorafenib	-0.0903692	0.0455933	Nexavar	Flt3, C-KIT, PDGFRbeta, RET, Raf kinase B, Raf kinase C, VEGFR-1, KDR, FLT4	Multi-kinase inhibitor	Kinase inhibitor	Launched-2005	Bayer
12	PF-2341066	0.0902949	0.0455503	Crizotinib	c-MET, ALK	c-MET and ALK Inhibitor	Kinase inhibitor	Launched-2011	Pfizer
16	AEW541	-0.0902633	0.045848		IGF-1R	IGF-1R Inhibitor	Kinase inhibitor	Preclinical	Novartis
43	TKI258	-0.0902297	0.0457071	Dovitinib	EGFR, FGFR1, PDGFRbeta, VEGFR-1, KDR	Multi-kinase inhibitor	Kinase inhibitor	Phase III	Novartis
130	L-685458	-0.0899434	0.0494063		Gamma Secretase	gamma-Secretase Inhibitor	Other targeted therapies	Preclinical	Merck Sharp & Dohme
121	PD-0332991	0.0898535	0.0655081		CDK4/6	CDK4/6 Inhibitor	Kinase inhibitor	Phase II	Pfizer
110	Erlotinib	0.0897522	0.0470945	Tarceva	EGFR	EGFR Inhibitor	Kinase inhibitor	Launched-2004	Genentech
82	Irinotecan	-0.089735	0.117204	Camptosar	Topoisomerase I	DNA Topoisomerase I Inhibitor	Cytotoxic	Launched-1994	Pfizer
42	TKI258	-0.0897253	0.046935	Dovitinib	EGFR, FGFR1, PDGFRbeta, VEGFR-1, KDR	Multi-kinase inhibitor	Kinase inhibitor	Phase III	Novartis
48	Topotecan	0.0896548	0.0471089	Hycamtin	Topoisomerase I	DNA Topoisomerase I Inhibitor	Cytotoxic	Launched-1996	GlaxoSmithKline
79	Nutlin-3	-0.0896513	0.0471177		MDM2	MDM2 Inhibitor	Other targeted therapies	Preclinical	Roche
108	PD-0332991	0.0895779	0.0663416		CDK4/6	CDK4/6 Inhibitor	Kinase inhibitor	Phase II	Pfizer
39	PD-0325901	-0.0895756	0.047305		MEK	MEK1 and MEK2 Inhibitor	Kinase inhibitor	Discontinued	Pfizer
107	Irinotecan	-0.0894891	0.118214	Camptosar	Topoisomerase I	DNA Topoisomerase I Inhibitor	Cytotoxic	Launched-1994	Pfizer
111	Nilotinib	0.0893962	0.0716258	Tasigna	Abl/Bcr-Abl	Abl Inhibitor	Kinase inhibitor	Launched-2007	Novartis
40	AZD0530	-0.0893676	0.0478227	Saracatinib	Src, Abl/Bcr-Abl, EGFR	Src and Abl inhibitor	Kinase inhibitor	Phase II	AstraZeneca
10	Lapatinib	0.0893103	0.0479663	Tykerb	EGFR, HER2	EGFR and HER2 Inhibitor	Kinase inhibitor	Launched-2007	GlaxoSmithKline
77	PF-2341066	-0.0892356	0.0481538	Crizotinib	c-MET, ALK	c-MET and ALK Inhibitor	Kinase inhibitor	Launched-2011	Pfizer
16	Panobinostat	-0.0891578	0.049277	Faridak	HDAC	Histone Deacetylase (HDAC) Inhibitor	Other targeted therapies	Pre-Registered	Novartis
64	Nutlin-3	-0.0890906	0.0485199		MDM2	MDM2 Inhibitor	Other targeted therapies	Preclinical	Roche
42	RAF265	0.0890423	0.0599868		Raf kinase B, KDR	Raf kinase B and KDR Inhibitor	Kinase inhibitor	Phase I	Novartis
59	TAE684	-0.0890058	0.0487349		ALK	ALK Inhibitor	Kinase inhibitor	Preclinical	Novartis
53	Lapatinib	-0.0887675	0.0493434	Tykerb	EGFR, HER2	EGFR and HER2 Inhibitor	Kinase inhibitor	Launched-2007	GlaxoSmithKline
76	AEW541	-0.0887016	0.0497464		IGF-1R	IGF-1R Inhibitor	Kinase inhibitor	Preclinical	Novartis
32	Topotecan	0.0886693	0.0495962	Hycamtin	Topoisomerase I	DNA Topoisomerase I Inhibitor	Cytotoxic	Launched-1996	GlaxoSmithKline
59	Lapatinib	-0.0884578	0.0501441	Tykerb	EGFR, HER2	EGFR and HER2 Inhibitor	Kinase inhibitor	Launched-2007	GlaxoSmithKline
26	AZD0530	0.0884507	0.0501624	Saracatinib	Src, Abl/Bcr-Abl, EGFR	Src and Abl inhibitor	Kinase inhibitor	Phase II	AstraZeneca
127	L-685458	0.0883138	0.0536865		Gamma Secretase	gamma-Secretase Inhibitor	Other targeted therapies	Preclinical	Merck Sharp & Dohme
60	Irinotecan	-0.0882863	0.123256	Camptosar	Topoisomerase I	DNA Topoisomerase I Inhibitor	Cytotoxic	Launched-1994	Pfizer
126	AEW541	-0.0882242	0.050992		IGF-1R	IGF-1R Inhibitor	Kinase inhibitor	Preclinical	Novartis
93	L-685458	0.0881986	0.0540003		Gamma Secretase	gamma-Secretase Inhibitor	Other targeted therapies	Preclinical	Merck Sharp & Dohme
135	Lapatinib	-0.0879572	0.051461	Tykerb	EGFR, HER2	EGFR and HER2 Inhibitor	Kinase inhibitor	Launched-2007	GlaxoSmithKline
128	Nutlin-3	0.0878915	0.051636		MDM2	MDM2 Inhibitor	Other targeted therapies	Preclinical	Roche
29	Panobinostat	0.0877691	0.0529324	Faridak	HDAC	Histone Deacetylase (HDAC) Inhibitor	Other targeted therapies	Pre-Registered	Novartis
6	TAE684	0.0877556	0.0519996		ALK	ALK Inhibitor	Kinase inhibitor	Preclinical	Novartis
27	L-685458	0.0877536	0.0552273		Gamma Secretase	gamma-Secretase Inhibitor	Other targeted therapies	Preclinical	Merck Sharp & Dohme
100	RAF265	-0.0877015	0.0639565		Raf kinase B, KDR	Raf kinase B and KDR Inhibitor	Kinase inhibitor	Phase I	Novartis
126	17-AAG	0.087595	0.0526736	Tanespimycin	HSP90	Heat Shock Protein 90 (hsp90) Inhibitor	Other targeted therapies	Phase III	Bristol-Myers Squibb
108	PLX4720	0.087588	0.0544195		RAF	Raf kinase B Inhibitor	Kinase inhibitor	Preclinical	Plexxikon
115	RAF265	0.0875667	0.0643672		Raf kinase B, KDR	Raf kinase B and KDR Inhibitor	Kinase inhibitor	Phase I	Novartis
20	TAE684	-0.0875229	0.0526269		ALK	ALK Inhibitor	Kinase inhibitor	Preclinical	Novartis
65	Sorafenib	-0.0874554	0.053053	Nexavar	Flt3, C-KIT, PDGFRbeta, RET, Raf kinase B, Raf kinase C, VEGFR-1, KDR, FLT4	Multi-kinase inhibitor	Kinase inhibitor	Launched-2005	Bayer
62	PF-2341066	0.0873819	0.0530101	Crizotinib	c-MET, ALK	c-MET and ALK Inhibitor	Kinase inhibitor	Launched-2011	Pfizer
106	Lapatinib	-0.0873113	0.0532026	Tykerb	EGFR, HER2	EGFR and HER2 Inhibitor	Kinase inhibitor	Launched-2007	GlaxoSmithKline
129	TKI258	0.0872798	0.053289	Dovitinib	EGFR, FGFR1, PDGFRbeta, VEGFR-1, KDR	Multi-kinase inhibitor	Kinase inhibitor	Phase III	Novartis
41	Nutlin-3	-0.0871955	0.0535202		MDM2	MDM2 Inhibitor	Other targeted therapies	Preclinical	Roche
135	Topotecan	0.087179	0.0535654	Hycamtin	Topoisomerase I	DNA Topoisomerase I Inhibitor	Cytotoxic	Launched-1996	GlaxoSmithKline
85	Erlotinib	0.0871594	0.0538645	Tarceva	EGFR	EGFR Inhibitor	Kinase inhibitor	Launched-2004	Genentech
86	PF-2341066	-0.087018	0.0540097	Crizotinib	c-MET, ALK	c-MET and ALK Inhibitor	Kinase inhibitor	Launched-2011	Pfizer
6	PLX4720	0.0869996	0.0560661		RAF	Raf kinase B Inhibitor	Kinase inhibitor	Preclinical	Plexxikon
13	PD-0325901	0.0868821	0.0543871		MEK	MEK1 and MEK2 Inhibitor	Kinase inhibitor	Discontinued	Pfizer
2	Lapatinib	-0.086868	0.0544264	Tykerb	EGFR, HER2	EGFR and HER2 Inhibitor	Kinase inhibitor	Launched-2007	GlaxoSmithKline
18	Paclitaxel	-0.0866898	0.0551735	Taxol	beta-tubulin	Microtubule-Stabilizing Agents	Cytotoxic	Launched-1993	Bristol-Myers Squibb
20	Irinotecan	-0.0866814	0.130241	Camptosar	Topoisomerase I	DNA Topoisomerase I Inhibitor	Cytotoxic	Launched-1994	Pfizer
57	Paclitaxel	-0.0866096	0.0553998	Taxol	beta-tubulin	Microtubule-Stabilizing Agents	Cytotoxic	Launched-1993	Bristol-Myers Squibb
1	AEW541	0.0864331	0.0559003		IGF-1R	IGF-1R Inhibitor	Kinase inhibitor	Preclinical	Novartis
101	Sorafenib	0.0862577	0.0564013	Nexavar	Flt3, C-KIT, PDGFRbeta, RET, Raf kinase B, Raf kinase C, VEGFR-1, KDR, FLT4	Multi-kinase inhibitor	Kinase inhibitor	Launched-2005	Bayer
49	RAF265	-0.0862466	0.068506		Raf kinase B, KDR	Raf kinase B and KDR Inhibitor	Kinase inhibitor	Phase I	Novartis
29	PD-0332991	0.0862208	0.0772119		CDK4/6	CDK4/6 Inhibitor	Kinase inhibitor	Phase II	Pfizer
22	Nilotinib	0.0861522	0.0825763	Tasigna	Abl/Bcr-Abl	Abl Inhibitor	Kinase inhibitor	Launched-2007	Novartis
63	PD-0332991	0.0861075	0.0776024		CDK4/6	CDK4/6 Inhibitor	Kinase inhibitor	Phase II	Pfizer
14	Nilotinib	0.086064	0.0828922	Tasigna	Abl/Bcr-Abl	Abl Inhibitor	Kinase inhibitor	Launched-2007	Novartis
42	Paclitaxel	-0.0860342	0.0570454	Taxol	beta-tubulin	Microtubule-Stabilizing Agents	Cytotoxic	Launched-1993	Bristol-Myers Squibb
122	PLX4720	0.0860032	0.0589483		RAF	Raf kinase B Inhibitor	Kinase inhibitor	Preclinical	Plexxikon
62	Sorafenib	0.0859695	0.0572329	Nexavar	Flt3, C-KIT, PDGFRbeta, RET, Raf kinase B, Raf kinase C, VEGFR-1, KDR, FLT4	Multi-kinase inhibitor	Kinase inhibitor	Launched-2005	Bayer
36	PD-0325901	0.0859559	0.0570179		MEK	MEK1 and MEK2 Inhibitor	Kinase inhibitor	Discontinued	Pfizer
68	PD-0332991	0.0859309	0.0782148		CDK4/6	CDK4/6 Inhibitor	Kinase inhibitor	Phase II	Pfizer
122	PF-2341066	-0.0857379	0.0576522	Crizotinib	c-MET, ALK	c-MET and ALK Inhibitor	Kinase inhibitor	Launched-2011	Pfizer
121	PHA-665752	0.0856167	0.0582644		c-MET	c-MET Inhibitor	Kinase inhibitor	Preclinical	Pfizer
82	PD-0325901	0.0855048	0.0583368		MEK	MEK1 and MEK2 Inhibitor	Kinase inhibitor	Discontinued	Pfizer
25	AEW541	-0.08549	0.0586387		IGF-1R	IGF-1R Inhibitor	Kinase inhibitor	Preclinical	Novartis
51	L-685458	-0.0854369	0.0619952		Gamma Secretase	gamma-Secretase Inhibitor	Other targeted therapies	Preclinical	Merck Sharp & Dohme
117	Panobinostat	-0.085393	0.0597106	Faridak	HDAC	Histone Deacetylase (HDAC) Inhibitor	Other targeted therapies	Pre-Registered	Novartis
39	Lapatinib	-0.0852725	0.0590259	Tykerb	EGFR, HER2	EGFR and HER2 Inhibitor	Kinase inhibitor	Launched-2007	GlaxoSmithKline
103	PD-0325901	0.0852709	0.0590305		MEK	MEK1 and MEK2 Inhibitor	Kinase inhibitor	Discontinued	Pfizer
21	Nilotinib	0.0852546	0.0858347	Tasigna	Abl/Bcr-Abl	Abl Inhibitor	Kinase inhibitor	Launched-2007	Novartis
126	AZD6244	-0.0849536	0.0602452	Selumetinib	MEK	MEK1 and MEK2 Inhibitor	Kinase inhibitor	Phase II	AstraZeneca
75	PD-0325901	-0.0849038	0.0601334		MEK	MEK1 and MEK2 Inhibitor	Kinase inhibitor	Discontinued	Pfizer
12	TAE684	0.0848597	0.060267		ALK	ALK Inhibitor	Kinase inhibitor	Preclinical	Novartis
7	PF-2341066	0.0847807	0.0605069	Crizotinib	c-MET, ALK	c-MET and ALK Inhibitor	Kinase inhibitor	Launched-2011	Pfizer
58	Nilotinib	0.0847523	0.0877025	Tasigna	Abl/Bcr-Abl	Abl Inhibitor	Kinase inhibitor	Launched-2007	Novartis
15	L-685458	0.0847212	0.0642197		Gamma Secretase	gamma-Secretase Inhibitor	Other targeted therapies	Preclinical	Merck Sharp & Dohme
68	PF-2341066	-0.0846752	0.0608284	Crizotinib	c-MET, ALK	c-MET and ALK Inhibitor	Kinase inhibitor	Launched-2011	Pfizer
87	Irinotecan	0.0846041	0.139732	Camptosar	Topoisomerase I	DNA Topoisomerase I Inhibitor	Cytotoxic	Launched-1994	Pfizer
120	PF-2341066	0.0845347	0.0612591	Crizotinib	c-MET, ALK	c-MET and ALK Inhibitor	Kinase inhibitor	Launched-2011	Pfizer
68	RAF265	0.0844561	0.0744655		Raf kinase B, KDR	Raf kinase B and KDR Inhibitor	Kinase inhibitor	Phase I	Novartis
18	Erlotinib	-0.0844212	0.0618752	Tarceva	EGFR	EGFR Inhibitor	Kinase inhibitor	Launched-2004	Genentech
104	PF-2341066	0.0843254	0.0619051	Crizotinib	c-MET, ALK	c-MET and ALK Inhibitor	Kinase inhibitor	Launched-2011	Pfizer
31	TAE684	-0.0841428	0.0624735		ALK	ALK Inhibitor	Kinase inhibitor	Preclinical	Novartis
36	17-AAG	0.0840913	0.0629038	Tanespimycin	HSP90	Heat Shock Protein 90 (hsp90) Inhibitor	Other targeted therapies	Phase III	Bristol-Myers Squibb
48	Irinotecan	0.0840764	0.142226	Camptosar	Topoisomerase I	DNA Topoisomerase I Inhibitor	Cytotoxic	Launched-1994	Pfizer
108	17-AAG	0.084038	0.0630711	Tanespimycin	HSP90	Heat Shock Protein 90 (hsp90) Inhibitor	Other targeted therapies	Phase III	Bristol-Myers Squibb
3	TAE684	0.0840372	0.0628039		ALK	ALK Inhibitor	Kinase inhibitor	Preclinical	Novartis
60	17-AAG	-0.0840325	0.0630884	Tanespimycin	HSP90	Heat Shock Protein 90 (hsp90) Inhibitor	Other targeted therapies	Phase III	Bristol-Myers Squibb
98	PHA-665752	-0.0838815	0.0635651		c-MET	c-MET Inhibitor	Kinase inhibitor	Preclinical	Pfizer
27	RAF265	0.0838002	0.0767518		Raf kinase B, KDR	Raf kinase B and KDR Inhibitor	Kinase inhibitor	Phase I	Novartis
12	Erlotinib	0.0837015	0.0641367	Tarceva	EGFR	EGFR Inhibitor	Kinase inhibitor	Launched-2004	Genentech
33	AEW541	0.0836896	0.0641749		IGF-1R	IGF-1R Inhibitor	Kinase inhibitor	Preclinical	Novartis
65	17-AAG	-0.08351	0.0647498	Tanespimycin	HSP90	Heat Shock Protein 90 (hsp90) Inhibitor	Other targeted therapies	Phase III	Bristol-Myers Squibb
3	PHA-665752	0.0834928	0.0648053		c-MET	c-MET Inhibitor	Kinase inhibitor	Preclinical	Pfizer
4	Nilotinib	0.0834807	0.092578	Tasigna	Abl/Bcr-Abl	Abl Inhibitor	Kinase inhibitor	Launched-2007	Novartis
55	LBW242	-0.0834387	0.0649793		IAP	Inhibitor of Apoptosis Proteins (IAP) Inhibitor	Other targeted therapies	Preclinical	Novartis
95	Topotecan	-0.0834196	0.0647665	Hycamtin	Topoisomerase I	DNA Topoisomerase I Inhibitor	Cytotoxic	Launched-1996	GlaxoSmithKline
130	Lapatinib	-0.0833253	0.0650706	Tykerb	EGFR, HER2	EGFR and HER2 Inhibitor	Kinase inhibitor	Launched-2007	GlaxoSmithKline
23	TKI258	-0.0833129	0.0651108	Dovitinib	EGFR, FGFR1, PDGFRbeta, VEGFR-1, KDR	Multi-kinase inhibitor	Kinase inhibitor	Phase III	Novartis
111	Irinotecan	0.0833011	0.145951	Camptosar	Topoisomerase I	DNA Topoisomerase I Inhibitor	Cytotoxic	Launched-1994	Pfizer
128	AZD0530	-0.0831548	0.0656234	Saracatinib	Src, Abl/Bcr-Abl, EGFR	Src and Abl inhibitor	Kinase inhibitor	Phase II	AstraZeneca
115	Nutlin-3	0.0829734	0.0662157		MDM2	MDM2 Inhibitor	Other targeted therapies	Preclinical	Roche
52	L-685458	0.0829574	0.0699828		Gamma Secretase	gamma-Secretase Inhibitor	Other targeted therapies	Preclinical	Merck Sharp & Dohme
64	Sorafenib	-0.0828705	0.0668324	Nexavar	Flt3, C-KIT, PDGFRbeta, RET, Raf kinase B, Raf kinase C, VEGFR-1, KDR, FLT4	Multi-kinase inhibitor	Kinase inhibitor	Launched-2005	Bayer
5	Topotecan	0.0828625	0.06658	Hycamtin	Topoisomerase I	DNA Topoisomerase I Inhibitor	Cytotoxic	Launched-1996	GlaxoSmithKline
117	AZD0530	0.0827277	0.0670247	Saracatinib	Src, Abl/Bcr-Abl, EGFR	Src and Abl inhibitor	Kinase inhibitor	Phase II	AstraZeneca
43	Topotecan	-0.0827007	0.0671143	Hycamtin	Topoisomerase I	DNA Topoisomerase I Inhibitor	Cytotoxic	Launched-1996	GlaxoSmithKline
22	Lapatinib	-0.0826948	0.0671339	Tykerb	EGFR, HER2	EGFR and HER2 Inhibitor	Kinase inhibitor	Launched-2007	GlaxoSmithKline
50	PHA-665752	0.0826605	0.0675282		c-MET	c-MET Inhibitor	Kinase inhibitor	Preclinical	Pfizer
65	Nilotinib	-0.0826245	0.095981	Tasigna	Abl/Bcr-Abl	Abl Inhibitor	Kinase inhibitor	Launched-2007	Novartis
42	Sorafenib	-0.0826003	0.0677288	Nexavar	Flt3, C-KIT, PDGFRbeta, RET, Raf kinase B, Raf kinase C, VEGFR-1, KDR, FLT4	Multi-kinase inhibitor	Kinase inhibitor	Launched-2005	Bayer
81	TKI258	-0.0825593	0.0675841	Dovitinib	EGFR, FGFR1, PDGFRbeta, VEGFR-1, KDR	Multi-kinase inhibitor	Kinase inhibitor	Phase III	Novartis
46	AZD6244	-0.0825298	0.0679641	Selumetinib	MEK	MEK1 and MEK2 Inhibitor	Kinase inhibitor	Phase II	AstraZeneca
18	17-AAG	-0.0825292	0.067966	Tanespimycin	HSP90	Heat Shock Protein 90 (hsp90) Inhibitor	Other targeted therapies	Phase III	Bristol-Myers Squibb
114	PD-0332991	0.0824984	0.0909125		CDK4/6	CDK4/6 Inhibitor	Kinase inhibitor	Phase II	Pfizer
55	Sorafenib	0.0824254	0.0683141	Nexavar	Flt3, C-KIT, PDGFRbeta, RET, Raf kinase B, Raf kinase C, VEGFR-1, KDR, FLT4	Multi-kinase inhibitor	Kinase inhibitor	Launched-2005	Bayer
106	17-AAG	-0.0824072	0.068375	Tanespimycin	HSP90	Heat Shock Protein 90 (hsp90) Inhibitor	Other targeted therapies	Phase III	Bristol-Myers Squibb
40	Vandetanib	-0.0822454	0.0709431	Zactima	Abl, EGFR, Flt3, C-KIT, RET, VEGFR-1, KDR, FLT4	Multi-kinase inhibitor	Kinase inhibitor	Launched-2011	AstraZeneca
89	AEW541	0.0819989	0.069759		IGF-1R	IGF-1R Inhibitor	Kinase inhibitor	Preclinical	Novartis
66	AEW541	-0.0819141	0.070049		IGF-1R	IGF-1R Inhibitor	Kinase inhibitor	Preclinical	Novartis
84	AZD6244	0.081675	0.0708728	Selumetinib	MEK	MEK1 and MEK2 Inhibitor	Kinase inhibitor	Phase II	AstraZeneca
124	AEW541	0.0815785	0.0712074		IGF-1R	IGF-1R Inhibitor	Kinase inhibitor	Preclinical	Novartis
13	PF-2341066	-0.0814778	0.0712681	Crizotinib	c-MET, ALK	c-MET and ALK Inhibitor	Kinase inhibitor	Launched-2011	Pfizer
57	TAE684	-0.0813871	0.0715845		ALK	ALK Inhibitor	Kinase inhibitor	Preclinical	Novartis
20	PHA-665752	-0.0813582	0.0719762		c-MET	c-MET Inhibitor	Kinase inhibitor	Preclinical	Pfizer
59	Erlotinib	-0.0813397	0.0720411	Tarceva	EGFR	EGFR Inhibitor	Kinase inhibitor	Launched-2004	Genentech
38	PF-2341066	-0.0813179	0.0718266	Crizotinib	c-MET, ALK	c-MET and ALK Inhibitor	Kinase inhibitor	Launched-2011	Pfizer
93	TKI258	0.0812494	0.0720667	Dovitinib	EGFR, FGFR1, PDGFRbeta, VEGFR-1, KDR	Multi-kinase inhibitor	Kinase inhibitor	Phase III	Novartis
114	PF-2341066	0.0811891	0.0722787	Crizotinib	c-MET, ALK	c-MET and ALK Inhibitor	Kinase inhibitor	Launched-2011	Pfizer
28	Erlotinib	0.0809975	0.0732499	Tarceva	EGFR	EGFR Inhibitor	Kinase inhibitor	Launched-2004	Genentech
87	PHA-665752	0.0809823	0.0733039		c-MET	c-MET Inhibitor	Kinase inhibitor	Preclinical	Pfizer
40	Nilotinib	-0.0809546	0.102905	Tasigna	Abl/Bcr-Abl	Abl Inhibitor	Kinase inhibitor	Launched-2007	Novartis
36	PHA-665752	0.0808599	0.0737404		c-MET	c-MET Inhibitor	Kinase inhibitor	Preclinical	Pfizer
48	PHA-665752	0.0808524	0.0737675		c-MET	c-MET Inhibitor	Kinase inhibitor	Preclinical	Pfizer
31	PF-2341066	-0.080565	0.0745036	Crizotinib	c-MET, ALK	c-MET and ALK Inhibitor	Kinase inhibitor	Launched-2011	Pfizer
97	AEW541	-0.0805072	0.0750105		IGF-1R	IGF-1R Inhibitor	Kinase inhibitor	Preclinical	Novartis
7	Irinotecan	0.080423	0.160431	Camptosar	Topoisomerase I	DNA Topoisomerase I Inhibitor	Cytotoxic	Launched-1994	Pfizer
15	TAE684	0.0803131	0.0754173		ALK	ALK Inhibitor	Kinase inhibitor	Preclinical	Novartis
125	17-AAG	-0.0802834	0.0758253	Tanespimycin	HSP90	Heat Shock Protein 90 (hsp90) Inhibitor	Other targeted therapies	Phase III	Bristol-Myers Squibb
26	TKI258	-0.0802658	0.0755901	Dovitinib	EGFR, FGFR1, PDGFRbeta, VEGFR-1, KDR	Multi-kinase inhibitor	Kinase inhibitor	Phase III	Novartis
59	17-AAG	-0.0802057	0.07611	Tanespimycin	HSP90	Heat Shock Protein 90 (hsp90) Inhibitor	Other targeted therapies	Phase III	Bristol-Myers Squibb
26	PHA-665752	-0.0801566	0.0762903		c-MET	c-MET Inhibitor	Kinase inhibitor	Preclinical	Pfizer
118	LBW242	0.08014	0.0763513		IAP	Inhibitor of Apoptosis Proteins (IAP) Inhibitor	Other targeted therapies	Preclinical	Novartis
20	Paclitaxel	-0.0800731	0.0765978	Taxol	beta-tubulin	Microtubule-Stabilizing Agents	Cytotoxic	Launched-1993	Bristol-Myers Squibb
36	AZD6244	0.0800053	0.076848	Selumetinib	MEK	MEK1 and MEK2 Inhibitor	Kinase inhibitor	Phase II	AstraZeneca
29	TAE684	0.080001	0.0765622		ALK	ALK Inhibitor	Kinase inhibitor	Preclinical	Novartis
7	Erlotinib	-0.0799957	0.0768837	Tarceva	EGFR	EGFR Inhibitor	Kinase inhibitor	Launched-2004	Genentech
124	Nilotinib	0.079973	0.107157	Tasigna	Abl/Bcr-Abl	Abl Inhibitor	Kinase inhibitor	Launched-2007	Novartis
42	AZD0530	0.0798735	0.0770338	Saracatinib	Src, Abl/Bcr-Abl, EGFR	Src and Abl inhibitor	Kinase inhibitor	Phase II	AstraZeneca
15	AZD6244	0.0798199	0.0775363	Selumetinib	MEK	MEK1 and MEK2 Inhibitor	Kinase inhibitor	Phase II	AstraZeneca
50	Sorafenib	0.0798098	0.0775737	Nexavar	Flt3, C-KIT, PDGFRbeta, RET, Raf kinase B, Raf kinase C, VEGFR-1, KDR, FLT4	Multi-kinase inhibitor	Kinase inhibitor	Launched-2005	Bayer
13	Topotecan	-0.0797739	0.077404	Hycamtin	Topoisomerase I	DNA Topoisomerase I Inhibitor	Cytotoxic	Launched-1996	GlaxoSmithKline
89	TAE684	0.0795891	0.0780946		ALK	ALK Inhibitor	Kinase inhibitor	Preclinical	Novartis
84	PHA-665752	0.0795861	0.0784112		c-MET	c-MET Inhibitor	Kinase inhibitor	Preclinical	Pfizer
86	Vandetanib	-0.0794817	0.0809828	Zactima	Abl, EGFR, Flt3, C-KIT, RET, VEGFR-1, KDR, FLT4	Multi-kinase inhibitor	Kinase inhibitor	Launched-2011	AstraZeneca
94	PF-2341066	0.0794567	0.0785924	Crizotinib	c-MET, ALK	c-MET and ALK Inhibitor	Kinase inhibitor	Launched-2011	Pfizer
68	Sorafenib	-0.0794491	0.0789272	Nexavar	Flt3, C-KIT, PDGFRbeta, RET, Raf kinase B, Raf kinase C, VEGFR-1, KDR, FLT4	Multi-kinase inhibitor	Kinase inhibitor	Launched-2005	Bayer
88	L-685458	-0.0794273	0.0827895		Gamma Secretase	gamma-Secretase Inhibitor	Other targeted therapies	Preclinical	Merck Sharp & Dohme
128	Nilotinib	0.0793181	0.11007	Tasigna	Abl/Bcr-Abl	Abl Inhibitor	Kinase inhibitor	Launched-2007	Novartis
44	Irinotecan	0.0792717	0.166518	Camptosar	Topoisomerase I	DNA Topoisomerase I Inhibitor	Cytotoxic	Launched-1994	Pfizer
115	PD-0325901	0.0792515	0.0793688		MEK	MEK1 and MEK2 Inhibitor	Kinase inhibitor	Discontinued	Pfizer
93	Nutlin-3	0.0792446	0.0793953		MDM2	MDM2 Inhibitor	Other targeted therapies	Preclinical	Roche
114	AZD0530	0.079237	0.0794241	Saracatinib	Src, Abl/Bcr-Abl, EGFR	Src and Abl inhibitor	Kinase inhibitor	Phase II	AstraZeneca
77	RAF265	-0.079198	0.0944427		Raf kinase B, KDR	Raf kinase B and KDR Inhibitor	Kinase inhibitor	Phase I	Novartis
58	AZD0530	0.0791637	0.0797033	Saracatinib	Src, Abl/Bcr-Abl, EGFR	Src and Abl inhibitor	Kinase inhibitor	Phase II	AstraZeneca
64	Nilotinib	-0.0791601	0.110782	Tasigna	Abl/Bcr-Abl	Abl Inhibitor	Kinase inhibitor	Launched-2007	Novartis
20	Topotecan	-0.0791531	0.0797435	Hycamtin	Topoisomerase I	DNA Topoisomerase I Inhibitor	Cytotoxic	Launched-1996	GlaxoSmithKline
128	PHA-665752	0.0790989	0.0802596		c-MET	c-MET Inhibitor	Kinase inhibitor	Preclinical	Pfizer
22	Vandetanib	-0.0790805	0.0825315	Zactima	Abl, EGFR, Flt3, C-KIT, RET, VEGFR-1, KDR, FLT4	Multi-kinase inhibitor	Kinase inhibitor	Launched-2011	AstraZeneca
54	PD-0325901	0.0789667	0.0804572		MEK	MEK1 and MEK2 Inhibitor	Kinase inhibitor	Discontinued	Pfizer
84	AZD0530	-0.0789118	0.0806684	Saracatinib	Src, Abl/Bcr-Abl, EGFR	Src and Abl inhibitor	Kinase inhibitor	Phase II	AstraZeneca
118	Nilotinib	-0.0788735	0.112083	Tasigna	Abl/Bcr-Abl	Abl Inhibitor	Kinase inhibitor	Launched-2007	Novartis
20	Sorafenib	-0.0788009	0.0814078	Nexavar	Flt3, C-KIT, PDGFRbeta, RET, Raf kinase B, Raf kinase C, VEGFR-1, KDR, FLT4	Multi-kinase inhibitor	Kinase inhibitor	Launched-2005	Bayer
49	17-AAG	-0.0787436	0.0816299	Tanespimycin	HSP90	Heat Shock Protein 90 (hsp90) Inhibitor	Other targeted therapies	Phase III	Bristol-Myers Squibb
33	Lapatinib	0.0787294	0.0813729	Tykerb	EGFR, HER2	EGFR and HER2 Inhibitor	Kinase inhibitor	Launched-2007	GlaxoSmithKline
64	Erlotinib	0.078679	0.0818812	Tarceva	EGFR	EGFR Inhibitor	Kinase inhibitor	Launched-2004	Genentech
83	TAE684	0.0784414	0.0824958		ALK	ALK Inhibitor	Kinase inhibitor	Preclinical	Novartis
126	PLX4720	-0.0783786	0.0852986		RAF	Raf kinase B Inhibitor	Kinase inhibitor	Preclinical	Plexxikon
65	Paclitaxel	-0.0783019	0.08336	Taxol	beta-tubulin	Microtubule-Stabilizing Agents	Cytotoxic	Launched-1993	Bristol-Myers Squibb
92	PD-0325901	0.0782507	0.0832462		MEK	MEK1 and MEK2 Inhibitor	Kinase inhibitor	Discontinued	Pfizer
22	AEW541	0.0782386	0.0836103		IGF-1R	IGF-1R Inhibitor	Kinase inhibitor	Preclinical	Novartis
43	AZD6244	-0.0781879	0.0838113	Selumetinib	MEK	MEK1 and MEK2 Inhibitor	Kinase inhibitor	Phase II	AstraZeneca
88	Nutlin-3	-0.0781405	0.0836825		MDM2	MDM2 Inhibitor	Other targeted therapies	Preclinical	Roche
127	Irinotecan	0.0781397	0.172669	Camptosar	Topoisomerase I	DNA Topoisomerase I Inhibitor	Cytotoxic	Launched-1994	Pfizer
11	Lapatinib	0.0781388	0.0836894	Tykerb	EGFR, HER2	EGFR and HER2 Inhibitor	Kinase inhibitor	Launched-2007	GlaxoSmithKline
38	Irinotecan	-0.0781288	0.172729	Camptosar	Topoisomerase I	DNA Topoisomerase I Inhibitor	Cytotoxic	Launched-1994	Pfizer
3	Sorafenib	0.0779188	0.0848843	Nexavar	Flt3, C-KIT, PDGFRbeta, RET, Raf kinase B, Raf kinase C, VEGFR-1, KDR, FLT4	Multi-kinase inhibitor	Kinase inhibitor	Launched-2005	Bayer
130	PF-2341066	-0.0778319	0.0849138	Crizotinib	c-MET, ALK	c-MET and ALK Inhibitor	Kinase inhibitor	Launched-2011	Pfizer
25	Lapatinib	0.0778081	0.0850092	Tykerb	EGFR, HER2	EGFR and HER2 Inhibitor	Kinase inhibitor	Launched-2007	GlaxoSmithKline
9	L-685458	-0.077806	0.0892755		Gamma Secretase	gamma-Secretase Inhibitor	Other targeted therapies	Preclinical	Merck Sharp & Dohme
15	Vandetanib	0.0776932	0.0880724	Zactima	Abl, EGFR, Flt3, C-KIT, RET, VEGFR-1, KDR, FLT4	Multi-kinase inhibitor	Kinase inhibitor	Launched-2011	AstraZeneca
78	TAE684	-0.0775946	0.0858704		ALK	ALK Inhibitor	Kinase inhibitor	Preclinical	Novartis
109	AZD0530	0.0775611	0.0860063	Saracatinib	Src, Abl/Bcr-Abl, EGFR	Src and Abl inhibitor	Kinase inhibitor	Phase II	AstraZeneca
71	Lapatinib	-0.0775378	0.0861005	Tykerb	EGFR, HER2	EGFR and HER2 Inhibitor	Kinase inhibitor	Launched-2007	GlaxoSmithKline
133	17-AAG	-0.077527	0.0864663	Tanespimycin	HSP90	Heat Shock Protein 90 (hsp90) Inhibitor	Other targeted therapies	Phase III	Bristol-Myers Squibb
103	RAF265	0.0774999	0.101741		Raf kinase B, KDR	Raf kinase B and KDR Inhibitor	Kinase inhibitor	Phase I	Novartis
48	RAF265	-0.0774695	0.101875		Raf kinase B, KDR	Raf kinase B and KDR Inhibitor	Kinase inhibitor	Phase I	Novartis
105	RAF265	0.0773959	0.102202		Raf kinase B, KDR	Raf kinase B and KDR Inhibitor	Kinase inhibitor	Phase I	Novartis
13	Nilotinib	-0.0773818	0.119048	Tasigna	Abl/Bcr-Abl	Abl Inhibitor	Kinase inhibitor	Launched-2007	Novartis
80	Nilotinib	-0.0773146	0.11937	Tasigna	Abl/Bcr-Abl	Abl Inhibitor	Kinase inhibitor	Launched-2007	Novartis
136	17-AAG	0.0772677	0.0875264	Tanespimycin	HSP90	Heat Shock Protein 90 (hsp90) Inhibitor	Other targeted therapies	Phase III	Bristol-Myers Squibb
34	Vandetanib	0.0772564	0.0898779	Zactima	Abl, EGFR, Flt3, C-KIT, RET, VEGFR-1, KDR, FLT4	Multi-kinase inhibitor	Kinase inhibitor	Launched-2011	AstraZeneca
2	L-685458	-0.0772408	0.0916304		Gamma Secretase	gamma-Secretase Inhibitor	Other targeted therapies	Preclinical	Merck Sharp & Dohme
33	Erlotinib	0.0772349	0.087661	Tarceva	EGFR	EGFR Inhibitor	Kinase inhibitor	Launched-2004	Genentech
49	LBW242	0.0772189	0.0877269		IAP	Inhibitor of Apoptosis Proteins (IAP) Inhibitor	Other targeted therapies	Preclinical	Novartis
109	AEW541	-0.0771835	0.0878727		IGF-1R	IGF-1R Inhibitor	Kinase inhibitor	Preclinical	Novartis
38	L-685458	-0.0770538	0.0924201		Gamma Secretase	gamma-Secretase Inhibitor	Other targeted therapies	Preclinical	Merck Sharp & Dohme
66	Vandetanib	0.0769518	0.0911543	Zactima	Abl, EGFR, Flt3, C-KIT, RET, VEGFR-1, KDR, FLT4	Multi-kinase inhibitor	Kinase inhibitor	Launched-2011	AstraZeneca
85	Nutlin-3	-0.0769231	0.0886245		MDM2	MDM2 Inhibitor	Other targeted therapies	Preclinical	Roche
103	Vandetanib	0.0768984	0.0913797	Zactima	Abl, EGFR, Flt3, C-KIT, RET, VEGFR-1, KDR, FLT4	Multi-kinase inhibitor	Kinase inhibitor	Launched-2011	AstraZeneca
36	AZD0530	0.0768221	0.0890448	Saracatinib	Src, Abl/Bcr-Abl, EGFR	Src and Abl inhibitor	Kinase inhibitor	Phase II	AstraZeneca
68	Panobinostat	-0.0767669	0.090595	Faridak	HDAC	Histone Deacetylase (HDAC) Inhibitor	Other targeted therapies	Pre-Registered	Novartis
8	RAF265	-0.0767633	0.105043		Raf kinase B, KDR	Raf kinase B and KDR Inhibitor	Kinase inhibitor	Phase I	Novartis
80	Nutlin-3	-0.076726	0.0894461		MDM2	MDM2 Inhibitor	Other targeted therapies	Preclinical	Roche
129	PF-2341066	0.0766026	0.0899641	Crizotinib	c-MET, ALK	c-MET and ALK Inhibitor	Kinase inhibitor	Launched-2011	Pfizer
69	L-685458	-0.0765923	0.094393		Gamma Secretase	gamma-Secretase Inhibitor	Other targeted therapies	Preclinical	Merck Sharp & Dohme
124	PLX4720	0.0765448	0.0928824		RAF	Raf kinase B Inhibitor	Kinase inhibitor	Preclinical	Plexxikon
99	Nilotinib	-0.0765268	0.12319	Tasigna	Abl/Bcr-Abl	Abl Inhibitor	Kinase inhibitor	Launched-2007	Novartis
107	L-685458	-0.0764689	0.0949264		Gamma Secretase	gamma-Secretase Inhibitor	Other targeted therapies	Preclinical	Merck Sharp & Dohme
135	17-AAG	-0.0764392	0.0909837	Tanespimycin	HSP90	Heat Shock Protein 90 (hsp90) Inhibitor	Other targeted therapies	Phase III	Bristol-Myers Squibb
36	Erlotinib	0.0764118	0.0910999	Tarceva	EGFR	EGFR Inhibitor	Kinase inhibitor	Launched-2004	Genentech
22	RAF265	0.076378	0.106803		Raf kinase B, KDR	Raf kinase B and KDR Inhibitor	Kinase inhibitor	Phase I	Novartis
47	L-685458	0.0763566	0.0954139		Gamma Secretase	gamma-Secretase Inhibitor	Other targeted therapies	Preclinical	Merck Sharp & Dohme
45	17-AAG	0.076306	0.0915497	Tanespimycin	HSP90	Heat Shock Protein 90 (hsp90) Inhibitor	Other targeted therapies	Phase III	Bristol-Myers Squibb
52	PD-0325901	-0.0762546	0.0914366		MEK	MEK1 and MEK2 Inhibitor	Kinase inhibitor	Discontinued	Pfizer
76	Paclitaxel	-0.076242	0.0918223	Taxol	beta-tubulin	Microtubule-Stabilizing Agents	Cytotoxic	Launched-1993	Bristol-Myers Squibb
131	AEW541	0.0762078	0.0919684		IGF-1R	IGF-1R Inhibitor	Kinase inhibitor	Preclinical	Novartis
132	AEW541	0.0762078	0.0919684		IGF-1R	IGF-1R Inhibitor	Kinase inhibitor	Preclinical	Novartis
53	LBW242	-0.0761731	0.0921169		IAP	Inhibitor of Apoptosis Proteins (IAP) Inhibitor	Other targeted therapies	Preclinical	Novartis
27	Erlotinib	0.076122	0.0923359	Tarceva	EGFR	EGFR Inhibitor	Kinase inhibitor	Launched-2004	Genentech
25	PHA-665752	-0.0759648	0.093012		c-MET	c-MET Inhibitor	Kinase inhibitor	Preclinical	Pfizer
69	Irinotecan	-0.0759061	0.1853	Camptosar	Topoisomerase I	DNA Topoisomerase I Inhibitor	Cytotoxic	Launched-1994	Pfizer
135	Nilotinib	-0.0759044	0.126276	Tasigna	Abl/Bcr-Abl	Abl Inhibitor	Kinase inhibitor	Launched-2007	Novartis
109	PF-2341066	-0.075758	0.0935715	Crizotinib	c-MET, ALK	c-MET and ALK Inhibitor	Kinase inhibitor	Launched-2011	Pfizer
87	TAE684	-0.0757112	0.0937746		ALK	ALK Inhibitor	Kinase inhibitor	Preclinical	Novartis
39	Nilotinib	-0.0756536	0.127536	Tasigna	Abl/Bcr-Abl	Abl Inhibitor	Kinase inhibitor	Launched-2007	Novartis
55	Paclitaxel	0.0756359	0.0944396	Taxol	beta-tubulin	Microtubule-Stabilizing Agents	Cytotoxic	Launched-1993	Bristol-Myers Squibb
113	PD-0325901	-0.0755801	0.0943459		MEK	MEK1 and MEK2 Inhibitor	Kinase inhibitor	Discontinued	Pfizer
9	TAE684	-0.0755737	0.0943739		ALK	ALK Inhibitor	Kinase inhibitor	Preclinical	Novartis
121	Paclitaxel	0.0755708	0.0947244	Taxol	beta-tubulin	Microtubule-Stabilizing Agents	Cytotoxic	Launched-1993	Bristol-Myers Squibb
100	PHA-665752	-0.0755446	0.094839		c-MET	c-MET Inhibitor	Kinase inhibitor	Preclinical	Pfizer
62	LBW242	0.0754858	0.0950967		IAP	Inhibitor of Apoptosis Proteins (IAP) Inhibitor	Other targeted therapies	Preclinical	Novartis
23	PHA-665752	-0.0754823	0.0951122		c-MET	c-MET Inhibitor	Kinase inhibitor	Preclinical	Pfizer
11	Nutlin-3	0.0754481	0.0949238		MDM2	MDM2 Inhibitor	Other targeted therapies	Preclinical	Roche
56	RAF265	-0.0753857	0.111445		Raf kinase B, KDR	Raf kinase B and KDR Inhibitor	Kinase inhibitor	Phase I	Novartis
74	Panobinostat	-0.0753167	0.0968687	Faridak	HDAC	Histone Deacetylase (HDAC) Inhibitor	Other targeted therapies	Pre-Registered	Novartis
19	AZD6244	0.0752773	0.0960158	Selumetinib	MEK	MEK1 and MEK2 Inhibitor	Kinase inhibitor	Phase II	AstraZeneca
25	AZD0530	0.0752723	0.0956981	Saracatinib	Src, Abl/Bcr-Abl, EGFR	Src and Abl inhibitor	Kinase inhibitor	Phase II	AstraZeneca
69	Topotecan	-0.075227	0.0958981	Hycamtin	Topoisomerase I	DNA Topoisomerase I Inhibitor	Cytotoxic	Launched-1996	GlaxoSmithKline
64	Vandetanib	0.074825	0.100476	Zactima	Abl, EGFR, Flt3, C-KIT, RET, VEGFR-1, KDR, FLT4	Multi-kinase inhibitor	Kinase inhibitor	Launched-2011	AstraZeneca
40	PD-0332991	-0.0748094	0.125354		CDK4/6	CDK4/6 Inhibitor	Kinase inhibitor	Phase II	Pfizer
26	Nilotinib	-0.0747852	0.131974	Tasigna	Abl/Bcr-Abl	Abl Inhibitor	Kinase inhibitor	Launched-2007	Novartis
108	Erlotinib	0.0747062	0.0985694	Tarceva	EGFR	EGFR Inhibitor	Kinase inhibitor	Launched-2004	Genentech
114	TAE684	0.0747044	0.0982328		ALK	ALK Inhibitor	Kinase inhibitor	Preclinical	Novartis
26	17-AAG	-0.0745263	0.0993852	Tanespimycin	HSP90	Heat Shock Protein 90 (hsp90) Inhibitor	Other targeted therapies	Phase III	Bristol-Myers Squibb
30	Erlotinib	-0.074514	0.0994408	Tarceva	EGFR	EGFR Inhibitor	Kinase inhibitor	Launched-2004	Genentech
60	TKI258	-0.0744942	0.0991849	Dovitinib	EGFR, FGFR1, PDGFRbeta, VEGFR-1, KDR	Multi-kinase inhibitor	Kinase inhibitor	Phase III	Novartis
95	Panobinostat	-0.0744683	0.100697	Faridak	HDAC	Histone Deacetylase (HDAC) Inhibitor	Other targeted therapies	Pre-Registered	Novartis
14	PHA-665752	0.0744514	0.0997263		c-MET	c-MET Inhibitor	Kinase inhibitor	Preclinical	Pfizer
115	TAE684	0.0743641	0.0997777		ALK	ALK Inhibitor	Kinase inhibitor	Preclinical	Novartis
54	AZD6244	0.0743596	0.100146	Selumetinib	MEK	MEK1 and MEK2 Inhibitor	Kinase inhibitor	Phase II	AstraZeneca
111	RAF265	0.0743561	0.116428		Raf kinase B, KDR	Raf kinase B and KDR Inhibitor	Kinase inhibitor	Phase I	Novartis
124	Paclitaxel	-0.0743323	0.10027	Taxol	beta-tubulin	Microtubule-Stabilizing Agents	Cytotoxic	Launched-1993	Bristol-Myers Squibb
8	AZD6244	0.0743133	0.100358	Selumetinib	MEK	MEK1 and MEK2 Inhibitor	Kinase inhibitor	Phase II	AstraZeneca
53	Vandetanib	-0.0742205	0.10326	Zactima	Abl, EGFR, Flt3, C-KIT, RET, VEGFR-1, KDR, FLT4	Multi-kinase inhibitor	Kinase inhibitor	Launched-2011	AstraZeneca
17	AZD0530	0.074161	0.100709	Saracatinib	Src, Abl/Bcr-Abl, EGFR	Src and Abl inhibitor	Kinase inhibitor	Phase II	AstraZeneca
37	Vandetanib	0.0741361	0.103653	Zactima	Abl, EGFR, Flt3, C-KIT, RET, VEGFR-1, KDR, FLT4	Multi-kinase inhibitor	Kinase inhibitor	Launched-2011	AstraZeneca
50	RAF265	0.0739095	0.118643		Raf kinase B, KDR	Raf kinase B and KDR Inhibitor	Kinase inhibitor	Phase I	Novartis
91	PD-0325901	-0.0738325	0.102229		MEK	MEK1 and MEK2 Inhibitor	Kinase inhibitor	Discontinued	Pfizer
30	PD-0325901	-0.07377	0.10252		MEK	MEK1 and MEK2 Inhibitor	Kinase inhibitor	Discontinued	Pfizer
50	PD-0332991	0.0737147	0.13099		CDK4/6	CDK4/6 Inhibitor	Kinase inhibitor	Phase II	Pfizer
98	Nilotinib	-0.0737062	0.137654	Tasigna	Abl/Bcr-Abl	Abl Inhibitor	Kinase inhibitor	Launched-2007	Novartis
123	Sorafenib	-0.0737016	0.103192	Nexavar	Flt3, C-KIT, PDGFRbeta, RET, Raf kinase B, Raf kinase C, VEGFR-1, KDR, FLT4	Multi-kinase inhibitor	Kinase inhibitor	Launched-2005	Bayer
65	PD-0332991	-0.073687	0.131136		CDK4/6	CDK4/6 Inhibitor	Kinase inhibitor	Phase II	Pfizer
61	PLX4720	-0.0736712	0.105842		RAF	Raf kinase B Inhibitor	Kinase inhibitor	Preclinical	Plexxikon
53	Sorafenib	-0.0736256	0.103549	Nexavar	Flt3, C-KIT, PDGFRbeta, RET, Raf kinase B, Raf kinase C, VEGFR-1, KDR, FLT4	Multi-kinase inhibitor	Kinase inhibitor	Launched-2005	Bayer
120	PD-0325901	0.0736004	0.103314		MEK	MEK1 and MEK2 Inhibitor	Kinase inhibitor	Discontinued	Pfizer
79	Irinotecan	-0.0735537	0.199327	Camptosar	Topoisomerase I	DNA Topoisomerase I Inhibitor	Cytotoxic	Launched-1994	Pfizer
65	RAF265	-0.0735495	0.120452		Raf kinase B, KDR	Raf kinase B and KDR Inhibitor	Kinase inhibitor	Phase I	Novartis
56	PD-0325901	-0.0735331	0.103631		MEK	MEK1 and MEK2 Inhibitor	Kinase inhibitor	Discontinued	Pfizer
49	Paclitaxel	-0.0735236	0.104029	Taxol	beta-tubulin	Microtubule-Stabilizing Agents	Cytotoxic	Launched-1993	Bristol-Myers Squibb
125	LBW242	0.073466	0.104301		IAP	Inhibitor of Apoptosis Proteins (IAP) Inhibitor	Other targeted therapies	Preclinical	Novartis
52	TAE684	0.0733335	0.104573		ALK	ALK Inhibitor	Kinase inhibitor	Preclinical	Novartis
133	PLX4720	-0.0732922	0.107653		RAF	Raf kinase B Inhibitor	Kinase inhibitor	Preclinical	Plexxikon
21	AZD0530	-0.0732784	0.104835	Saracatinib	Src, Abl/Bcr-Abl, EGFR	Src and Abl inhibitor	Kinase inhibitor	Phase II	AstraZeneca
37	RAF265	0.0732114	0.122171		Raf kinase B, KDR	Raf kinase B and KDR Inhibitor	Kinase inhibitor	Phase I	Novartis
39	LBW242	0.0730658	0.106206		IAP	Inhibitor of Apoptosis Proteins (IAP) Inhibitor	Other targeted therapies	Preclinical	Novartis
114	PHA-665752	0.0730493	0.106285		c-MET	c-MET Inhibitor	Kinase inhibitor	Preclinical	Pfizer
72	Erlotinib	-0.0729873	0.106583	Tarceva	EGFR	EGFR Inhibitor	Kinase inhibitor	Launched-2004	Genentech
69	AZD6244	0.072969	0.106671	Selumetinib	MEK	MEK1 and MEK2 Inhibitor	Kinase inhibitor	Phase II	AstraZeneca
49	TAE684	-0.072924	0.106529		ALK	ALK Inhibitor	Kinase inhibitor	Preclinical	Novartis
121	RAF265	-0.0728908	0.123818		Raf kinase B, KDR	Raf kinase B and KDR Inhibitor	Kinase inhibitor	Phase I	Novartis
11	17-AAG	-0.0728873	0.107065	Tanespimycin	HSP90	Heat Shock Protein 90 (hsp90) Inhibitor	Other targeted therapies	Phase III	Bristol-Myers Squibb
39	17-AAG	0.0728708	0.107144	Tanespimycin	HSP90	Heat Shock Protein 90 (hsp90) Inhibitor	Other targeted therapies	Phase III	Bristol-Myers Squibb
98	L-685458	-0.0725876	0.11296		Gamma Secretase	gamma-Secretase Inhibitor	Other targeted therapies	Preclinical	Merck Sharp & Dohme
122	Nilotinib	-0.0723511	0.145052	Tasigna	Abl/Bcr-Abl	Abl Inhibitor	Kinase inhibitor	Launched-2007	Novartis
110	TKI258	0.072342	0.109358	Dovitinib	EGFR, FGFR1, PDGFRbeta, VEGFR-1, KDR	Multi-kinase inhibitor	Kinase inhibitor	Phase III	Novartis
13	Nutlin-3	-0.072323	0.109451		MDM2	MDM2 Inhibitor	Other targeted therapies	Preclinical	Roche
107	PD-0325901	-0.0723225	0.109454		MEK	MEK1 and MEK2 Inhibitor	Kinase inhibitor	Discontinued	Pfizer
130	TAE684	-0.0722842	0.109642		ALK	ALK Inhibitor	Kinase inhibitor	Preclinical	Novartis
75	Nilotinib	-0.0722677	0.145517	Tasigna	Abl/Bcr-Abl	Abl Inhibitor	Kinase inhibitor	Launched-2007	Novartis
3	AZD6244	-0.0722309	0.110269	Selumetinib	MEK	MEK1 and MEK2 Inhibitor	Kinase inhibitor	Phase II	AstraZeneca
41	TKI258	-0.07223	0.109909	Dovitinib	EGFR, FGFR1, PDGFRbeta, VEGFR-1, KDR	Multi-kinase inhibitor	Kinase inhibitor	Phase III	Novartis
31	Paclitaxel	-0.0721409	0.110714	Taxol	beta-tubulin	Microtubule-Stabilizing Agents	Cytotoxic	Launched-1993	Bristol-Myers Squibb
40	RAF265	-0.0720425	0.12826		Raf kinase B, KDR	Raf kinase B and KDR Inhibitor	Kinase inhibitor	Phase I	Novartis
63	L-685458	0.0719755	0.116035		Gamma Secretase	gamma-Secretase Inhibitor	Other targeted therapies	Preclinical	Merck Sharp & Dohme
55	AEW541	-0.0719472	0.111676		IGF-1R	IGF-1R Inhibitor	Kinase inhibitor	Preclinical	Novartis
57	Topotecan	-0.0719336	0.111378	Hycamtin	Topoisomerase I	DNA Topoisomerase I Inhibitor	Cytotoxic	Launched-1996	GlaxoSmithKline
122	17-AAG	0.0719085	0.11187	Tanespimycin	HSP90	Heat Shock Protein 90 (hsp90) Inhibitor	Other targeted therapies	Phase III	Bristol-Myers Squibb
15	PD-0332991	0.0719036	0.140743		CDK4/6	CDK4/6 Inhibitor	Kinase inhibitor	Phase II	Pfizer
25	TAE684	-0.0718798	0.111646		ALK	ALK Inhibitor	Kinase inhibitor	Preclinical	Novartis
59	PLX4720	0.0716779	0.115643		RAF	Raf kinase B Inhibitor	Kinase inhibitor	Preclinical	Plexxikon
79	Topotecan	-0.0715816	0.113143	Hycamtin	Topoisomerase I	DNA Topoisomerase I Inhibitor	Cytotoxic	Launched-1996	GlaxoSmithKline
116	Erlotinib	0.071537	0.113737	Tarceva	EGFR	EGFR Inhibitor	Kinase inhibitor	Launched-2004	Genentech
70	TKI258	0.0714969	0.113571	Dovitinib	EGFR, FGFR1, PDGFRbeta, VEGFR-1, KDR	Multi-kinase inhibitor	Kinase inhibitor	Phase III	Novartis
122	Paclitaxel	-0.0714686	0.114084	Taxol	beta-tubulin	Microtubule-Stabilizing Agents	Cytotoxic	Launched-1993	Bristol-Myers Squibb
12	Paclitaxel	0.0713996	0.114434	Taxol	beta-tubulin	Microtubule-Stabilizing Agents	Cytotoxic	Launched-1993	Bristol-Myers Squibb
109	Paclitaxel	-0.0713975	0.114445	Taxol	beta-tubulin	Microtubule-Stabilizing Agents	Cytotoxic	Launched-1993	Bristol-Myers Squibb
114	Sorafenib	0.0712057	0.115423	Nexavar	Flt3, C-KIT, PDGFRbeta, RET, Raf kinase B, Raf kinase C, VEGFR-1, KDR, FLT4	Multi-kinase inhibitor	Kinase inhibitor	Launched-2005	Bayer
117	PLX4720	0.0711961	0.118116		RAF	Raf kinase B Inhibitor	Kinase inhibitor	Preclinical	Plexxikon
108	RAF265	0.0711758	0.132925		Raf kinase B, KDR	Raf kinase B and KDR Inhibitor	Kinase inhibitor	Phase I	Novartis
55	TAE684	-0.0711207	0.115487		ALK	ALK Inhibitor	Kinase inhibitor	Preclinical	Novartis
135	RAF265	0.0710996	0.133342		Raf kinase B, KDR	Raf kinase B and KDR Inhibitor	Kinase inhibitor	Phase I	Novartis
106	Paclitaxel	-0.071098	0.115976	Taxol	beta-tubulin	Microtubule-Stabilizing Agents	Cytotoxic	Launched-1993	Bristol-Myers Squibb
110	Nilotinib	0.0710646	0.152352	Tasigna	Abl/Bcr-Abl	Abl Inhibitor	Kinase inhibitor	Launched-2007	Novartis
43	Nilotinib	-0.0710539	0.152414	Tasigna	Abl/Bcr-Abl	Abl Inhibitor	Kinase inhibitor	Launched-2007	Novartis
136	Nilotinib	-0.0710497	0.152438	Tasigna	Abl/Bcr-Abl	Abl Inhibitor	Kinase inhibitor	Launched-2007	Novartis
4	Paclitaxel	0.0710488	0.116229	Taxol	beta-tubulin	Microtubule-Stabilizing Agents	Cytotoxic	Launched-1993	Bristol-Myers Squibb
62	Nilotinib	0.0709462	0.153038	Tasigna	Abl/Bcr-Abl	Abl Inhibitor	Kinase inhibitor	Launched-2007	Novartis
107	Topotecan	-0.070846	0.116902	Hycamtin	Topoisomerase I	DNA Topoisomerase I Inhibitor	Cytotoxic	Launched-1996	GlaxoSmithKline
60	PLX4720	-0.070755	0.120416		RAF	Raf kinase B Inhibitor	Kinase inhibitor	Preclinical	Plexxikon
92	AEW541	0.0706195	0.118455		IGF-1R	IGF-1R Inhibitor	Kinase inhibitor	Preclinical	Novartis
102	PD-0332991	-0.0705815	0.148207		CDK4/6	CDK4/6 Inhibitor	Kinase inhibitor	Phase II	Pfizer
105	Vandetanib	-0.0704564	0.121993	Zactima	Abl, EGFR, Flt3, C-KIT, RET, VEGFR-1, KDR, FLT4	Multi-kinase inhibitor	Kinase inhibitor	Launched-2011	AstraZeneca
23	TAE684	-0.07035	0.119491		ALK	ALK Inhibitor	Kinase inhibitor	Preclinical	Novartis
86	Paclitaxel	-0.0702975	0.120147	Taxol	beta-tubulin	Microtubule-Stabilizing Agents	Cytotoxic	Launched-1993	Bristol-Myers Squibb
133	Nutlin-3	0.0702592	0.11997		MDM2	MDM2 Inhibitor	Other targeted therapies	Preclinical	Roche
15	RAF265	0.0702536	0.138032		Raf kinase B, KDR	Raf kinase B and KDR Inhibitor	Kinase inhibitor	Phase I	Novartis
45	Topotecan	0.0702063	0.120249	Hycamtin	Topoisomerase I	DNA Topoisomerase I Inhibitor	Cytotoxic	Launched-1996	GlaxoSmithKline
136	Erlotinib	0.0701519	0.120917	Tarceva	EGFR	EGFR Inhibitor	Kinase inhibitor	Launched-2004	Genentech
61	Lapatinib	0.0701111	0.120754	Tykerb	EGFR, HER2	EGFR and HER2 Inhibitor	Kinase inhibitor	Launched-2007	GlaxoSmithKline
106	TAE684	-0.0700392	0.121136		ALK	ALK Inhibitor	Kinase inhibitor	Preclinical	Novartis
100	TKI258	-0.0700312	0.121179	Dovitinib	EGFR, FGFR1, PDGFRbeta, VEGFR-1, KDR	Multi-kinase inhibitor	Kinase inhibitor	Phase III	Novartis
45	Erlotinib	0.0699955	0.12175	Tarceva	EGFR	EGFR Inhibitor	Kinase inhibitor	Launched-2004	Genentech
92	TAE684	0.0699546	0.121587		ALK	ALK Inhibitor	Kinase inhibitor	Preclinical	Novartis
88	PLX4720	0.0699291	0.124816		RAF	Raf kinase B Inhibitor	Kinase inhibitor	Preclinical	Plexxikon
15	PHA-665752	0.0699152	0.122179		c-MET	c-MET Inhibitor	Kinase inhibitor	Preclinical	Pfizer
112	TAE684	-0.0698625	0.122079		ALK	ALK Inhibitor	Kinase inhibitor	Preclinical	Novartis
80	AZD0530	0.0698506	0.122143	Saracatinib	Src, Abl/Bcr-Abl, EGFR	Src and Abl inhibitor	Kinase inhibitor	Phase II	AstraZeneca
41	TAE684	-0.0698302	0.122252		ALK	ALK Inhibitor	Kinase inhibitor	Preclinical	Novartis
32	Irinotecan	0.0697822	0.2234	Camptosar	Topoisomerase I	DNA Topoisomerase I Inhibitor	Cytotoxic	Launched-1994	Pfizer
76	RAF265	-0.0697729	0.140754		Raf kinase B, KDR	Raf kinase B and KDR Inhibitor	Kinase inhibitor	Phase I	Novartis
75	Vandetanib	-0.0697362	0.125862	Zactima	Abl, EGFR, Flt3, C-KIT, RET, VEGFR-1, KDR, FLT4	Multi-kinase inhibitor	Kinase inhibitor	Launched-2011	AstraZeneca
118	Nutlin-3	-0.0696914	0.122998		MDM2	MDM2 Inhibitor	Other targeted therapies	Preclinical	Roche
98	Paclitaxel	-0.0696621	0.12354	Taxol	beta-tubulin	Microtubule-Stabilizing Agents	Cytotoxic	Launched-1993	Bristol-Myers Squibb
4	Lapatinib	-0.069618	0.123394	Tykerb	EGFR, HER2	EGFR and HER2 Inhibitor	Kinase inhibitor	Launched-2007	GlaxoSmithKline
22	PD-0325901	-0.0695725	0.123639		MEK	MEK1 and MEK2 Inhibitor	Kinase inhibitor	Discontinued	Pfizer
113	AEW541	-0.0695506	0.124143		IGF-1R	IGF-1R Inhibitor	Kinase inhibitor	Preclinical	Novartis
32	PD-0332991	0.0695445	0.15427		CDK4/6	CDK4/6 Inhibitor	Kinase inhibitor	Phase II	Pfizer
68	17-AAG	0.06953	0.124254	Tanespimycin	HSP90	Heat Shock Protein 90 (hsp90) Inhibitor	Other targeted therapies	Phase III	Bristol-Myers Squibb
107	Panobinostat	-0.0694932	0.125618	Faridak	HDAC	Histone Deacetylase (HDAC) Inhibitor	Other targeted therapies	Pre-Registered	Novartis
71	17-AAG	-0.0694468	0.124706	Tanespimycin	HSP90	Heat Shock Protein 90 (hsp90) Inhibitor	Other targeted therapies	Phase III	Bristol-Myers Squibb
60	LBW242	0.069408	0.124917		IAP	Inhibitor of Apoptosis Proteins (IAP) Inhibitor	Other targeted therapies	Preclinical	Novartis
31	Vandetanib	-0.0694059	0.127668	Zactima	Abl, EGFR, Flt3, C-KIT, RET, VEGFR-1, KDR, FLT4	Multi-kinase inhibitor	Kinase inhibitor	Launched-2011	AstraZeneca
6	PD-0325901	-0.0693478	0.124859		MEK	MEK1 and MEK2 Inhibitor	Kinase inhibitor	Discontinued	Pfizer
18	TAE684	-0.0693355	0.124926		ALK	ALK Inhibitor	Kinase inhibitor	Preclinical	Novartis
81	Vandetanib	0.0692705	0.128414	Zactima	Abl, EGFR, Flt3, C-KIT, RET, VEGFR-1, KDR, FLT4	Multi-kinase inhibitor	Kinase inhibitor	Launched-2011	AstraZeneca
106	PD-0332991	0.0692384	0.156095		CDK4/6	CDK4/6 Inhibitor	Kinase inhibitor	Phase II	Pfizer
79	RAF265	0.0691946	0.144081		Raf kinase B, KDR	Raf kinase B and KDR Inhibitor	Kinase inhibitor	Phase I	Novartis
26	Erlotinib	0.0691546	0.126303	Tarceva	EGFR	EGFR Inhibitor	Kinase inhibitor	Launched-2004	Genentech
52	AEW541	0.0691231	0.126476		IGF-1R	IGF-1R Inhibitor	Kinase inhibitor	Preclinical	Novartis
16	17-AAG	-0.0691203	0.126492	Tanespimycin	HSP90	Heat Shock Protein 90 (hsp90) Inhibitor	Other targeted therapies	Phase III	Bristol-Myers Squibb
86	Panobinostat	-0.0690651	0.127969	Faridak	HDAC	Histone Deacetylase (HDAC) Inhibitor	Other targeted therapies	Pre-Registered	Novartis
8	PD-0332991	-0.0689536	0.157807		CDK4/6	CDK4/6 Inhibitor	Kinase inhibitor	Phase II	Pfizer
81	Erlotinib	0.068937	0.127502	Tarceva	EGFR	EGFR Inhibitor	Kinase inhibitor	Launched-2004	Genentech
61	Irinotecan	0.0689216	0.229172	Camptosar	Topoisomerase I	DNA Topoisomerase I Inhibitor	Cytotoxic	Launched-1994	Pfizer
73	Vandetanib	-0.0689079	0.130429	Zactima	Abl, EGFR, Flt3, C-KIT, RET, VEGFR-1, KDR, FLT4	Multi-kinase inhibitor	Kinase inhibitor	Launched-2011	AstraZeneca
90	TAE684	0.0687906	0.127924		ALK	ALK Inhibitor	Kinase inhibitor	Preclinical	Novartis
130	Vandetanib	0.0687329	0.13141	Zactima	Abl, EGFR, Flt3, C-KIT, RET, VEGFR-1, KDR, FLT4	Multi-kinase inhibitor	Kinase inhibitor	Launched-2011	AstraZeneca
16	PD-0332991	-0.068714	0.159259		CDK4/6	CDK4/6 Inhibitor	Kinase inhibitor	Phase II	Pfizer
16	PF-2341066	-0.0685125	0.129475	Crizotinib	c-MET, ALK	c-MET and ALK Inhibitor	Kinase inhibitor	Launched-2011	Pfizer
124	Sorafenib	-0.0684555	0.130188	Nexavar	Flt3, C-KIT, PDGFRbeta, RET, Raf kinase B, Raf kinase C, VEGFR-1, KDR, FLT4	Multi-kinase inhibitor	Kinase inhibitor	Launched-2005	Bayer
124	Lapatinib	0.0684236	0.129974	Tykerb	EGFR, HER2	EGFR and HER2 Inhibitor	Kinase inhibitor	Launched-2007	GlaxoSmithKline
35	Panobinostat	0.0684208	0.131571	Faridak	HDAC	Histone Deacetylase (HDAC) Inhibitor	Other targeted therapies	Pre-Registered	Novartis
105	PLX4720	0.0684058	0.133259		RAF	Raf kinase B Inhibitor	Kinase inhibitor	Preclinical	Plexxikon
104	Nutlin-3	0.0683873	0.130178		MDM2	MDM2 Inhibitor	Other targeted therapies	Preclinical	Roche
59	PHA-665752	-0.0683818	0.130603		c-MET	c-MET Inhibitor	Kinase inhibitor	Preclinical	Pfizer
22	TAE684	0.0683556	0.130357		ALK	ALK Inhibitor	Kinase inhibitor	Preclinical	Novartis
58	Nutlin-3	-0.0683453	0.130415		MDM2	MDM2 Inhibitor	Other targeted therapies	Preclinical	Roche
20	Nilotinib	-0.0682842	0.169078	Tasigna	Abl/Bcr-Abl	Abl Inhibitor	Kinase inhibitor	Launched-2007	Novartis
51	Lapatinib	0.068282	0.130772	Tykerb	EGFR, HER2	EGFR and HER2 Inhibitor	Kinase inhibitor	Launched-2007	GlaxoSmithKline
134	AZD0530	0.0682556	0.130921	Saracatinib	Src, Abl/Bcr-Abl, EGFR	Src and Abl inhibitor	Kinase inhibitor	Phase II	AstraZeneca
74	AEW541	-0.0682121	0.131562		IGF-1R	IGF-1R Inhibitor	Kinase inhibitor	Preclinical	Novartis
93	PHA-665752	0.0681248	0.132057		c-MET	c-MET Inhibitor	Kinase inhibitor	Preclinical	Pfizer
25	PF-2341066	-0.068041	0.132139	Crizotinib	c-MET, ALK	c-MET and ALK Inhibitor	Kinase inhibitor	Launched-2011	Pfizer
96	Vandetanib	0.0680266	0.135428	Zactima	Abl, EGFR, Flt3, C-KIT, RET, VEGFR-1, KDR, FLT4	Multi-kinase inhibitor	Kinase inhibitor	Launched-2011	AstraZeneca
94	PHA-665752	0.0680228	0.132638		c-MET	c-MET Inhibitor	Kinase inhibitor	Preclinical	Pfizer
29	Irinotecan	0.0679386	0.235894	Camptosar	Topoisomerase I	DNA Topoisomerase I Inhibitor	Cytotoxic	Launched-1994	Pfizer
123	RAF265	-0.0679329	0.15155		Raf kinase B, KDR	Raf kinase B and KDR Inhibitor	Kinase inhibitor	Phase I	Novartis
55	RAF265	0.067798	0.152366		Raf kinase B, KDR	Raf kinase B and KDR Inhibitor	Kinase inhibitor	Phase I	Novartis
105	LBW242	0.0677643	0.134119		IAP	Inhibitor of Apoptosis Proteins (IAP) Inhibitor	Other targeted therapies	Preclinical	Novartis
98	TKI258	-0.0675496	0.134959	Dovitinib	EGFR, FGFR1, PDGFRbeta, VEGFR-1, KDR	Multi-kinase inhibitor	Kinase inhibitor	Phase III	Novartis
27	Nutlin-3	0.0675402	0.135014		MDM2	MDM2 Inhibitor	Other targeted therapies	Preclinical	Roche
116	TAE684	-0.0674817	0.135353		ALK	ALK Inhibitor	Kinase inhibitor	Preclinical	Novartis
27	Sorafenib	0.0674359	0.136019	Nexavar	Flt3, C-KIT, PDGFRbeta, RET, Raf kinase B, Raf kinase C, VEGFR-1, KDR, FLT4	Multi-kinase inhibitor	Kinase inhibitor	Launched-2005	Bayer
13	Paclitaxel	-0.0674131	0.136152	Taxol	beta-tubulin	Microtubule-Stabilizing Agents	Cytotoxic	Launched-1993	Bristol-Myers Squibb
47	PD-0325901	-0.0673714	0.135994		MEK	MEK1 and MEK2 Inhibitor	Kinase inhibitor	Discontinued	Pfizer
123	Nilotinib	-0.0673684	0.174877	Tasigna	Abl/Bcr-Abl	Abl Inhibitor	Kinase inhibitor	Launched-2007	Novartis
109	PHA-665752	-0.06725	0.137103		c-MET	c-MET Inhibitor	Kinase inhibitor	Preclinical	Pfizer
136	RAF265	-0.0672488	0.155721		Raf kinase B, KDR	Raf kinase B and KDR Inhibitor	Kinase inhibitor	Phase I	Novartis
123	LBW242	-0.0671848	0.137486		IAP	Inhibitor of Apoptosis Proteins (IAP) Inhibitor	Other targeted therapies	Preclinical	Novartis
118	17-AAG	-0.0670781	0.138112	Tanespimycin	HSP90	Heat Shock Protein 90 (hsp90) Inhibitor	Other targeted therapies	Phase III	Bristol-Myers Squibb
67	Lapatinib	-0.0670477	0.137887	Tykerb	EGFR, HER2	EGFR and HER2 Inhibitor	Kinase inhibitor	Launched-2007	GlaxoSmithKline
50	Nutlin-3	0.067039	0.137939		MDM2	MDM2 Inhibitor	Other targeted therapies	Preclinical	Roche
12	PD-0325901	-0.0670254	0.138019		MEK	MEK1 and MEK2 Inhibitor	Kinase inhibitor	Discontinued	Pfizer
112	PF-2341066	-0.0669406	0.138519	Crizotinib	c-MET, ALK	c-MET and ALK Inhibitor	Kinase inhibitor	Launched-2011	Pfizer
109	Topotecan	-0.066865	0.138966	Hycamtin	Topoisomerase I	DNA Topoisomerase I Inhibitor	Cytotoxic	Launched-1996	GlaxoSmithKline
7	AZD0530	-0.0667377	0.139721	Saracatinib	Src, Abl/Bcr-Abl, EGFR	Src and Abl inhibitor	Kinase inhibitor	Phase II	AstraZeneca
73	TKI258	-0.066675	0.140094	Dovitinib	EGFR, FGFR1, PDGFRbeta, VEGFR-1, KDR	Multi-kinase inhibitor	Kinase inhibitor	Phase III	Novartis
30	RAF265	0.0666467	0.159463		Raf kinase B, KDR	Raf kinase B and KDR Inhibitor	Kinase inhibitor	Phase I	Novartis
29	Vandetanib	-0.0666248	0.143682	Zactima	Abl, EGFR, Flt3, C-KIT, RET, VEGFR-1, KDR, FLT4	Multi-kinase inhibitor	Kinase inhibitor	Launched-2011	AstraZeneca
94	Lapatinib	0.0666129	0.140464	Tykerb	EGFR, HER2	EGFR and HER2 Inhibitor	Kinase inhibitor	Launched-2007	GlaxoSmithKline
100	Sorafenib	-0.0665899	0.141008	Nexavar	Flt3, C-KIT, PDGFRbeta, RET, Raf kinase B, Raf kinase C, VEGFR-1, KDR, FLT4	Multi-kinase inhibitor	Kinase inhibitor	Launched-2005	Bayer
45	Panobinostat	-0.0665162	0.142679	Faridak	HDAC	Histone Deacetylase (HDAC) Inhibitor	Other targeted therapies	Pre-Registered	Novartis
48	Sorafenib	0.0664692	0.141731	Nexavar	Flt3, C-KIT, PDGFRbeta, RET, Raf kinase B, Raf kinase C, VEGFR-1, KDR, FLT4	Multi-kinase inhibitor	Kinase inhibitor	Launched-2005	Bayer
121	Irinotecan	0.0664204	0.246546	Camptosar	Topoisomerase I	DNA Topoisomerase I Inhibitor	Cytotoxic	Launched-1994	Pfizer
57	Erlotinib	-0.0663853	0.142235	Tarceva	EGFR	EGFR Inhibitor	Kinase inhibitor	Launched-2004	Genentech
63	TKI258	0.0663504	0.142037	Dovitinib	EGFR, FGFR1, PDGFRbeta, VEGFR-1, KDR	Multi-kinase inhibitor	Kinase inhibitor	Phase III	Novartis
124	Erlotinib	0.0663398	0.14251	Tarceva	EGFR	EGFR Inhibitor	Kinase inhibitor	Launched-2004	Genentech
49	AZD0530	0.066279	0.142468	Saracatinib	Src, Abl/Bcr-Abl, EGFR	Src and Abl inhibitor	Kinase inhibitor	Phase II	AstraZeneca
112	AEW541	-0.0662539	0.143028		IGF-1R	IGF-1R Inhibitor	Kinase inhibitor	Preclinical	Novartis
84	PF-2341066	0.0662307	0.142759	Crizotinib	c-MET, ALK	c-MET and ALK Inhibitor	Kinase inhibitor	Launched-2011	Pfizer
24	Paclitaxel	0.0661333	0.143758	Taxol	beta-tubulin	Microtubule-Stabilizing Agents	Cytotoxic	Launched-1993	Bristol-Myers Squibb
21	Paclitaxel	0.0660613	0.144196	Taxol	beta-tubulin	Microtubule-Stabilizing Agents	Cytotoxic	Launched-1993	Bristol-Myers Squibb
67	Vandetanib	-0.0660182	0.147371	Zactima	Abl, EGFR, Flt3, C-KIT, RET, VEGFR-1, KDR, FLT4	Multi-kinase inhibitor	Kinase inhibitor	Launched-2011	AstraZeneca
47	PD-0332991	0.0659668	0.176632		CDK4/6	CDK4/6 Inhibitor	Kinase inhibitor	Phase II	Pfizer
66	RAF265	-0.0658289	0.164654		Raf kinase B, KDR	Raf kinase B and KDR Inhibitor	Kinase inhibitor	Phase I	Novartis
50	PD-0325901	0.0658193	0.145262		MEK	MEK1 and MEK2 Inhibitor	Kinase inhibitor	Discontinued	Pfizer
2	AZD0530	-0.0658071	0.145336	Saracatinib	Src, Abl/Bcr-Abl, EGFR	Src and Abl inhibitor	Kinase inhibitor	Phase II	AstraZeneca
110	PLX4720	0.06562	0.149831		RAF	Raf kinase B Inhibitor	Kinase inhibitor	Preclinical	Plexxikon
43	PLX4720	-0.0655538	0.150243		RAF	Raf kinase B Inhibitor	Kinase inhibitor	Preclinical	Plexxikon
5	Paclitaxel	0.0655086	0.147588	Taxol	beta-tubulin	Microtubule-Stabilizing Agents	Cytotoxic	Launched-1993	Bristol-Myers Squibb
18	PHA-665752	-0.0654834	0.147744		c-MET	c-MET Inhibitor	Kinase inhibitor	Preclinical	Pfizer
98	Topotecan	-0.0654603	0.147473	Hycamtin	Topoisomerase I	DNA Topoisomerase I Inhibitor	Cytotoxic	Launched-1996	GlaxoSmithKline
131	Erlotinib	0.0654555	0.147917	Tarceva	EGFR	EGFR Inhibitor	Kinase inhibitor	Launched-2004	Genentech
132	Erlotinib	0.0654555	0.147917	Tarceva	EGFR	EGFR Inhibitor	Kinase inhibitor	Launched-2004	Genentech
66	Nilotinib	-0.0653763	0.188002	Tasigna	Abl/Bcr-Abl	Abl Inhibitor	Kinase inhibitor	Launched-2007	Novartis
18	L-685458	-0.0653722	0.153522		Gamma Secretase	gamma-Secretase Inhibitor	Other targeted therapies	Preclinical	Merck Sharp & Dohme
20	TKI258	-0.0653325	0.148266	Dovitinib	EGFR, FGFR1, PDGFRbeta, VEGFR-1, KDR	Multi-kinase inhibitor	Kinase inhibitor	Phase III	Novartis
23	LBW242	0.0653128	0.148804		IAP	Inhibitor of Apoptosis Proteins (IAP) Inhibitor	Other targeted therapies	Preclinical	Novartis
36	PF-2341066	0.0653012	0.148461	Crizotinib	c-MET, ALK	c-MET and ALK Inhibitor	Kinase inhibitor	Launched-2011	Pfizer
27	Panobinostat	0.0651908	0.150823	Faridak	HDAC	Histone Deacetylase (HDAC) Inhibitor	Other targeted therapies	Pre-Registered	Novartis
69	Sorafenib	-0.0651383	0.149894	Nexavar	Flt3, C-KIT, PDGFRbeta, RET, Raf kinase B, Raf kinase C, VEGFR-1, KDR, FLT4	Multi-kinase inhibitor	Kinase inhibitor	Launched-2005	Bayer
76	LBW242	0.0651013	0.150126		IAP	Inhibitor of Apoptosis Proteins (IAP) Inhibitor	Other targeted therapies	Preclinical	Novartis
106	Panobinostat	0.0650522	0.151695	Faridak	HDAC	Histone Deacetylase (HDAC) Inhibitor	Other targeted therapies	Pre-Registered	Novartis
75	L-685458	-0.0649826	0.155992		Gamma Secretase	gamma-Secretase Inhibitor	Other targeted therapies	Preclinical	Merck Sharp & Dohme
74	RAF265	0.0649425	0.170423		Raf kinase B, KDR	Raf kinase B and KDR Inhibitor	Kinase inhibitor	Phase I	Novartis
89	PF-2341066	0.0649205	0.150845	Crizotinib	c-MET, ALK	c-MET and ALK Inhibitor	Kinase inhibitor	Launched-2011	Pfizer
42	L-685458	-0.0649135	0.156433		Gamma Secretase	gamma-Secretase Inhibitor	Other targeted therapies	Preclinical	Merck Sharp & Dohme
69	PHA-665752	-0.064811	0.151955		c-MET	c-MET Inhibitor	Kinase inhibitor	Preclinical	Pfizer
129	PLX4720	0.0645332	0.156706		RAF	Raf kinase B Inhibitor	Kinase inhibitor	Preclinical	Plexxikon
107	AEW541	-0.0645031	0.153914		IGF-1R	IGF-1R Inhibitor	Kinase inhibitor	Preclinical	Novartis
91	Nilotinib	0.0644697	0.19421	Tasigna	Abl/Bcr-Abl	Abl Inhibitor	Kinase inhibitor	Launched-2007	Novartis
88	Erlotinib	0.0644417	0.154307	Tarceva	EGFR	EGFR Inhibitor	Kinase inhibitor	Launched-2004	Genentech
31	17-AAG	-0.0643863	0.154662	Tanespimycin	HSP90	Heat Shock Protein 90 (hsp90) Inhibitor	Other targeted therapies	Phase III	Bristol-Myers Squibb
125	PHA-665752	-0.0643563	0.154855		c-MET	c-MET Inhibitor	Kinase inhibitor	Preclinical	Pfizer
87	Topotecan	0.0642914	0.154849	Hycamtin	Topoisomerase I	DNA Topoisomerase I Inhibitor	Cytotoxic	Launched-1996	GlaxoSmithKline
120	AZD6244	0.0642835	0.155323	Selumetinib	MEK	MEK1 and MEK2 Inhibitor	Kinase inhibitor	Phase II	AstraZeneca
91	AEW541	0.0642826	0.155329		IGF-1R	IGF-1R Inhibitor	Kinase inhibitor	Preclinical	Novartis
95	LBW242	-0.0642077	0.155811		IAP	Inhibitor of Apoptosis Proteins (IAP) Inhibitor	Other targeted therapies	Preclinical	Novartis
20	AEW541	-0.0641982	0.155872		IGF-1R	IGF-1R Inhibitor	Kinase inhibitor	Preclinical	Novartis
48	Vandetanib	-0.0641443	0.159223	Zactima	Abl, EGFR, Flt3, C-KIT, RET, VEGFR-1, KDR, FLT4	Multi-kinase inhibitor	Kinase inhibitor	Launched-2011	AstraZeneca
82	Paclitaxel	-0.0640844	0.156608	Taxol	beta-tubulin	Microtubule-Stabilizing Agents	Cytotoxic	Launched-1993	Bristol-Myers Squibb
56	Erlotinib	-0.0640322	0.156946	Tarceva	EGFR	EGFR Inhibitor	Kinase inhibitor	Launched-2004	Genentech
84	Nutlin-3	0.0640267	0.156557		MDM2	MDM2 Inhibitor	Other targeted therapies	Preclinical	Roche
42	Erlotinib	0.0638486	0.158141	Tarceva	EGFR	EGFR Inhibitor	Kinase inhibitor	Launched-2004	Genentech
28	RAF265	-0.063704	0.178735		Raf kinase B, KDR	Raf kinase B and KDR Inhibitor	Kinase inhibitor	Phase I	Novartis
59	Vandetanib	-0.0635384	0.163205	Zactima	Abl, EGFR, Flt3, C-KIT, RET, VEGFR-1, KDR, FLT4	Multi-kinase inhibitor	Kinase inhibitor	Launched-2011	AstraZeneca
123	TAE684	0.063528	0.159816		ALK	ALK Inhibitor	Kinase inhibitor	Preclinical	Novartis
52	RAF265	0.0635204	0.179992		Raf kinase B, KDR	Raf kinase B and KDR Inhibitor	Kinase inhibitor	Phase I	Novartis
72	TAE684	0.0635112	0.159926		ALK	ALK Inhibitor	Kinase inhibitor	Preclinical	Novartis
120	TAE684	0.0634828	0.160113		ALK	ALK Inhibitor	Kinase inhibitor	Preclinical	Novartis
14	17-AAG	0.0634788	0.160568	Tanespimycin	HSP90	Heat Shock Protein 90 (hsp90) Inhibitor	Other targeted therapies	Phase III	Bristol-Myers Squibb
36	Nutlin-3	0.0634568	0.160285		MDM2	MDM2 Inhibitor	Other targeted therapies	Preclinical	Roche
131	TAE684	0.0634297	0.160464		ALK	ALK Inhibitor	Kinase inhibitor	Preclinical	Novartis
132	TAE684	0.0634297	0.160464		ALK	ALK Inhibitor	Kinase inhibitor	Preclinical	Novartis
43	Paclitaxel	-0.0632864	0.161841	Taxol	beta-tubulin	Microtubule-Stabilizing Agents	Cytotoxic	Launched-1993	Bristol-Myers Squibb
86	Irinotecan	-0.0632843	0.269601	Camptosar	Topoisomerase I	DNA Topoisomerase I Inhibitor	Cytotoxic	Launched-1994	Pfizer
41	AEW541	-0.0632425	0.162133		IGF-1R	IGF-1R Inhibitor	Kinase inhibitor	Preclinical	Novartis
96	TAE684	0.0632005	0.161983		ALK	ALK Inhibitor	Kinase inhibitor	Preclinical	Novartis
24	Vandetanib	0.0631959	0.165489	Zactima	Abl, EGFR, Flt3, C-KIT, RET, VEGFR-1, KDR, FLT4	Multi-kinase inhibitor	Kinase inhibitor	Launched-2011	AstraZeneca
123	17-AAG	0.063112	0.163002	Tanespimycin	HSP90	Heat Shock Protein 90 (hsp90) Inhibitor	Other targeted therapies	Phase III	Bristol-Myers Squibb
117	Erlotinib	0.0630939	0.163123	Tarceva	EGFR	EGFR Inhibitor	Kinase inhibitor	Launched-2004	Genentech
110	Panobinostat	0.063041	0.164777	Faridak	HDAC	Histone Deacetylase (HDAC) Inhibitor	Other targeted therapies	Pre-Registered	Novartis
87	Vandetanib	0.0629934	0.166851	Zactima	Abl, EGFR, Flt3, C-KIT, RET, VEGFR-1, KDR, FLT4	Multi-kinase inhibitor	Kinase inhibitor	Launched-2011	AstraZeneca
107	Paclitaxel	-0.0629441	0.164126	Taxol	beta-tubulin	Microtubule-Stabilizing Agents	Cytotoxic	Launched-1993	Bristol-Myers Squibb
9	PD-0332991	-0.0629376	0.197379		CDK4/6	CDK4/6 Inhibitor	Kinase inhibitor	Phase II	Pfizer
90	Paclitaxel	-0.0629331	0.1642	Taxol	beta-tubulin	Microtubule-Stabilizing Agents	Cytotoxic	Launched-1993	Bristol-Myers Squibb
126	Sorafenib	-0.0628382	0.164838	Nexavar	Flt3, C-KIT, PDGFRbeta, RET, Raf kinase B, Raf kinase C, VEGFR-1, KDR, FLT4	Multi-kinase inhibitor	Kinase inhibitor	Launched-2005	Bayer
128	Erlotinib	0.0628307	0.164888	Tarceva	EGFR	EGFR Inhibitor	Kinase inhibitor	Launched-2004	Genentech
63	Paclitaxel	0.062802	0.165082	Taxol	beta-tubulin	Microtubule-Stabilizing Agents	Cytotoxic	Launched-1993	Bristol-Myers Squibb
116	AEW541	-0.0627511	0.165425		IGF-1R	IGF-1R Inhibitor	Kinase inhibitor	Preclinical	Novartis
22	Paclitaxel	0.0624597	0.167401	Taxol	beta-tubulin	Microtubule-Stabilizing Agents	Cytotoxic	Launched-1993	Bristol-Myers Squibb
97	Vandetanib	-0.0624062	0.170847	Zactima	Abl, EGFR, Flt3, C-KIT, RET, VEGFR-1, KDR, FLT4	Multi-kinase inhibitor	Kinase inhibitor	Launched-2011	AstraZeneca
28	LBW242	0.062374	0.167985		IAP	Inhibitor of Apoptosis Proteins (IAP) Inhibitor	Other targeted therapies	Preclinical	Novartis
70	PD-0332991	-0.0622528	0.202306		CDK4/6	CDK4/6 Inhibitor	Kinase inhibitor	Phase II	Pfizer
119	AZD6244	-0.06222	0.169039	Selumetinib	MEK	MEK1 and MEK2 Inhibitor	Kinase inhibitor	Phase II	AstraZeneca
73	TAE684	-0.0622138	0.168645		ALK	ALK Inhibitor	Kinase inhibitor	Preclinical	Novartis
81	17-AAG	-0.0621887	0.169254	Tanespimycin	HSP90	Heat Shock Protein 90 (hsp90) Inhibitor	Other targeted therapies	Phase III	Bristol-Myers Squibb
17	Vandetanib	0.0621594	0.172547	Zactima	Abl, EGFR, Flt3, C-KIT, RET, VEGFR-1, KDR, FLT4	Multi-kinase inhibitor	Kinase inhibitor	Launched-2011	AstraZeneca
107	Lapatinib	-0.0621256	0.16925	Tykerb	EGFR, HER2	EGFR and HER2 Inhibitor	Kinase inhibitor	Launched-2007	GlaxoSmithKline
68	Vandetanib	0.0621108	0.172884	Zactima	Abl, EGFR, Flt3, C-KIT, RET, VEGFR-1, KDR, FLT4	Multi-kinase inhibitor	Kinase inhibitor	Launched-2011	AstraZeneca
19	TKI258	0.062048	0.169785	Dovitinib	EGFR, FGFR1, PDGFRbeta, VEGFR-1, KDR	Multi-kinase inhibitor	Kinase inhibitor	Phase III	Novartis
90	Panobinostat	0.0620164	0.17176	Faridak	HDAC	Histone Deacetylase (HDAC) Inhibitor	Other targeted therapies	Pre-Registered	Novartis
100	LBW242	-0.0619578	0.170845		IAP	Inhibitor of Apoptosis Proteins (IAP) Inhibitor	Other targeted therapies	Preclinical	Novartis
5	LBW242	-0.061901	0.171238		IAP	Inhibitor of Apoptosis Proteins (IAP) Inhibitor	Other targeted therapies	Preclinical	Novartis
46	Nutlin-3	-0.0618767	0.170968		MDM2	MDM2 Inhibitor	Other targeted therapies	Preclinical	Roche
112	Irinotecan	0.0618122	0.280916	Camptosar	Topoisomerase I	DNA Topoisomerase I Inhibitor	Cytotoxic	Launched-1994	Pfizer
25	Vandetanib	0.0618043	0.175016	Zactima	Abl, EGFR, Flt3, C-KIT, RET, VEGFR-1, KDR, FLT4	Multi-kinase inhibitor	Kinase inhibitor	Launched-2011	AstraZeneca
119	RAF265	-0.0617658	0.19234		Raf kinase B, KDR	Raf kinase B and KDR Inhibitor	Kinase inhibitor	Phase I	Novartis
48	AZD0530	-0.0617413	0.171908	Saracatinib	Src, Abl/Bcr-Abl, EGFR	Src and Abl inhibitor	Kinase inhibitor	Phase II	AstraZeneca
35	TAE684	-0.0616782	0.172347		ALK	ALK Inhibitor	Kinase inhibitor	Preclinical	Novartis
68	AZD0530	0.0616483	0.172556	Saracatinib	Src, Abl/Bcr-Abl, EGFR	Src and Abl inhibitor	Kinase inhibitor	Phase II	AstraZeneca
7	PD-0325901	-0.0616162	0.172779		MEK	MEK1 and MEK2 Inhibitor	Kinase inhibitor	Discontinued	Pfizer
78	AEW541	-0.0614982	0.174045		IGF-1R	IGF-1R Inhibitor	Kinase inhibitor	Preclinical	Novartis
87	Nilotinib	-0.0614477	0.215982	Tasigna	Abl/Bcr-Abl	Abl Inhibitor	Kinase inhibitor	Launched-2007	Novartis
70	Irinotecan	0.0613913	0.28421	Camptosar	Topoisomerase I	DNA Topoisomerase I Inhibitor	Cytotoxic	Launched-1994	Pfizer
79	Lapatinib	-0.0612745	0.175177	Tykerb	EGFR, HER2	EGFR and HER2 Inhibitor	Kinase inhibitor	Launched-2007	GlaxoSmithKline
61	Nutlin-3	0.0612301	0.17549		MDM2	MDM2 Inhibitor	Other targeted therapies	Preclinical	Roche
2	PD-0332991	-0.0611621	0.210338		CDK4/6	CDK4/6 Inhibitor	Kinase inhibitor	Phase II	Pfizer
48	AZD6244	0.0611489	0.176507	Selumetinib	MEK	MEK1 and MEK2 Inhibitor	Kinase inhibitor	Phase II	AstraZeneca
102	Nutlin-3	-0.0610596	0.176697		MDM2	MDM2 Inhibitor	Other targeted therapies	Preclinical	Roche
94	AZD6244	0.061047	0.17723	Selumetinib	MEK	MEK1 and MEK2 Inhibitor	Kinase inhibitor	Phase II	AstraZeneca
90	AZD0530	0.0610374	0.176855	Saracatinib	Src, Abl/Bcr-Abl, EGFR	Src and Abl inhibitor	Kinase inhibitor	Phase II	AstraZeneca
95	Sorafenib	0.0610336	0.177325	Nexavar	Flt3, C-KIT, PDGFRbeta, RET, Raf kinase B, Raf kinase C, VEGFR-1, KDR, FLT4	Multi-kinase inhibitor	Kinase inhibitor	Launched-2005	Bayer
14	Irinotecan	0.0609838	0.287423	Camptosar	Topoisomerase I	DNA Topoisomerase I Inhibitor	Cytotoxic	Launched-1994	Pfizer
65	AZD6244	-0.0609508	0.177914	Selumetinib	MEK	MEK1 and MEK2 Inhibitor	Kinase inhibitor	Phase II	AstraZeneca
34	Paclitaxel	0.0609473	0.17794	Taxol	beta-tubulin	Microtubule-Stabilizing Agents	Cytotoxic	Launched-1993	Bristol-Myers Squibb
121	17-AAG	-0.0609272	0.178083	Tanespimycin	HSP90	Heat Shock Protein 90 (hsp90) Inhibitor	Other targeted therapies	Phase III	Bristol-Myers Squibb
100	AEW541	-0.0609047	0.178243		IGF-1R	IGF-1R Inhibitor	Kinase inhibitor	Preclinical	Novartis
53	PD-0325901	-0.0608495	0.178193		MEK	MEK1 and MEK2 Inhibitor	Kinase inhibitor	Discontinued	Pfizer
112	PLX4720	-0.0608284	0.181937		RAF	Raf kinase B Inhibitor	Kinase inhibitor	Preclinical	Plexxikon
33	AZD0530	0.0606917	0.179323	Saracatinib	Src, Abl/Bcr-Abl, EGFR	Src and Abl inhibitor	Kinase inhibitor	Phase II	AstraZeneca
94	Nutlin-3	0.0606828	0.179387		MDM2	MDM2 Inhibitor	Other targeted therapies	Preclinical	Roche
62	Nutlin-3	0.060601	0.179975		MDM2	MDM2 Inhibitor	Other targeted therapies	Preclinical	Roche
66	AZD0530	0.06059	0.180054	Saracatinib	Src, Abl/Bcr-Abl, EGFR	Src and Abl inhibitor	Kinase inhibitor	Phase II	AstraZeneca
117	AZD6244	0.0605811	0.180564	Selumetinib	MEK	MEK1 and MEK2 Inhibitor	Kinase inhibitor	Phase II	AstraZeneca
57	17-AAG	-0.060494	0.181192	Tanespimycin	HSP90	Heat Shock Protein 90 (hsp90) Inhibitor	Other targeted therapies	Phase III	Bristol-Myers Squibb
42	Nutlin-3	-0.0604249	0.181245		MDM2	MDM2 Inhibitor	Other targeted therapies	Preclinical	Roche
11	TKI258	0.0603341	0.181902	Dovitinib	EGFR, FGFR1, PDGFRbeta, VEGFR-1, KDR	Multi-kinase inhibitor	Kinase inhibitor	Phase III	Novartis
83	PD-0325901	-0.0602759	0.182325		MEK	MEK1 and MEK2 Inhibitor	Kinase inhibitor	Discontinued	Pfizer
131	Nutlin-3	0.0602698	0.182369		MDM2	MDM2 Inhibitor	Other targeted therapies	Preclinical	Roche
132	Nutlin-3	0.0602698	0.182369		MDM2	MDM2 Inhibitor	Other targeted therapies	Preclinical	Roche
70	PD-0325901	-0.0602239	0.182703		MEK	MEK1 and MEK2 Inhibitor	Kinase inhibitor	Discontinued	Pfizer
36	TAE684	0.0601451	0.183277		ALK	ALK Inhibitor	Kinase inhibitor	Preclinical	Novartis
91	LBW242	-0.0601129	0.183961		IAP	Inhibitor of Apoptosis Proteins (IAP) Inhibitor	Other targeted therapies	Preclinical	Novartis
11	Nilotinib	0.0600454	0.22666	Tasigna	Abl/Bcr-Abl	Abl Inhibitor	Kinase inhibitor	Launched-2007	Novartis
63	PF-2341066	0.0599619	0.184617	Crizotinib	c-MET, ALK	c-MET and ALK Inhibitor	Kinase inhibitor	Launched-2011	Pfizer
19	Nilotinib	0.0598817	0.22793	Tasigna	Abl/Bcr-Abl	Abl Inhibitor	Kinase inhibitor	Launched-2007	Novartis
102	Sorafenib	-0.0598639	0.185786	Nexavar	Flt3, C-KIT, PDGFRbeta, RET, Raf kinase B, Raf kinase C, VEGFR-1, KDR, FLT4	Multi-kinase inhibitor	Kinase inhibitor	Launched-2005	Bayer
12	RAF265	-0.0598186	0.206757		Raf kinase B, KDR	Raf kinase B and KDR Inhibitor	Kinase inhibitor	Phase I	Novartis
43	AEW541	-0.0598019	0.186243		IGF-1R	IGF-1R Inhibitor	Kinase inhibitor	Preclinical	Novartis
47	Paclitaxel	0.0597726	0.186459	Taxol	beta-tubulin	Microtubule-Stabilizing Agents	Cytotoxic	Launched-1993	Bristol-Myers Squibb
19	PHA-665752	0.0597562	0.18658		c-MET	c-MET Inhibitor	Kinase inhibitor	Preclinical	Pfizer
48	TKI258	0.0597266	0.186348	Dovitinib	EGFR, FGFR1, PDGFRbeta, VEGFR-1, KDR	Multi-kinase inhibitor	Kinase inhibitor	Phase III	Novartis
10	L-685458	-0.0597151	0.192397		Gamma Secretase	gamma-Secretase Inhibitor	Other targeted therapies	Preclinical	Merck Sharp & Dohme
97	Erlotinib	0.0597122	0.186905	Tarceva	EGFR	EGFR Inhibitor	Kinase inhibitor	Launched-2004	Genentech
35	Nilotinib	-0.0596368	0.22984	Tasigna	Abl/Bcr-Abl	Abl Inhibitor	Kinase inhibitor	Launched-2007	Novartis
21	AEW541	0.0596342	0.187483		IGF-1R	IGF-1R Inhibitor	Kinase inhibitor	Preclinical	Novartis
31	Panobinostat	-0.0594747	0.190032	Faridak	HDAC	Histone Deacetylase (HDAC) Inhibitor	Other targeted therapies	Pre-Registered	Novartis
54	AEW541	-0.0594703	0.1887		IGF-1R	IGF-1R Inhibitor	Kinase inhibitor	Preclinical	Novartis
46	Nilotinib	-0.0594474	0.231325	Tasigna	Abl/Bcr-Abl	Abl Inhibitor	Kinase inhibitor	Launched-2007	Novartis
47	AZD6244	-0.0593591	0.189529	Selumetinib	MEK	MEK1 and MEK2 Inhibitor	Kinase inhibitor	Phase II	AstraZeneca
77	AZD0530	0.0593279	0.189308	Saracatinib	Src, Abl/Bcr-Abl, EGFR	Src and Abl inhibitor	Kinase inhibitor	Phase II	AstraZeneca
83	Lapatinib	0.0592848	0.189631	Tykerb	EGFR, HER2	EGFR and HER2 Inhibitor	Kinase inhibitor	Launched-2007	GlaxoSmithKline
10	PLX4720	-0.0591942	0.193977		RAF	Raf kinase B Inhibitor	Kinase inhibitor	Preclinical	Plexxikon
9	LBW242	0.059105	0.191434		IAP	Inhibitor of Apoptosis Proteins (IAP) Inhibitor	Other targeted therapies	Preclinical	Novartis
23	Vandetanib	-0.0591045	0.194654	Zactima	Abl, EGFR, Flt3, C-KIT, RET, VEGFR-1, KDR, FLT4	Multi-kinase inhibitor	Kinase inhibitor	Launched-2011	AstraZeneca
24	TKI258	-0.0590041	0.191738	Dovitinib	EGFR, FGFR1, PDGFRbeta, VEGFR-1, KDR	Multi-kinase inhibitor	Kinase inhibitor	Phase III	Novartis
122	AEW541	-0.0590016	0.192212		IGF-1R	IGF-1R Inhibitor	Kinase inhibitor	Preclinical	Novartis
125	Vandetanib	0.0589813	0.195587	Zactima	Abl, EGFR, Flt3, C-KIT, RET, VEGFR-1, KDR, FLT4	Multi-kinase inhibitor	Kinase inhibitor	Launched-2011	AstraZeneca
22	LBW242	-0.0588421	0.193418		IAP	Inhibitor of Apoptosis Proteins (IAP) Inhibitor	Other targeted therapies	Preclinical	Novartis
109	RAF265	0.0588314	0.214358		Raf kinase B, KDR	Raf kinase B and KDR Inhibitor	Kinase inhibitor	Phase I	Novartis
95	Erlotinib	-0.0587381	0.194208	Tarceva	EGFR	EGFR Inhibitor	Kinase inhibitor	Launched-2004	Genentech
31	TKI258	-0.058704	0.194011	Dovitinib	EGFR, FGFR1, PDGFRbeta, VEGFR-1, KDR	Multi-kinase inhibitor	Kinase inhibitor	Phase III	Novartis
77	Erlotinib	0.0586799	0.194651	Tarceva	EGFR	EGFR Inhibitor	Kinase inhibitor	Launched-2004	Genentech
92	PHA-665752	-0.0585438	0.195689		c-MET	c-MET Inhibitor	Kinase inhibitor	Preclinical	Pfizer
23	Sorafenib	-0.0585393	0.195724	Nexavar	Flt3, C-KIT, PDGFRbeta, RET, Raf kinase B, Raf kinase C, VEGFR-1, KDR, FLT4	Multi-kinase inhibitor	Kinase inhibitor	Launched-2005	Bayer
35	Nutlin-3	-0.058522	0.195398		MDM2	MDM2 Inhibitor	Other targeted therapies	Preclinical	Roche
2	PHA-665752	-0.0584625	0.196311		c-MET	c-MET Inhibitor	Kinase inhibitor	Preclinical	Pfizer
102	L-685458	-0.0584508	0.201996		Gamma Secretase	gamma-Secretase Inhibitor	Other targeted therapies	Preclinical	Merck Sharp & Dohme
101	PD-0332991	0.0584503	0.231297		CDK4/6	CDK4/6 Inhibitor	Kinase inhibitor	Phase II	Pfizer
84	PD-0332991	0.0584346	0.231423		CDK4/6	CDK4/6 Inhibitor	Kinase inhibitor	Phase II	Pfizer
30	Lapatinib	-0.0583941	0.196378	Tykerb	EGFR, HER2	EGFR and HER2 Inhibitor	Kinase inhibitor	Launched-2007	GlaxoSmithKline
83	Topotecan	0.0583738	0.196534	Hycamtin	Topoisomerase I	DNA Topoisomerase I Inhibitor	Cytotoxic	Launched-1996	GlaxoSmithKline
61	PF-2341066	0.058172	0.198087	Crizotinib	c-MET, ALK	c-MET and ALK Inhibitor	Kinase inhibitor	Launched-2011	Pfizer
78	Vandetanib	0.0581527	0.201948	Zactima	Abl, EGFR, Flt3, C-KIT, RET, VEGFR-1, KDR, FLT4	Multi-kinase inhibitor	Kinase inhibitor	Launched-2011	AstraZeneca
110	RAF265	0.0581498	0.219723		Raf kinase B, KDR	Raf kinase B and KDR Inhibitor	Kinase inhibitor	Phase I	Novartis
98	17-AAG	-0.0580841	0.199227	Tanespimycin	HSP90	Heat Shock Protein 90 (hsp90) Inhibitor	Other targeted therapies	Phase III	Bristol-Myers Squibb
45	Irinotecan	0.0579009	0.312522	Camptosar	Topoisomerase I	DNA Topoisomerase I Inhibitor	Cytotoxic	Launched-1994	Pfizer
90	AEW541	0.0578679	0.200906		IGF-1R	IGF-1R Inhibitor	Kinase inhibitor	Preclinical	Novartis
101	PHA-665752	0.0577371	0.201928		c-MET	c-MET Inhibitor	Kinase inhibitor	Preclinical	Pfizer
26	Sorafenib	-0.057726	0.202015	Nexavar	Flt3, C-KIT, PDGFRbeta, RET, Raf kinase B, Raf kinase C, VEGFR-1, KDR, FLT4	Multi-kinase inhibitor	Kinase inhibitor	Launched-2005	Bayer
66	Erlotinib	0.0576773	0.202396	Tarceva	EGFR	EGFR Inhibitor	Kinase inhibitor	Launched-2004	Genentech
71	Erlotinib	-0.057601	0.202995	Tarceva	EGFR	EGFR Inhibitor	Kinase inhibitor	Launched-2004	Genentech
111	PF-2341066	0.0575869	0.202643	Crizotinib	c-MET, ALK	c-MET and ALK Inhibitor	Kinase inhibitor	Launched-2011	Pfizer
30	AZD6244	-0.0574612	0.204094	Selumetinib	MEK	MEK1 and MEK2 Inhibitor	Kinase inhibitor	Phase II	AstraZeneca
107	PD-0332991	-0.0574603	0.239306		CDK4/6	CDK4/6 Inhibitor	Kinase inhibitor	Phase II	Pfizer
33	Nilotinib	0.0574572	0.247342	Tasigna	Abl/Bcr-Abl	Abl Inhibitor	Kinase inhibitor	Launched-2007	Novartis
59	PD-0325901	-0.0574356	0.203833		MEK	MEK1 and MEK2 Inhibitor	Kinase inhibitor	Discontinued	Pfizer
127	RAF265	-0.057414	0.225621		Raf kinase B, KDR	Raf kinase B and KDR Inhibitor	Kinase inhibitor	Phase I	Novartis
111	AZD6244	-0.0573498	0.204974	Selumetinib	MEK	MEK1 and MEK2 Inhibitor	Kinase inhibitor	Phase II	AstraZeneca
57	Lapatinib	-0.057329	0.204675	Tykerb	EGFR, HER2	EGFR and HER2 Inhibitor	Kinase inhibitor	Launched-2007	GlaxoSmithKline
35	Lapatinib	0.0573235	0.204718	Tykerb	EGFR, HER2	EGFR and HER2 Inhibitor	Kinase inhibitor	Launched-2007	GlaxoSmithKline
72	RAF265	-0.0573009	0.226537		Raf kinase B, KDR	Raf kinase B and KDR Inhibitor	Kinase inhibitor	Phase I	Novartis
54	TAE684	-0.0571269	0.206277		ALK	ALK Inhibitor	Kinase inhibitor	Preclinical	Novartis
82	AZD6244	0.0571039	0.206925	Selumetinib	MEK	MEK1 and MEK2 Inhibitor	Kinase inhibitor	Phase II	AstraZeneca
72	Nutlin-3	0.0570783	0.206664		MDM2	MDM2 Inhibitor	Other targeted therapies	Preclinical	Roche
88	PHA-665752	-0.0570196	0.207597		c-MET	c-MET Inhibitor	Kinase inhibitor	Preclinical	Pfizer
4	TAE684	0.0569965	0.207316		ALK	ALK Inhibitor	Kinase inhibitor	Preclinical	Novartis
85	TKI258	-0.0569288	0.207857	Dovitinib	EGFR, FGFR1, PDGFRbeta, VEGFR-1, KDR	Multi-kinase inhibitor	Kinase inhibitor	Phase III	Novartis
19	RAF265	-0.0569151	0.229684		Raf kinase B, KDR	Raf kinase B and KDR Inhibitor	Kinase inhibitor	Phase I	Novartis
32	Panobinostat	0.056855	0.210319	Faridak	HDAC	Histone Deacetylase (HDAC) Inhibitor	Other targeted therapies	Pre-Registered	Novartis
104	Erlotinib	0.0568124	0.209255	Tarceva	EGFR	EGFR Inhibitor	Kinase inhibitor	Launched-2004	Genentech
93	17-AAG	-0.0568121	0.209258	Tanespimycin	HSP90	Heat Shock Protein 90 (hsp90) Inhibitor	Other targeted therapies	Phase III	Bristol-Myers Squibb
67	Irinotecan	-0.0567563	0.322197	Camptosar	Topoisomerase I	DNA Topoisomerase I Inhibitor	Cytotoxic	Launched-1994	Pfizer
60	Paclitaxel	-0.0566703	0.210399	Taxol	beta-tubulin	Microtubule-Stabilizing Agents	Cytotoxic	Launched-1993	Bristol-Myers Squibb
89	PD-0332991	0.0566461	0.246038		CDK4/6	CDK4/6 Inhibitor	Kinase inhibitor	Phase II	Pfizer
113	Lapatinib	-0.0566232	0.210311	Tykerb	EGFR, HER2	EGFR and HER2 Inhibitor	Kinase inhibitor	Launched-2007	GlaxoSmithKline
51	PD-0325901	0.0566124	0.210398		MEK	MEK1 and MEK2 Inhibitor	Kinase inhibitor	Discontinued	Pfizer
119	Nutlin-3	-0.0565911	0.21057		MDM2	MDM2 Inhibitor	Other targeted therapies	Preclinical	Roche
78	AZD6244	0.0565281	0.211546	Selumetinib	MEK	MEK1 and MEK2 Inhibitor	Kinase inhibitor	Phase II	AstraZeneca
51	AZD0530	0.056495	0.211346	Saracatinib	Src, Abl/Bcr-Abl, EGFR	Src and Abl inhibitor	Kinase inhibitor	Phase II	AstraZeneca
27	PF-2341066	0.0564519	0.211695	Crizotinib	c-MET, ALK	c-MET and ALK Inhibitor	Kinase inhibitor	Launched-2011	Pfizer
88	TAE684	-0.0563677	0.212379		ALK	ALK Inhibitor	Kinase inhibitor	Preclinical	Novartis
85	AEW541	-0.0563373	0.213094		IGF-1R	IGF-1R Inhibitor	Kinase inhibitor	Preclinical	Novartis
99	PLX4720	-0.0562892	0.2168		RAF	Raf kinase B Inhibitor	Kinase inhibitor	Preclinical	Plexxikon
10	Irinotecan	-0.0562742	0.326329	Camptosar	Topoisomerase I	DNA Topoisomerase I Inhibitor	Cytotoxic	Launched-1994	Pfizer
82	Topotecan	-0.056155	0.214111	Hycamtin	Topoisomerase I	DNA Topoisomerase I Inhibitor	Cytotoxic	Launched-1996	GlaxoSmithKline
110	PF-2341066	0.0561503	0.214149	Crizotinib	c-MET, ALK	c-MET and ALK Inhibitor	Kinase inhibitor	Launched-2011	Pfizer
57	PF-2341066	-0.0561483	0.214166	Crizotinib	c-MET, ALK	c-MET and ALK Inhibitor	Kinase inhibitor	Launched-2011	Pfizer
64	PD-0332991	-0.0561325	0.250351		CDK4/6	CDK4/6 Inhibitor	Kinase inhibitor	Phase II	Pfizer
57	AEW541	-0.056103	0.215005		IGF-1R	IGF-1R Inhibitor	Kinase inhibitor	Preclinical	Novartis
31	PD-0332991	-0.0560677	0.250899		CDK4/6	CDK4/6 Inhibitor	Kinase inhibitor	Phase II	Pfizer
85	Lapatinib	0.0560387	0.215063	Tykerb	EGFR, HER2	EGFR and HER2 Inhibitor	Kinase inhibitor	Launched-2007	GlaxoSmithKline
52	LBW242	0.0560352	0.215561		IAP	Inhibitor of Apoptosis Proteins (IAP) Inhibitor	Other targeted therapies	Preclinical	Novartis
127	AEW541	0.0559054	0.216627		IGF-1R	IGF-1R Inhibitor	Kinase inhibitor	Preclinical	Novartis
75	PD-0332991	-0.0558774	0.252513		CDK4/6	CDK4/6 Inhibitor	Kinase inhibitor	Phase II	Pfizer
120	L-685458	0.05583	0.222993		Gamma Secretase	gamma-Secretase Inhibitor	Other targeted therapies	Preclinical	Merck Sharp & Dohme
100	TAE684	-0.0558247	0.216821		ALK	ALK Inhibitor	Kinase inhibitor	Preclinical	Novartis
46	LBW242	0.0558157	0.217366		IAP	Inhibitor of Apoptosis Proteins (IAP) Inhibitor	Other targeted therapies	Preclinical	Novartis
21	TAE684	0.0557819	0.217175		ALK	ALK Inhibitor	Kinase inhibitor	Preclinical	Novartis
21	Nutlin-3	0.0557522	0.217419		MDM2	MDM2 Inhibitor	Other targeted therapies	Preclinical	Roche
104	PLX4720	-0.0556808	0.221815		RAF	Raf kinase B Inhibitor	Kinase inhibitor	Preclinical	Plexxikon
40	AEW541	-0.0556719	0.218555		IGF-1R	IGF-1R Inhibitor	Kinase inhibitor	Preclinical	Novartis
5	Panobinostat	0.0556467	0.220186	Faridak	HDAC	Histone Deacetylase (HDAC) Inhibitor	Other targeted therapies	Pre-Registered	Novartis
58	AEW541	0.0556384	0.218833		IGF-1R	IGF-1R Inhibitor	Kinase inhibitor	Preclinical	Novartis
76	Vandetanib	-0.0556299	0.222239	Zactima	Abl, EGFR, Flt3, C-KIT, RET, VEGFR-1, KDR, FLT4	Multi-kinase inhibitor	Kinase inhibitor	Launched-2011	AstraZeneca
118	AZD6244	-0.0555845	0.21928	Selumetinib	MEK	MEK1 and MEK2 Inhibitor	Kinase inhibitor	Phase II	AstraZeneca
61	RAF265	-0.0555712	0.240885		Raf kinase B, KDR	Raf kinase B and KDR Inhibitor	Kinase inhibitor	Phase I	Novartis
108	PF-2341066	-0.0555447	0.219138	Crizotinib	c-MET, ALK	c-MET and ALK Inhibitor	Kinase inhibitor	Launched-2011	Pfizer
106	PLX4720	-0.0554899	0.223406		RAF	Raf kinase B Inhibitor	Kinase inhibitor	Preclinical	Plexxikon
31	Nutlin-3	-0.0553967	0.22037		MDM2	MDM2 Inhibitor	Other targeted therapies	Preclinical	Roche
51	Paclitaxel	-0.0553614	0.221138	Taxol	beta-tubulin	Microtubule-Stabilizing Agents	Cytotoxic	Launched-1993	Bristol-Myers Squibb
5	PD-0325901	-0.0553297	0.220929		MEK	MEK1 and MEK2 Inhibitor	Kinase inhibitor	Discontinued	Pfizer
89	PHA-665752	0.0553258	0.221435		c-MET	c-MET Inhibitor	Kinase inhibitor	Preclinical	Pfizer
122	Vandetanib	-0.0553244	0.224791	Zactima	Abl, EGFR, Flt3, C-KIT, RET, VEGFR-1, KDR, FLT4	Multi-kinase inhibitor	Kinase inhibitor	Launched-2011	AstraZeneca
70	PHA-665752	-0.0553005	0.221647		c-MET	c-MET Inhibitor	Kinase inhibitor	Preclinical	Pfizer
51	PF-2341066	-0.0552808	0.221338	Crizotinib	c-MET, ALK	c-MET and ALK Inhibitor	Kinase inhibitor	Launched-2011	Pfizer
94	L-685458	0.0552782	0.227606		Gamma Secretase	gamma-Secretase Inhibitor	Other targeted therapies	Preclinical	Merck Sharp & Dohme
14	Erlotinib	0.0552754	0.221857	Tarceva	EGFR	EGFR Inhibitor	Kinase inhibitor	Launched-2004	Genentech
10	PD-0332991	-0.0552313	0.258046		CDK4/6	CDK4/6 Inhibitor	Kinase inhibitor	Phase II	Pfizer
106	PHA-665752	0.0551893	0.222578		c-MET	c-MET Inhibitor	Kinase inhibitor	Preclinical	Pfizer
84	TAE684	0.0551167	0.222714		ALK	ALK Inhibitor	Kinase inhibitor	Preclinical	Novartis
20	PD-0332991	-0.0551085	0.259108		CDK4/6	CDK4/6 Inhibitor	Kinase inhibitor	Phase II	Pfizer
117	RAF265	0.0550998	0.244903		Raf kinase B, KDR	Raf kinase B and KDR Inhibitor	Kinase inhibitor	Phase I	Novartis
111	Paclitaxel	0.0550806	0.223491	Taxol	beta-tubulin	Microtubule-Stabilizing Agents	Cytotoxic	Launched-1993	Bristol-Myers Squibb
104	Sorafenib	0.05508	0.223497	Nexavar	Flt3, C-KIT, PDGFRbeta, RET, Raf kinase B, Raf kinase C, VEGFR-1, KDR, FLT4	Multi-kinase inhibitor	Kinase inhibitor	Launched-2005	Bayer
51	TAE684	-0.0550667	0.223135		ALK	ALK Inhibitor	Kinase inhibitor	Preclinical	Novartis
10	Erlotinib	0.054977	0.224364	Tarceva	EGFR	EGFR Inhibitor	Kinase inhibitor	Launched-2004	Genentech
119	LBW242	0.054927	0.224786		IAP	Inhibitor of Apoptosis Proteins (IAP) Inhibitor	Other targeted therapies	Preclinical	Novartis
24	PHA-665752	0.0549267	0.224789		c-MET	c-MET Inhibitor	Kinase inhibitor	Preclinical	Pfizer
49	Nilotinib	-0.0548809	0.269204	Tasigna	Abl/Bcr-Abl	Abl Inhibitor	Kinase inhibitor	Launched-2007	Novartis
95	L-685458	-0.0548713	0.23105		Gamma Secretase	gamma-Secretase Inhibitor	Other targeted therapies	Preclinical	Merck Sharp & Dohme
120	RAF265	0.0548174	0.247333		Raf kinase B, KDR	Raf kinase B and KDR Inhibitor	Kinase inhibitor	Phase I	Novartis
129	PHA-665752	0.0547818	0.226016		c-MET	c-MET Inhibitor	Kinase inhibitor	Preclinical	Pfizer
59	AZD0530	-0.0547149	0.226108	Saracatinib	Src, Abl/Bcr-Abl, EGFR	Src and Abl inhibitor	Kinase inhibitor	Phase II	AstraZeneca
74	AZD0530	-0.0546781	0.226421	Saracatinib	Src, Abl/Bcr-Abl, EGFR	Src and Abl inhibitor	Kinase inhibitor	Phase II	AstraZeneca
32	PHA-665752	0.0546744	0.226928		c-MET	c-MET Inhibitor	Kinase inhibitor	Preclinical	Pfizer
130	Paclitaxel	-0.0546622	0.227032	Taxol	beta-tubulin	Microtubule-Stabilizing Agents	Cytotoxic	Launched-1993	Bristol-Myers Squibb
129	Erlotinib	0.0545954	0.227601	Tarceva	EGFR	EGFR Inhibitor	Kinase inhibitor	Launched-2004	Genentech
81	Topotecan	0.0545063	0.227885	Hycamtin	Topoisomerase I	DNA Topoisomerase I Inhibitor	Cytotoxic	Launched-1996	GlaxoSmithKline
86	PD-0325901	-0.0544618	0.228266		MEK	MEK1 and MEK2 Inhibitor	Kinase inhibitor	Discontinued	Pfizer
4	PHA-665752	0.0544466	0.228872		c-MET	c-MET Inhibitor	Kinase inhibitor	Preclinical	Pfizer
111	17-AAG	0.0543789	0.229452	Tanespimycin	HSP90	Heat Shock Protein 90 (hsp90) Inhibitor	Other targeted therapies	Phase III	Bristol-Myers Squibb
66	LBW242	0.0543595	0.229619		IAP	Inhibitor of Apoptosis Proteins (IAP) Inhibitor	Other targeted therapies	Preclinical	Novartis
45	Nilotinib	-0.0543024	0.27429	Tasigna	Abl/Bcr-Abl	Abl Inhibitor	Kinase inhibitor	Launched-2007	Novartis
131	17-AAG	0.0541984	0.231003	Tanespimycin	HSP90	Heat Shock Protein 90 (hsp90) Inhibitor	Other targeted therapies	Phase III	Bristol-Myers Squibb
132	17-AAG	0.0541984	0.231003	Tanespimycin	HSP90	Heat Shock Protein 90 (hsp90) Inhibitor	Other targeted therapies	Phase III	Bristol-Myers Squibb
115	Nilotinib	0.0541757	0.275412	Tasigna	Abl/Bcr-Abl	Abl Inhibitor	Kinase inhibitor	Launched-2007	Novartis
58	LBW242	0.0541657	0.231285		IAP	Inhibitor of Apoptosis Proteins (IAP) Inhibitor	Other targeted therapies	Preclinical	Novartis
61	Topotecan	0.0541457	0.230981	Hycamtin	Topoisomerase I	DNA Topoisomerase I Inhibitor	Cytotoxic	Launched-1996	GlaxoSmithKline
44	PHA-665752	-0.0541268	0.231621		c-MET	c-MET Inhibitor	Kinase inhibitor	Preclinical	Pfizer
53	TAE684	-0.0540698	0.231636		ALK	ALK Inhibitor	Kinase inhibitor	Preclinical	Novartis
2	Paclitaxel	-0.0540074	0.232654	Taxol	beta-tubulin	Microtubule-Stabilizing Agents	Cytotoxic	Launched-1993	Bristol-Myers Squibb
134	PLX4720	0.0539466	0.236562		RAF	Raf kinase B Inhibitor	Kinase inhibitor	Preclinical	Plexxikon
55	L-685458	-0.0539372	0.239097		Gamma Secretase	gamma-Secretase Inhibitor	Other targeted therapies	Preclinical	Merck Sharp & Dohme
98	Nutlin-3	-0.0538704	0.233363		MDM2	MDM2 Inhibitor	Other targeted therapies	Preclinical	Roche
102	Vandetanib	0.0537258	0.238488	Zactima	Abl, EGFR, Flt3, C-KIT, RET, VEGFR-1, KDR, FLT4	Multi-kinase inhibitor	Kinase inhibitor	Launched-2011	AstraZeneca
111	Sorafenib	-0.0536737	0.235556	Nexavar	Flt3, C-KIT, PDGFRbeta, RET, Raf kinase B, Raf kinase C, VEGFR-1, KDR, FLT4	Multi-kinase inhibitor	Kinase inhibitor	Launched-2005	Bayer
104	PHA-665752	0.0536626	0.235652		c-MET	c-MET Inhibitor	Kinase inhibitor	Preclinical	Pfizer
130	PLX4720	-0.0536437	0.239207		RAF	Raf kinase B Inhibitor	Kinase inhibitor	Preclinical	Plexxikon
123	Topotecan	-0.0536069	0.23566	Hycamtin	Topoisomerase I	DNA Topoisomerase I Inhibitor	Cytotoxic	Launched-1996	GlaxoSmithKline
85	AZD0530	0.0536059	0.235669	Saracatinib	Src, Abl/Bcr-Abl, EGFR	Src and Abl inhibitor	Kinase inhibitor	Phase II	AstraZeneca
127	LBW242	0.0535739	0.236429		IAP	Inhibitor of Apoptosis Proteins (IAP) Inhibitor	Other targeted therapies	Preclinical	Novartis
85	Paclitaxel	-0.0535594	0.236555	Taxol	beta-tubulin	Microtubule-Stabilizing Agents	Cytotoxic	Launched-1993	Bristol-Myers Squibb
101	AEW541	0.053492	0.237147		IGF-1R	IGF-1R Inhibitor	Kinase inhibitor	Preclinical	Novartis
86	PD-0332991	0.0534912	0.273364		CDK4/6	CDK4/6 Inhibitor	Kinase inhibitor	Phase II	Pfizer
63	RAF265	0.0533237	0.260464		Raf kinase B, KDR	Raf kinase B and KDR Inhibitor	Kinase inhibitor	Phase I	Novartis
3	Nutlin-3	0.0532249	0.239018		MDM2	MDM2 Inhibitor	Other targeted therapies	Preclinical	Roche
19	Paclitaxel	0.0531756	0.239935	Taxol	beta-tubulin	Microtubule-Stabilizing Agents	Cytotoxic	Launched-1993	Bristol-Myers Squibb
55	17-AAG	0.0530737	0.240838	Tanespimycin	HSP90	Heat Shock Protein 90 (hsp90) Inhibitor	Other targeted therapies	Phase III	Bristol-Myers Squibb
59	Nutlin-3	-0.0530415	0.240642		MDM2	MDM2 Inhibitor	Other targeted therapies	Preclinical	Roche
43	RAF265	-0.0529989	0.263383		Raf kinase B, KDR	Raf kinase B and KDR Inhibitor	Kinase inhibitor	Phase I	Novartis
28	PD-0325901	0.0529965	0.241042		MEK	MEK1 and MEK2 Inhibitor	Kinase inhibitor	Discontinued	Pfizer
41	Paclitaxel	-0.0529546	0.241897	Taxol	beta-tubulin	Microtubule-Stabilizing Agents	Cytotoxic	Launched-1993	Bristol-Myers Squibb
24	AEW541	0.0529268	0.242144		IGF-1R	IGF-1R Inhibitor	Kinase inhibitor	Preclinical	Novartis
70	Lapatinib	0.0528424	0.242414	Tykerb	EGFR, HER2	EGFR and HER2 Inhibitor	Kinase inhibitor	Launched-2007	GlaxoSmithKline
71	PLX4720	-0.052784	0.246829		RAF	Raf kinase B Inhibitor	Kinase inhibitor	Preclinical	Plexxikon
123	AZD6244	-0.0527772	0.243478	Selumetinib	MEK	MEK1 and MEK2 Inhibitor	Kinase inhibitor	Phase II	AstraZeneca
54	RAF265	-0.0527578	0.265563		Raf kinase B, KDR	Raf kinase B and KDR Inhibitor	Kinase inhibitor	Phase I	Novartis
19	PD-0325901	0.0527307	0.243412		MEK	MEK1 and MEK2 Inhibitor	Kinase inhibitor	Discontinued	Pfizer
56	Panobinostat	0.0527226	0.245422	Faridak	HDAC	Histone Deacetylase (HDAC) Inhibitor	Other targeted therapies	Pre-Registered	Novartis
44	TAE684	-0.0527073	0.243622		ALK	ALK Inhibitor	Kinase inhibitor	Preclinical	Novartis
63	Panobinostat	0.0526847	0.245762	Faridak	HDAC	Histone Deacetylase (HDAC) Inhibitor	Other targeted therapies	Pre-Registered	Novartis
108	TKI258	-0.0526613	0.244034	Dovitinib	EGFR, FGFR1, PDGFRbeta, VEGFR-1, KDR	Multi-kinase inhibitor	Kinase inhibitor	Phase III	Novartis
32	PD-0325901	0.0526404	0.244221		MEK	MEK1 and MEK2 Inhibitor	Kinase inhibitor	Discontinued	Pfizer
87	RAF265	0.0526031	0.266968		Raf kinase B, KDR	Raf kinase B and KDR Inhibitor	Kinase inhibitor	Phase I	Novartis
131	Vandetanib	0.0526009	0.248473	Zactima	Abl, EGFR, Flt3, C-KIT, RET, VEGFR-1, KDR, FLT4	Multi-kinase inhibitor	Kinase inhibitor	Launched-2011	AstraZeneca
132	Vandetanib	0.0526009	0.248473	Zactima	Abl, EGFR, Flt3, C-KIT, RET, VEGFR-1, KDR, FLT4	Multi-kinase inhibitor	Kinase inhibitor	Launched-2011	AstraZeneca
6	Nilotinib	0.0525757	0.289856	Tasigna	Abl/Bcr-Abl	Abl Inhibitor	Kinase inhibitor	Launched-2007	Novartis
93	Erlotinib	0.0525014	0.245953	Tarceva	EGFR	EGFR Inhibitor	Kinase inhibitor	Launched-2004	Genentech
86	AZD6244	-0.0524272	0.246622	Selumetinib	MEK	MEK1 and MEK2 Inhibitor	Kinase inhibitor	Phase II	AstraZeneca
69	Nilotinib	-0.0523271	0.292145	Tasigna	Abl/Bcr-Abl	Abl Inhibitor	Kinase inhibitor	Launched-2007	Novartis
16	LBW242	-0.0522802	0.247951		IAP	Inhibitor of Apoptosis Proteins (IAP) Inhibitor	Other targeted therapies	Preclinical	Novartis
51	AZD6244	0.0522314	0.248394	Selumetinib	MEK	MEK1 and MEK2 Inhibitor	Kinase inhibitor	Phase II	AstraZeneca
116	Nilotinib	-0.0521814	0.293493	Tasigna	Abl/Bcr-Abl	Abl Inhibitor	Kinase inhibitor	Launched-2007	Novartis
31	Lapatinib	-0.052133	0.248802	Tykerb	EGFR, HER2	EGFR and HER2 Inhibitor	Kinase inhibitor	Launched-2007	GlaxoSmithKline
91	Erlotinib	-0.0520801	0.249768	Tarceva	EGFR	EGFR Inhibitor	Kinase inhibitor	Launched-2004	Genentech
25	AZD6244	-0.0520731	0.249831	Selumetinib	MEK	MEK1 and MEK2 Inhibitor	Kinase inhibitor	Phase II	AstraZeneca
70	TAE684	0.0520387	0.249659		ALK	ALK Inhibitor	Kinase inhibitor	Preclinical	Novartis
53	RAF265	0.052028	0.272238		Raf kinase B, KDR	Raf kinase B and KDR Inhibitor	Kinase inhibitor	Phase I	Novartis
65	PD-0325901	-0.0519238	0.250707		MEK	MEK1 and MEK2 Inhibitor	Kinase inhibitor	Discontinued	Pfizer
70	Vandetanib	0.0518062	0.2557	Zactima	Abl, EGFR, Flt3, C-KIT, RET, VEGFR-1, KDR, FLT4	Multi-kinase inhibitor	Kinase inhibitor	Launched-2011	AstraZeneca
36	PD-0332991	-0.0518042	0.288795		CDK4/6	CDK4/6 Inhibitor	Kinase inhibitor	Phase II	Pfizer
114	Vandetanib	0.0517234	0.256462	Zactima	Abl, EGFR, Flt3, C-KIT, RET, VEGFR-1, KDR, FLT4	Multi-kinase inhibitor	Kinase inhibitor	Launched-2011	AstraZeneca
60	PD-0332991	0.0516915	0.289847		CDK4/6	CDK4/6 Inhibitor	Kinase inhibitor	Phase II	Pfizer
90	Nilotinib	0.0516639	0.298312	Tasigna	Abl/Bcr-Abl	Abl Inhibitor	Kinase inhibitor	Launched-2007	Novartis
4	Irinotecan	0.0516425	0.367767	Camptosar	Topoisomerase I	DNA Topoisomerase I Inhibitor	Cytotoxic	Launched-1994	Pfizer
112	TKI258	0.0515964	0.253711	Dovitinib	EGFR, FGFR1, PDGFRbeta, VEGFR-1, KDR	Multi-kinase inhibitor	Kinase inhibitor	Phase III	Novartis
127	Sorafenib	0.051526	0.254846	Nexavar	Flt3, C-KIT, PDGFRbeta, RET, Raf kinase B, Raf kinase C, VEGFR-1, KDR, FLT4	Multi-kinase inhibitor	Kinase inhibitor	Launched-2005	Bayer
9	Sorafenib	-0.0515213	0.25489	Nexavar	Flt3, C-KIT, PDGFRbeta, RET, Raf kinase B, Raf kinase C, VEGFR-1, KDR, FLT4	Multi-kinase inhibitor	Kinase inhibitor	Launched-2005	Bayer
88	PD-0325901	-0.0514264	0.25528		MEK	MEK1 and MEK2 Inhibitor	Kinase inhibitor	Discontinued	Pfizer
58	Topotecan	-0.0513602	0.255893	Hycamtin	Topoisomerase I	DNA Topoisomerase I Inhibitor	Cytotoxic	Launched-1996	GlaxoSmithKline
74	LBW242	0.0512969	0.256967		IAP	Inhibitor of Apoptosis Proteins (IAP) Inhibitor	Other targeted therapies	Preclinical	Novartis
85	Nilotinib	-0.0512503	0.3022	Tasigna	Abl/Bcr-Abl	Abl Inhibitor	Kinase inhibitor	Launched-2007	Novartis
89	Nilotinib	0.0512046	0.302631	Tasigna	Abl/Bcr-Abl	Abl Inhibitor	Kinase inhibitor	Launched-2007	Novartis
127	PLX4720	-0.0512034	0.261279		RAF	Raf kinase B Inhibitor	Kinase inhibitor	Preclinical	Plexxikon
75	PLX4720	-0.051194	0.261367		RAF	Raf kinase B Inhibitor	Kinase inhibitor	Preclinical	Plexxikon
8	LBW242	0.0511938	0.257925		IAP	Inhibitor of Apoptosis Proteins (IAP) Inhibitor	Other targeted therapies	Preclinical	Novartis
36	Lapatinib	0.051159	0.257762	Tykerb	EGFR, HER2	EGFR and HER2 Inhibitor	Kinase inhibitor	Launched-2007	GlaxoSmithKline
119	AZD0530	-0.0510545	0.258737	Saracatinib	Src, Abl/Bcr-Abl, EGFR	Src and Abl inhibitor	Kinase inhibitor	Phase II	AstraZeneca
52	TKI258	0.0510211	0.259048	Dovitinib	EGFR, FGFR1, PDGFRbeta, VEGFR-1, KDR	Multi-kinase inhibitor	Kinase inhibitor	Phase III	Novartis
56	PHA-665752	-0.050923	0.260454		c-MET	c-MET Inhibitor	Kinase inhibitor	Preclinical	Pfizer
24	Topotecan	0.0508563	0.260592	Hycamtin	Topoisomerase I	DNA Topoisomerase I Inhibitor	Cytotoxic	Launched-1996	GlaxoSmithKline
107	PF-2341066	-0.0508268	0.260869	Crizotinib	c-MET, ALK	c-MET and ALK Inhibitor	Kinase inhibitor	Launched-2011	Pfizer
43	TAE684	-0.0508147	0.260982		ALK	ALK Inhibitor	Kinase inhibitor	Preclinical	Novartis
7	Topotecan	0.0507469	0.261619	Hycamtin	Topoisomerase I	DNA Topoisomerase I Inhibitor	Cytotoxic	Launched-1996	GlaxoSmithKline
60	Nilotinib	0.0506749	0.307666	Tasigna	Abl/Bcr-Abl	Abl Inhibitor	Kinase inhibitor	Launched-2007	Novartis
90	L-685458	-0.0505844	0.269596		Gamma Secretase	gamma-Secretase Inhibitor	Other targeted therapies	Preclinical	Merck Sharp & Dohme
72	PD-0325901	-0.0505038	0.263914		MEK	MEK1 and MEK2 Inhibitor	Kinase inhibitor	Discontinued	Pfizer
135	Irinotecan	0.0504908	0.378557	Camptosar	Topoisomerase I	DNA Topoisomerase I Inhibitor	Cytotoxic	Launched-1994	Pfizer
98	AZD0530	0.0504807	0.264133	Saracatinib	Src, Abl/Bcr-Abl, EGFR	Src and Abl inhibitor	Kinase inhibitor	Phase II	AstraZeneca
115	TKI258	0.0504731	0.264205	Dovitinib	EGFR, FGFR1, PDGFRbeta, VEGFR-1, KDR	Multi-kinase inhibitor	Kinase inhibitor	Phase III	Novartis
32	Sorafenib	0.0502748	0.266577	Nexavar	Flt3, C-KIT, PDGFRbeta, RET, Raf kinase B, Raf kinase C, VEGFR-1, KDR, FLT4	Multi-kinase inhibitor	Kinase inhibitor	Launched-2005	Bayer
6	LBW242	-0.0502113	0.267182		IAP	Inhibitor of Apoptosis Proteins (IAP) Inhibitor	Other targeted therapies	Preclinical	Novartis
20	Lapatinib	0.0501916	0.26688	Tykerb	EGFR, HER2	EGFR and HER2 Inhibitor	Kinase inhibitor	Launched-2007	GlaxoSmithKline
31	L-685458	-0.0500882	0.274326		Gamma Secretase	gamma-Secretase Inhibitor	Other targeted therapies	Preclinical	Merck Sharp & Dohme
27	Paclitaxel	0.0500515	0.268709	Taxol	beta-tubulin	Microtubule-Stabilizing Agents	Cytotoxic	Launched-1993	Bristol-Myers Squibb
46	AEW541	-0.0500457	0.268764		IGF-1R	IGF-1R Inhibitor	Kinase inhibitor	Preclinical	Novartis
30	PF-2341066	0.05003	0.268425	Crizotinib	c-MET, ALK	c-MET and ALK Inhibitor	Kinase inhibitor	Launched-2011	Pfizer
94	17-AAG	-0.0499763	0.26943	Tanespimycin	HSP90	Heat Shock Protein 90 (hsp90) Inhibitor	Other targeted therapies	Phase III	Bristol-Myers Squibb
19	Irinotecan	0.0498571	0.384576	Camptosar	Topoisomerase I	DNA Topoisomerase I Inhibitor	Cytotoxic	Launched-1994	Pfizer
83	PHA-665752	0.0497948	0.271174		c-MET	c-MET Inhibitor	Kinase inhibitor	Preclinical	Pfizer
30	Paclitaxel	-0.0497353	0.271748	Taxol	beta-tubulin	Microtubule-Stabilizing Agents	Cytotoxic	Launched-1993	Bristol-Myers Squibb
102	AEW541	-0.0497031	0.272059		IGF-1R	IGF-1R Inhibitor	Kinase inhibitor	Preclinical	Novartis
86	PLX4720	-0.0496783	0.275765		RAF	Raf kinase B Inhibitor	Kinase inhibitor	Preclinical	Plexxikon
120	Panobinostat	0.0496745	0.273815	Faridak	HDAC	Histone Deacetylase (HDAC) Inhibitor	Other targeted therapies	Pre-Registered	Novartis
78	Lapatinib	-0.0496058	0.272508	Tykerb	EGFR, HER2	EGFR and HER2 Inhibitor	Kinase inhibitor	Launched-2007	GlaxoSmithKline
53	Nutlin-3	-0.049562	0.272932		MDM2	MDM2 Inhibitor	Other targeted therapies	Preclinical	Roche
18	AZD6244	-0.0494907	0.274115	Selumetinib	MEK	MEK1 and MEK2 Inhibitor	Kinase inhibitor	Phase II	AstraZeneca
58	TAE684	0.0494794	0.273733		ALK	ALK Inhibitor	Kinase inhibitor	Preclinical	Novartis
9	17-AAG	0.0494674	0.274341	Tanespimycin	HSP90	Heat Shock Protein 90 (hsp90) Inhibitor	Other targeted therapies	Phase III	Bristol-Myers Squibb
117	17-AAG	0.0494031	0.274966	Tanespimycin	HSP90	Heat Shock Protein 90 (hsp90) Inhibitor	Other targeted therapies	Phase III	Bristol-Myers Squibb
119	PD-0325901	-0.0491867	0.276584		MEK	MEK1 and MEK2 Inhibitor	Kinase inhibitor	Discontinued	Pfizer
60	Vandetanib	-0.0490769	0.281625	Zactima	Abl, EGFR, Flt3, C-KIT, RET, VEGFR-1, KDR, FLT4	Multi-kinase inhibitor	Kinase inhibitor	Launched-2011	AstraZeneca
49	AZD6244	-0.0490452	0.278461	Selumetinib	MEK	MEK1 and MEK2 Inhibitor	Kinase inhibitor	Phase II	AstraZeneca
115	LBW242	0.0490353	0.278559		IAP	Inhibitor of Apoptosis Proteins (IAP) Inhibitor	Other targeted therapies	Preclinical	Novartis
116	AZD0530	-0.0489729	0.278679	Saracatinib	Src, Abl/Bcr-Abl, EGFR	Src and Abl inhibitor	Kinase inhibitor	Phase II	AstraZeneca
71	Paclitaxel	0.0489473	0.279423	Taxol	beta-tubulin	Microtubule-Stabilizing Agents	Cytotoxic	Launched-1993	Bristol-Myers Squibb
13	AZD6244	0.048934	0.279554	Selumetinib	MEK	MEK1 and MEK2 Inhibitor	Kinase inhibitor	Phase II	AstraZeneca
29	RAF265	-0.0488799	0.302341		Raf kinase B, KDR	Raf kinase B and KDR Inhibitor	Kinase inhibitor	Phase I	Novartis
62	TKI258	0.0488384	0.280002	Dovitinib	EGFR, FGFR1, PDGFRbeta, VEGFR-1, KDR	Multi-kinase inhibitor	Kinase inhibitor	Phase III	Novartis
4	Vandetanib	0.0488165	0.284189	Zactima	Abl, EGFR, Flt3, C-KIT, RET, VEGFR-1, KDR, FLT4	Multi-kinase inhibitor	Kinase inhibitor	Launched-2011	AstraZeneca
25	LBW242	-0.0487919	0.280953		IAP	Inhibitor of Apoptosis Proteins (IAP) Inhibitor	Other targeted therapies	Preclinical	Novartis
56	AZD6244	-0.0487377	0.281489	Selumetinib	MEK	MEK1 and MEK2 Inhibitor	Kinase inhibitor	Phase II	AstraZeneca
43	Lapatinib	-0.0486304	0.282058	Tykerb	EGFR, HER2	EGFR and HER2 Inhibitor	Kinase inhibitor	Launched-2007	GlaxoSmithKline
5	Lapatinib	-0.0485601	0.282754	Tykerb	EGFR, HER2	EGFR and HER2 Inhibitor	Kinase inhibitor	Launched-2007	GlaxoSmithKline
117	PD-0325901	0.0485519	0.282836		MEK	MEK1 and MEK2 Inhibitor	Kinase inhibitor	Discontinued	Pfizer
135	Nutlin-3	-0.0484949	0.283402		MDM2	MDM2 Inhibitor	Other targeted therapies	Preclinical	Roche
41	Vandetanib	-0.0484869	0.287456	Zactima	Abl, EGFR, Flt3, C-KIT, RET, VEGFR-1, KDR, FLT4	Multi-kinase inhibitor	Kinase inhibitor	Launched-2011	AstraZeneca
129	17-AAG	-0.0484722	0.284121	Tanespimycin	HSP90	Heat Shock Protein 90 (hsp90) Inhibitor	Other targeted therapies	Phase III	Bristol-Myers Squibb
40	Paclitaxel	-0.0483479	0.285358	Taxol	beta-tubulin	Microtubule-Stabilizing Agents	Cytotoxic	Launched-1993	Bristol-Myers Squibb
104	AEW541	0.048253	0.286305		IGF-1R	IGF-1R Inhibitor	Kinase inhibitor	Preclinical	Novartis
19	AZD0530	-0.0482316	0.286026	Saracatinib	Src, Abl/Bcr-Abl, EGFR	Src and Abl inhibitor	Kinase inhibitor	Phase II	AstraZeneca
118	RAF265	-0.048205	0.309071		Raf kinase B, KDR	Raf kinase B and KDR Inhibitor	Kinase inhibitor	Phase I	Novartis
88	Nilotinib	-0.0482038	0.331876	Tasigna	Abl/Bcr-Abl	Abl Inhibitor	Kinase inhibitor	Launched-2007	Novartis
74	L-685458	0.0481736	0.293106		Gamma Secretase	gamma-Secretase Inhibitor	Other targeted therapies	Preclinical	Merck Sharp & Dohme
112	AZD0530	0.0481515	0.286828	Saracatinib	Src, Abl/Bcr-Abl, EGFR	Src and Abl inhibitor	Kinase inhibitor	Phase II	AstraZeneca
123	Nutlin-3	-0.048087	0.287474		MDM2	MDM2 Inhibitor	Other targeted therapies	Preclinical	Roche
92	Nilotinib	-0.0480332	0.333591	Tasigna	Abl/Bcr-Abl	Abl Inhibitor	Kinase inhibitor	Launched-2007	Novartis
72	LBW242	0.0479732	0.289111		IAP	Inhibitor of Apoptosis Proteins (IAP) Inhibitor	Other targeted therapies	Preclinical	Novartis
20	17-AAG	0.0479528	0.289316	Tanespimycin	HSP90	Heat Shock Protein 90 (hsp90) Inhibitor	Other targeted therapies	Phase III	Bristol-Myers Squibb
87	AZD6244	-0.0479309	0.289538	Selumetinib	MEK	MEK1 and MEK2 Inhibitor	Kinase inhibitor	Phase II	AstraZeneca
70	Sorafenib	-0.0478517	0.290336	Nexavar	Flt3, C-KIT, PDGFRbeta, RET, Raf kinase B, Raf kinase C, VEGFR-1, KDR, FLT4	Multi-kinase inhibitor	Kinase inhibitor	Launched-2005	Bayer
109	TAE684	-0.0477724	0.290643		ALK	ALK Inhibitor	Kinase inhibitor	Preclinical	Novartis
22	17-AAG	-0.0477206	0.291661	Tanespimycin	HSP90	Heat Shock Protein 90 (hsp90) Inhibitor	Other targeted therapies	Phase III	Bristol-Myers Squibb
18	Nilotinib	-0.0476935	0.337025	Tasigna	Abl/Bcr-Abl	Abl Inhibitor	Kinase inhibitor	Launched-2007	Novartis
108	LBW242	-0.0476556	0.292318		IAP	Inhibitor of Apoptosis Proteins (IAP) Inhibitor	Other targeted therapies	Preclinical	Novartis
65	L-685458	-0.0475855	0.299044		Gamma Secretase	gamma-Secretase Inhibitor	Other targeted therapies	Preclinical	Merck Sharp & Dohme
13	Lapatinib	-0.0474853	0.293554	Tykerb	EGFR, HER2	EGFR and HER2 Inhibitor	Kinase inhibitor	Launched-2007	GlaxoSmithKline
11	RAF265	0.0474798	0.316413		Raf kinase B, KDR	Raf kinase B and KDR Inhibitor	Kinase inhibitor	Phase I	Novartis
2	PF-2341066	-0.0474417	0.293998	Crizotinib	c-MET, ALK	c-MET and ALK Inhibitor	Kinase inhibitor	Launched-2011	Pfizer
27	17-AAG	-0.0472619	0.296328	Tanespimycin	HSP90	Heat Shock Protein 90 (hsp90) Inhibitor	Other targeted therapies	Phase III	Bristol-Myers Squibb
19	Topotecan	0.0471689	0.296785	Hycamtin	Topoisomerase I	DNA Topoisomerase I Inhibitor	Cytotoxic	Launched-1996	GlaxoSmithKline
100	PD-0325901	-0.0471217	0.297269		MEK	MEK1 and MEK2 Inhibitor	Kinase inhibitor	Discontinued	Pfizer
23	17-AAG	0.0470958	0.29803	Tanespimycin	HSP90	Heat Shock Protein 90 (hsp90) Inhibitor	Other targeted therapies	Phase III	Bristol-Myers Squibb
38	RAF265	-0.0470844	0.320463		Raf kinase B, KDR	Raf kinase B and KDR Inhibitor	Kinase inhibitor	Phase I	Novartis
120	PLX4720	0.0470265	0.302235		RAF	Raf kinase B Inhibitor	Kinase inhibitor	Preclinical	Plexxikon
79	AEW541	-0.046938	0.299653		IGF-1R	IGF-1R Inhibitor	Kinase inhibitor	Preclinical	Novartis
6	AZD6244	-0.0469091	0.29995	Selumetinib	MEK	MEK1 and MEK2 Inhibitor	Kinase inhibitor	Phase II	AstraZeneca
85	LBW242	0.0468798	0.300253		IAP	Inhibitor of Apoptosis Proteins (IAP) Inhibitor	Other targeted therapies	Preclinical	Novartis
57	Nilotinib	0.0468669	0.345473	Tasigna	Abl/Bcr-Abl	Abl Inhibitor	Kinase inhibitor	Launched-2007	Novartis
104	Paclitaxel	0.0468419	0.300644	Taxol	beta-tubulin	Microtubule-Stabilizing Agents	Cytotoxic	Launched-1993	Bristol-Myers Squibb
110	AEW541	0.0468239	0.30083		IGF-1R	IGF-1R Inhibitor	Kinase inhibitor	Preclinical	Novartis
12	AZD6244	-0.0467887	0.301194	Selumetinib	MEK	MEK1 and MEK2 Inhibitor	Kinase inhibitor	Phase II	AstraZeneca
105	Nilotinib	0.0467773	0.346397	Tasigna	Abl/Bcr-Abl	Abl Inhibitor	Kinase inhibitor	Launched-2007	Novartis
123	Paclitaxel	0.0467738	0.301348	Taxol	beta-tubulin	Microtubule-Stabilizing Agents	Cytotoxic	Launched-1993	Bristol-Myers Squibb
74	PF-2341066	0.0467519	0.301079	Crizotinib	c-MET, ALK	c-MET and ALK Inhibitor	Kinase inhibitor	Launched-2011	Pfizer
59	AZD6244	-0.046617	0.302972	Selumetinib	MEK	MEK1 and MEK2 Inhibitor	Kinase inhibitor	Phase II	AstraZeneca
76	Nutlin-3	-0.0465866	0.302793		MDM2	MDM2 Inhibitor	Other targeted therapies	Preclinical	Roche
51	PHA-665752	-0.0464479	0.304731		c-MET	c-MET Inhibitor	Kinase inhibitor	Preclinical	Pfizer
121	AZD0530	-0.0464025	0.30471	Saracatinib	Src, Abl/Bcr-Abl, EGFR	Src and Abl inhibitor	Kinase inhibitor	Phase II	AstraZeneca
32	TAE684	0.0463984	0.304753		ALK	ALK Inhibitor	Kinase inhibitor	Preclinical	Novartis
124	Panobinostat	-0.0463822	0.306908	Faridak	HDAC	Histone Deacetylase (HDAC) Inhibitor	Other targeted therapies	Pre-Registered	Novartis
39	Vandetanib	-0.0463107	0.309659	Zactima	Abl, EGFR, Flt3, C-KIT, RET, VEGFR-1, KDR, FLT4	Multi-kinase inhibitor	Kinase inhibitor	Launched-2011	AstraZeneca
56	PF-2341066	-0.0462098	0.306723	Crizotinib	c-MET, ALK	c-MET and ALK Inhibitor	Kinase inhibitor	Launched-2011	Pfizer
41	PLX4720	-0.0461726	0.311105		RAF	Raf kinase B Inhibitor	Kinase inhibitor	Preclinical	Plexxikon
116	LBW242	0.0461186	0.308176		IAP	Inhibitor of Apoptosis Proteins (IAP) Inhibitor	Other targeted therapies	Preclinical	Novartis
32	L-685458	0.0461001	0.314395		Gamma Secretase	gamma-Secretase Inhibitor	Other targeted therapies	Preclinical	Merck Sharp & Dohme
29	PF-2341066	0.0460492	0.308409	Crizotinib	c-MET, ALK	c-MET and ALK Inhibitor	Kinase inhibitor	Launched-2011	Pfizer
54	Lapatinib	0.0460419	0.308486	Tykerb	EGFR, HER2	EGFR and HER2 Inhibitor	Kinase inhibitor	Launched-2007	GlaxoSmithKline
107	Sorafenib	-0.0460311	0.309095	Nexavar	Flt3, C-KIT, PDGFRbeta, RET, Raf kinase B, Raf kinase C, VEGFR-1, KDR, FLT4	Multi-kinase inhibitor	Kinase inhibitor	Launched-2005	Bayer
123	PLX4720	-0.0459181	0.313782		RAF	Raf kinase B Inhibitor	Kinase inhibitor	Preclinical	Plexxikon
90	TKI258	-0.0458896	0.310091	Dovitinib	EGFR, FGFR1, PDGFRbeta, VEGFR-1, KDR	Multi-kinase inhibitor	Kinase inhibitor	Phase III	Novartis
55	PF-2341066	-0.045879	0.310202	Crizotinib	c-MET, ALK	c-MET and ALK Inhibitor	Kinase inhibitor	Launched-2011	Pfizer
123	AEW541	0.0458591	0.310908		IGF-1R	IGF-1R Inhibitor	Kinase inhibitor	Preclinical	Novartis
14	LBW242	-0.0458342	0.311171		IAP	Inhibitor of Apoptosis Proteins (IAP) Inhibitor	Other targeted therapies	Preclinical	Novartis
122	Nutlin-3	-0.0457241	0.31184		MDM2	MDM2 Inhibitor	Other targeted therapies	Preclinical	Roche
119	Lapatinib	-0.0457175	0.31191	Tykerb	EGFR, HER2	EGFR and HER2 Inhibitor	Kinase inhibitor	Launched-2007	GlaxoSmithKline
54	Erlotinib	0.045716	0.312421	Tarceva	EGFR	EGFR Inhibitor	Kinase inhibitor	Launched-2004	Genentech
71	Nilotinib	-0.0457018	0.357607	Tasigna	Abl/Bcr-Abl	Abl Inhibitor	Kinase inhibitor	Launched-2007	Novartis
23	RAF265	-0.0456942	0.334971		Raf kinase B, KDR	Raf kinase B and KDR Inhibitor	Kinase inhibitor	Phase I	Novartis
33	LBW242	-0.0456615	0.312999		IAP	Inhibitor of Apoptosis Proteins (IAP) Inhibitor	Other targeted therapies	Preclinical	Novartis
30	LBW242	0.0456586	0.31303		IAP	Inhibitor of Apoptosis Proteins (IAP) Inhibitor	Other targeted therapies	Preclinical	Novartis
5	AZD6244	-0.0455929	0.313727	Selumetinib	MEK	MEK1 and MEK2 Inhibitor	Kinase inhibitor	Phase II	AstraZeneca
108	Panobinostat	-0.0455605	0.315564	Faridak	HDAC	Histone Deacetylase (HDAC) Inhibitor	Other targeted therapies	Pre-Registered	Novartis
35	PHA-665752	0.0454671	0.315065		c-MET	c-MET Inhibitor	Kinase inhibitor	Preclinical	Pfizer
80	PLX4720	-0.0453601	0.319703		RAF	Raf kinase B Inhibitor	Kinase inhibitor	Preclinical	Plexxikon
70	L-685458	-0.0453588	0.322247		Gamma Secretase	gamma-Secretase Inhibitor	Other targeted therapies	Preclinical	Merck Sharp & Dohme
15	PD-0325901	0.0453248	0.316088		MEK	MEK1 and MEK2 Inhibitor	Kinase inhibitor	Discontinued	Pfizer
87	Panobinostat	0.0452577	0.318794	Faridak	HDAC	Histone Deacetylase (HDAC) Inhibitor	Other targeted therapies	Pre-Registered	Novartis
46	PLX4720	-0.0452388	0.321		RAF	Raf kinase B Inhibitor	Kinase inhibitor	Preclinical	Plexxikon
60	PHA-665752	0.0452349	0.317545		c-MET	c-MET Inhibitor	Kinase inhibitor	Preclinical	Pfizer
104	Nilotinib	0.0452214	0.362687	Tasigna	Abl/Bcr-Abl	Abl Inhibitor	Kinase inhibitor	Launched-2007	Novartis
72	Lapatinib	-0.045201	0.317412	Tykerb	EGFR, HER2	EGFR and HER2 Inhibitor	Kinase inhibitor	Launched-2007	GlaxoSmithKline
79	LBW242	0.0451676	0.318266		IAP	Inhibitor of Apoptosis Proteins (IAP) Inhibitor	Other targeted therapies	Preclinical	Novartis
111	Topotecan	0.0451281	0.318194	Hycamtin	Topoisomerase I	DNA Topoisomerase I Inhibitor	Cytotoxic	Launched-1996	GlaxoSmithKline
86	L-685458	0.0451171	0.324833		Gamma Secretase	gamma-Secretase Inhibitor	Other targeted therapies	Preclinical	Merck Sharp & Dohme
82	TKI258	0.0451063	0.318428	Dovitinib	EGFR, FGFR1, PDGFRbeta, VEGFR-1, KDR	Multi-kinase inhibitor	Kinase inhibitor	Phase III	Novartis
70	AZD0530	0.0450755	0.318759	Saracatinib	Src, Abl/Bcr-Abl, EGFR	Src and Abl inhibitor	Kinase inhibitor	Phase II	AstraZeneca
107	TKI258	-0.0450487	0.319048	Dovitinib	EGFR, FGFR1, PDGFRbeta, VEGFR-1, KDR	Multi-kinase inhibitor	Kinase inhibitor	Phase III	Novartis
18	PD-0332991	-0.0450296	0.356564		CDK4/6	CDK4/6 Inhibitor	Kinase inhibitor	Phase II	Pfizer
94	Nilotinib	-0.044996	0.365086	Tasigna	Abl/Bcr-Abl	Abl Inhibitor	Kinase inhibitor	Launched-2007	Novartis
98	AZD6244	-0.0449944	0.320127	Selumetinib	MEK	MEK1 and MEK2 Inhibitor	Kinase inhibitor	Phase II	AstraZeneca
78	Erlotinib	0.0449719	0.320369	Tarceva	EGFR	EGFR Inhibitor	Kinase inhibitor	Launched-2004	Genentech
28	AZD0530	0.044903	0.320616	Saracatinib	Src, Abl/Bcr-Abl, EGFR	Src and Abl inhibitor	Kinase inhibitor	Phase II	AstraZeneca
83	Vandetanib	-0.04478	0.325936	Zactima	Abl, EGFR, Flt3, C-KIT, RET, VEGFR-1, KDR, FLT4	Multi-kinase inhibitor	Kinase inhibitor	Launched-2011	AstraZeneca
66	17-AAG	0.0447651	0.322601	Tanespimycin	HSP90	Heat Shock Protein 90 (hsp90) Inhibitor	Other targeted therapies	Phase III	Bristol-Myers Squibb
74	PHA-665752	0.0447145	0.323149		c-MET	c-MET Inhibitor	Kinase inhibitor	Preclinical	Pfizer
136	Paclitaxel	-0.0447056	0.323246	Taxol	beta-tubulin	Microtubule-Stabilizing Agents	Cytotoxic	Launched-1993	Bristol-Myers Squibb
55	Erlotinib	-0.0446492	0.323856	Tarceva	EGFR	EGFR Inhibitor	Kinase inhibitor	Launched-2004	Genentech
27	Lapatinib	0.0446338	0.323528	Tykerb	EGFR, HER2	EGFR and HER2 Inhibitor	Kinase inhibitor	Launched-2007	GlaxoSmithKline
69	PD-0332991	-0.0445553	0.361656		CDK4/6	CDK4/6 Inhibitor	Kinase inhibitor	Phase II	Pfizer
76	TKI258	-0.0445445	0.324498	Dovitinib	EGFR, FGFR1, PDGFRbeta, VEGFR-1, KDR	Multi-kinase inhibitor	Kinase inhibitor	Phase III	Novartis
42	Vandetanib	0.0444584	0.329426	Zactima	Abl, EGFR, Flt3, C-KIT, RET, VEGFR-1, KDR, FLT4	Multi-kinase inhibitor	Kinase inhibitor	Launched-2011	AstraZeneca
84	PD-0325901	0.044399	0.326081		MEK	MEK1 and MEK2 Inhibitor	Kinase inhibitor	Discontinued	Pfizer
[truncated: 1,265 more rows]

## Sheet: 02 - GDSC mTC-IC50 corrs
mTC	DRUG_NAME	Correlation	PValue	SYN1	SYN2	TARG	APPR	TARGET	PATHWAY
108	Trametinib	-0.482736	0	GSK1120212	Mekinist	targeted	clinically approved	MAP2K1 (MEK1), MAP2K2 (MEK2)	ERK MAPK signaling
108	Vorinostat	0.4627	0	SAHA	Zolinza	targeted	clinically approved	HDAC inhibitor Class I, IIa, IIb, IV	chromain histone acetylation
39	TAK-715	0.455213	0	KIN001-175		targeted	in clinical development	p38a	JNK and p38 signaling
108	TAK-715	0.446049	0	KIN001-175		targeted	in clinical development	p38a	JNK and p38 signaling
79	Methotrexate	-0.44449	0		Methotrexate	cytotoxic	clinically approved	Dihydrofolate reductase (DHFR)	DNA replication
39	Methotrexate	0.443385	0		Methotrexate	cytotoxic	clinically approved	Dihydrofolate reductase (DHFR)	DNA replication
39	Vorinostat	0.441068	0	SAHA	Zolinza	targeted	clinically approved	HDAC inhibitor Class I, IIa, IIb, IV	chromain histone acetylation
68	Sunitinib	-0.439228	0		Sutent	targeted	clinically approved	PDGFRA, PDGFRB, KDR, KIT, FLT3	RTK signaling
18	I-BET 151	0.438255	0			targeted	experimental	BRD2, BRD3, BRD4	chromatin other
39	TL-2-105	0.437457	0			targeted	experimental	CRAF	ERK MAPK signaling
99	17-AAG	0.437246	0	17-AAG	Telatinib	targeted	in clinical development	HSP90	other
18	PHA-793887	0.435428	0			targeted	experimental	CDK-pan	cell cycle
59	Dasatinib	-0.432456	0	KIN001-013 (GNF-2 / 3-(6-(4-(trifluoromethoxy)phenylamino)pyrimidin-4-yl)benzamide)	Sprycel	targeted	clinically approved	ABL, SRC, KIT, PDGFR	ABL signaling
39	NPK76-II-72-1	0.431678	0			targeted	experimental	PLK3	mitosis
18	XMD13-2	0.431662	0			targeted	experimental	RIPK	other
39	T0901317	0.431436	0			targeted	experimental	LXR	other
108	RDEA119 (rescreen)	-0.429828	0			targeted	experimental	MAP2K1 (MEK1), MAP2K2 (MEK2)	ERK MAPK signaling
99	NPK76-II-72-1	-0.429081	0			targeted	experimental	PLK3	mitosis
18	THZ-2-102-1	0.428928	0			targeted	experimental	CDK7	cell cycle
18	BMS-345541	0.427622	0			targeted	experimental	IKBKB	other
3	Nutlin-3a	0.424374	0	Nutlin-3a (-) enantiomer		targeted	in clinical development	MDM2	p53 pathway
18	T0901317	0.423437	0			targeted	experimental	LXR	other
18	WZ3105	0.422901	0			targeted	experimental	CLK2, CNSK1E, FLT3, ULK1	other
18	Vorinostat	0.422618	0	SAHA	Zolinza	targeted	clinically approved	HDAC inhibitor Class I, IIa, IIb, IV	chromain histone acetylation
39	KIN001-102	0.421727	0	Enzastaurin		targeted	experimental	AKT1	PI3K signaling
68	Cyclopamine	-0.421647	0			targeted	experimental	SMO	other
18	NPK76-II-72-1	0.419815	0			targeted	experimental	PLK3	mitosis
99	Tubastatin A	-0.418853	0			targeted	experimental	HDAC6	chromain histone acetylation
68	Crizotinib	-0.41884	0	Saracatinib,KIN001-045	Xalkori	targeted	in clinical development	MET, ALK	RTK signaling
108	T0901317	0.417976	0			targeted	experimental	LXR	other
108	NPK76-II-72-1	0.416629	0			targeted	experimental	PLK3	mitosis
18	GSK1070916	0.415743	0			targeted	in clinical development	AURKB	mitosis
99	CAY10603	-0.415416	0			targeted	experimental	HDAC6	chromain histone acetylation
18	5-Fluorouracil	0.414023	0			cytotoxic	clinically approved	DNA antimetabolite	DNA replication
18	TAK-715	0.413994	0	KIN001-175		targeted	in clinical development	p38a	JNK and p38 signaling
99	TG101348	-0.413746	0			targeted	in clinical development	JAK2	other
76	KIN001-260	0.413673	0	Bayer IKKb inhibitor		targeted	experimental	IKK	other
99	I-BET 151	-0.411923	0			targeted	experimental	BRD2, BRD3, BRD4	chromatin other
99	XMD13-2	-0.411194	0			targeted	experimental	RIPK	other
99	UNC0638	-0.410359	0	Cabozantinib		targeted	experimental	G9a(EHMT2), GLP(EHMT1)	chromatin histone methylation
68	XMD8-85	-0.410088	0	Seliciclib		targeted	experimental	MAP2K5 (ERK5)	other
99	ABT-263	-0.409547	0			targeted	in clinical development	BCL2, BCL2L1, BCL2L2	apoptosis regulation
99	KIN001-260	-0.409211	0	Bayer IKKb inhibitor		targeted	experimental	IKK	other
39	BMS-345541	0.409193	0			targeted	experimental	IKBKB	other
18	TPCA-1	0.408235	0			targeted	experimental	IKK	other
18	17-AAG	-0.407683	0	17-AAG	Telatinib	targeted	in clinical development	HSP90	other
39	PHA-793887	0.407424	0			targeted	experimental	CDK-pan	cell cycle
39	AC220	0.406912	0			targeted	in clinical development	FLT3	RTK signaling
99	TPCA-1	-0.406908	0			targeted	experimental	IKK	other
18	Tubastatin A	0.406682	0			targeted	experimental	HDAC6	chromain histone acetylation
99	Vorinostat	-0.406008	0	SAHA	Zolinza	targeted	clinically approved	HDAC inhibitor Class I, IIa, IIb, IV	chromain histone acetylation
18	TL-2-105	0.405952	0			targeted	experimental	CRAF	ERK MAPK signaling
99	AR-42	-0.40508	0			targeted	in clinical development	HDAC	chromain histone acetylation
79	BMS-345541	-0.404584	0			targeted	experimental	IKBKB	other
108	RDEA119	-0.404158	0	RDEA119		targeted	in clinical development	MAP2K1 (MEK1), MAP2K2 (MEK2)	ERK MAPK signaling
18	XMD14-99	0.403635	0	Quizartinib, AC-220		targeted	experimental	EPHB3, CAMK1	RTK signaling
79	WZ3105	-0.403399	0			targeted	experimental	CLK2, CNSK1E, FLT3, ULK1	other
39	WZ3105	0.403218	0			targeted	experimental	CLK2, CNSK1E, FLT3, ULK1	other
79	AT-7519	-0.403119	0	KIN001-201		targeted	in clinical development	CDK9	cell cycle
79	PHA-793887	-0.402666	0			targeted	experimental	CDK-pan	cell cycle
18	KIN001-260	0.402482	0	Bayer IKKb inhibitor		targeted	experimental	IKK	other
18	AT-7519	0.401802	0	KIN001-201		targeted	in clinical development	CDK9	cell cycle
18	PIK-93	0.401648	0			targeted	experimental	PI4K, PI3K	PI3K signaling
108	KIN001-102	0.401599	0	Enzastaurin		targeted	experimental	AKT1	PI3K signaling
39	KIN001-260	0.400961	0	Bayer IKKb inhibitor		targeted	experimental	IKK	other
29	TL-2-105	-0.400425	0			targeted	experimental	CRAF	ERK MAPK signaling
68	Z-LLNle-CHO	-0.400228	0	KIN001-005	na	targeted	experimental	g-secretase	other
76	UNC0638	0.398885	0	Cabozantinib		targeted	experimental	G9a(EHMT2), GLP(EHMT1)	chromatin histone methylation
18	AV-951	0.398118	0	Tivozanib		targeted	in clinical development	VEGFR	RTK signaling
99	Methotrexate	-0.397384	0		Methotrexate	cytotoxic	clinically approved	Dihydrofolate reductase (DHFR)	DNA replication
79	TAK-715	-0.396719	0	KIN001-175		targeted	in clinical development	p38a	JNK and p38 signaling
76	I-BET 151	0.396272	0			targeted	experimental	BRD2, BRD3, BRD4	chromatin other
39	KIN001-236	0.395933	0			targeted	experimental	TIE2	other
18	OSI-930	0.395895	0			targeted	in clinical development	KIT, VEGFR, PDGFR	RTK signaling
18	PI-103	0.395836	0			targeted	experimental	PI3Ka, PRKDC (DNAPK)	PI3K signaling
79	NA	-0.395696	0	NA	NA	NA	NA	NA	NA
18	BX-912	0.395631	0	KIN001-167		targeted	experimental	PDPK1 (PDK1)	PI3K signaling
108	Tubastatin A	0.395618	0			targeted	experimental	HDAC6	chromain histone acetylation
99	BX-912	-0.395602	0	KIN001-167		targeted	experimental	PDPK1 (PDK1)	PI3K signaling
108	KIN001-260	0.394518	0	Bayer IKKb inhibitor		targeted	experimental	IKK	other
108	Methotrexate	0.394372	0		Methotrexate	cytotoxic	clinically approved	Dihydrofolate reductase (DHFR)	DNA replication
18	OSI-027	0.393438	0	activebiochem A-1065		targeted	in clinical development	MTORC1/2	TOR signaling
39	Tubastatin A	0.393252	0			targeted	experimental	HDAC6	chromain histone acetylation
99	TL-2-105	-0.392879	0			targeted	experimental	CRAF	ERK MAPK signaling
39	I-BET 151	0.392071	0			targeted	experimental	BRD2, BRD3, BRD4	chromatin other
79	KIN001-102	-0.392007	0	Enzastaurin		targeted	experimental	AKT1	PI3K signaling
99	PHA-793887	-0.391598	0			targeted	experimental	CDK-pan	cell cycle
79	AICAR	-0.344757	0	N1-(b-D-Ribofuranosyl)-5-aminoimidazole-4-carboxamide	AICAR	targeted	in clinical development	AAPK1 (AMPK) agonist	metabolism
108	YM201636	0.391431	0			targeted	experimental	FYV1	other
108	BMS-345541	0.391183	0			targeted	experimental	IKBKB	other
99	JW-7-24-1	-0.390967	0			targeted	experimental	LCK	other
99	XMD14-99	-0.390783	0	Quizartinib, AC-220		targeted	experimental	EPHB3, CAMK1	RTK signaling
18	KIN001-270	0.390396	0			targeted	experimental	CDK9	cell cycle
79	KIN001-236	-0.389182	0			targeted	experimental	TIE2	other
18	QL-X-138	0.388062	0			targeted	experimental	MNK2, PRKDC (DNAPK), MTOR, BTK, JAK3	other
29	AC220	-0.387945	0			targeted	in clinical development	FLT3	RTK signaling
99	THZ-2-102-1	-0.38773	0			targeted	experimental	CDK7	cell cycle
108	AZD6244	-0.387318	0			targeted	in clinical development	MAP2K1 (MEK1), MAP2K2 (MEK2)	ERK MAPK signaling
108	TL-2-105	0.387052	0			targeted	experimental	CRAF	ERK MAPK signaling
99	BIX02189	-0.386728	0			targeted	experimental	MAP2K5 (MEK5)	other
99	TL-1-85	-0.386219	0			targeted	experimental	MAP3K7 (TAK1)	other
76	AR-42	0.385897	0			targeted	in clinical development	HDAC	chromain histone acetylation
76	Tubastatin A	0.385831	0			targeted	experimental	HDAC6	chromain histone acetylation
76	KIN001-236	0.385659	0			targeted	experimental	TIE2	other
108	17-AAG	-0.385281	0	17-AAG	Telatinib	targeted	in clinical development	HSP90	other
79	Tubastatin A	-0.385192	0			targeted	experimental	HDAC6	chromain histone acetylation
108	KIN001-236	0.385067	0			targeted	experimental	TIE2	other
79	KIN001-260	-0.385004	0	Bayer IKKb inhibitor		targeted	experimental	IKK	other
108	VNLG/124	0.384387	0	HDAC-42		targeted	experimental	HDAC, RAR	chromain histone acetylation
99	PXD101, Belinostat	-0.383923	0	GSK525762A,		targeted	clinically approved	HDAC	chromain histone acetylation
108	AC220	0.383643	0			targeted	in clinical development	FLT3	RTK signaling
18	Zibotentan, ZD4054	0.383502	0	Sepantronium bromide		targeted	in clinical development	Endothelin A Receptor	other
96	Vorinostat	-0.383151	0	SAHA	Zolinza	targeted	clinically approved	HDAC inhibitor Class I, IIa, IIb, IV	chromain histone acetylation
1	Sunitinib	0.382151	9.01047e-15		Sutent	targeted	clinically approved	PDGFRA, PDGFRB, KDR, KIT, FLT3	RTK signaling
18	CAY10603	0.382005	0			targeted	experimental	HDAC6	chromain histone acetylation
39	5-Fluorouracil	0.381955	0			cytotoxic	clinically approved	DNA antimetabolite	DNA replication
18	Methotrexate	0.381836	0		Methotrexate	cytotoxic	clinically approved	Dihydrofolate reductase (DHFR)	DNA replication
13	TAK-715	-0.381549	0	KIN001-175		targeted	in clinical development	p38a	JNK and p38 signaling
39	YM201636	0.381429	0			targeted	experimental	FYV1	other
108	GSK690693	0.381426	0			targeted	experimental	AKT	PI3K signaling
18	QL-XI-92	0.380903	0			targeted	experimental	DDR1	RTK signaling
18	AC220	0.380261	0			targeted	in clinical development	FLT3	RTK signaling
76	Crizotinib	0.380048	7.48228e-15	Saracatinib,KIN001-045	Xalkori	targeted	in clinical development	MET, ALK	RTK signaling
108	THZ-2-102-1	0.379953	0			targeted	experimental	CDK7	cell cycle
99	Masitinib	-0.379553	0	AB1010		targeted	clinically approved	KIT	RTK signaling
39	MP470	0.379504	0			targeted	in clinical development	PDGFR	RTK signaling
18	BIX02189	0.379239	0			targeted	experimental	MAP2K5 (MEK5)	other
99	KIN001-270	-0.379139	0			targeted	experimental	CDK9	cell cycle
79	THZ-2-102-1	-0.379052	0			targeted	experimental	CDK7	cell cycle
18	MPS-1-IN-1	0.378767	0			targeted	experimental	MPS1	mitosis
39	MPS-1-IN-1	0.378274	0			targeted	experimental	MPS1	mitosis
108	MP470	0.37793	0			targeted	in clinical development	PDGFR	RTK signaling
39	OSI-930	0.377852	0			targeted	in clinical development	KIT, VEGFR, PDGFR	RTK signaling
18	KIN001-135	0.377816	1.39179e-14			targeted	experimental	IKKE	other
99	CUDC-101	-0.377049	0			targeted	in clinical development	HDAC, EGFR	chromain histone acetylation
18	AR-42	0.376437	0			targeted	in clinical development	HDAC	chromain histone acetylation
76	XMD14-99	0.375717	0	Quizartinib, AC-220		targeted	experimental	EPHB3, CAMK1	RTK signaling
29	Vorinostat	-0.375582	0	SAHA	Zolinza	targeted	clinically approved	HDAC inhibitor Class I, IIa, IIb, IV	chromain histone acetylation
76	Vorinostat	0.375416	0	SAHA	Zolinza	targeted	clinically approved	HDAC inhibitor Class I, IIa, IIb, IV	chromain histone acetylation
39	XMD13-2	0.37537	0			targeted	experimental	RIPK	other
108	KIN001-135	0.375261	2.27304e-14			targeted	experimental	IKKE	other
18	CX-5461	0.37516	0			targeted	experimental	RNA Pol I	other
79	UNC0638	-0.37516	0	Cabozantinib		targeted	experimental	G9a(EHMT2), GLP(EHMT1)	chromatin histone methylation
13	NA	-0.374652	0	NA	NA	NA	NA	NA	NA
99	QL-XI-92	-0.37457	0			targeted	experimental	DDR1	RTK signaling
18	Ruxolitinib	0.37441	0	AS601245	Jakafi	targeted	clinically approved	JAK1, JAK2, TYK2	other
108	I-BET 151	0.373872	0			targeted	experimental	BRD2, BRD3, BRD4	chromatin other
108	TPCA-1	0.372889	0			targeted	experimental	IKK	other
99	Zibotentan, ZD4054	-0.37222	0	Sepantronium bromide		targeted	in clinical development	Endothelin A Receptor	other
76	TL-2-105	0.372024	0			targeted	experimental	CRAF	ERK MAPK signaling
18	CP466722	0.371392	0	PKC 412		targeted	experimental	ATM	Genome integrity
9	NPK76-II-72-1	0.371134	0			targeted	experimental	PLK3	mitosis
18	KIN001-236	0.370866	0			targeted	experimental	TIE2	other
13	Methotrexate	-0.370414	0		Methotrexate	cytotoxic	clinically approved	Dihydrofolate reductase (DHFR)	DNA replication
96	T0901317	-0.370355	0			targeted	experimental	LXR	other
79	Vorinostat	-0.370343	0	SAHA	Zolinza	targeted	clinically approved	HDAC inhibitor Class I, IIa, IIb, IV	chromain histone acetylation
76	Methotrexate	0.37007	0		Methotrexate	cytotoxic	clinically approved	Dihydrofolate reductase (DHFR)	DNA replication
18	CUDC-101	0.3698	0			targeted	in clinical development	HDAC, EGFR	chromain histone acetylation
99	PIK-93	-0.369556	0			targeted	experimental	PI4K, PI3K	PI3K signaling
76	Cyclopamine	0.369445	1.04077e-13			targeted	experimental	SMO	other
39	THZ-2-102-1	0.368728	0			targeted	experimental	CDK7	cell cycle
79	VX-702	-0.36856	0			targeted	in clinical development	p38	JNK and p38 signaling
96	Tubastatin A	-0.368244	0			targeted	experimental	HDAC6	chromain histone acetylation
105	RDEA119	-0.368169	0	RDEA119		targeted	in clinical development	MAP2K1 (MEK1), MAP2K2 (MEK2)	ERK MAPK signaling
76	UNC1215	0.367962	0			targeted	experimental	LMBL3	other
99	GSK1070916	-0.367919	0			targeted	in clinical development	AURKB	mitosis
90	Z-LLNle-CHO	0.367748	1.29072e-13	KIN001-005	na	targeted	experimental	g-secretase	other
18	GSK429286A	0.367308	0	KIN001-242		targeted	experimental	ROCK2	cytoskeleton
99	UNC1215	-0.367257	0			targeted	experimental	LMBL3	other
99	AV-951	-0.367166	0	Tivozanib		targeted	in clinical development	VEGFR	RTK signaling
39	XMD14-99	0.367055	0	Quizartinib, AC-220		targeted	experimental	EPHB3, CAMK1	RTK signaling
35	T0901317	0.367027	0			targeted	experimental	LXR	other
99	KIN001-236	-0.366818	0			targeted	experimental	TIE2	other
108	PHA-793887	0.366572	0			targeted	experimental	CDK-pan	cell cycle
100	BX-912	-0.366278	0	KIN001-167		targeted	experimental	PDPK1 (PDK1)	PI3K signaling
108	PD-0325901	-0.365973	0	PD-0325901		targeted	in clinical development	MAP2K1 (MEK1), MAP2K2 (MEK2)	ERK MAPK signaling
29	Tubastatin A	-0.365354	0			targeted	experimental	HDAC6	chromain histone acetylation
81	Methotrexate	-0.365285	0		Methotrexate	cytotoxic	clinically approved	Dihydrofolate reductase (DHFR)	DNA replication
108	KIN001-270	0.365276	0			targeted	experimental	CDK9	cell cycle
96	TAK-715	-0.365227	0	KIN001-175		targeted	in clinical development	p38a	JNK and p38 signaling
18	BMS-708163	0.36512	0	INCB-18424		targeted	in clinical development	g-secretase	other
76	17-AAG	-0.364262	0	17-AAG	Telatinib	targeted	in clinical development	HSP90	other
59	A-770041	-0.364011	2.25137e-13	KIN001-112	A770041	targeted	experimental	SRC family	other
76	Masitinib	0.363712	0	AB1010		targeted	clinically approved	KIT	RTK signaling
36	17-AAG	-0.363409	0	17-AAG	Telatinib	targeted	in clinical development	HSP90	other
127	Afatinib	-0.363116	0	Tovok, BIBW2992	Gilotrif	targeted	clinically approved	ERBB2, EGFR	EGFR signaling
39	NA	0.363113	0	NA	NA	NA	NA	NA	NA
76	PHA-793887	0.363063	0			targeted	experimental	CDK-pan	cell cycle
1	Crizotinib	0.362908	1.74636e-13	Saracatinib,KIN001-045	Xalkori	targeted	in clinical development	MET, ALK	RTK signaling
39	UNC1215	0.3625	0			targeted	experimental	LMBL3	other
59	17-AAG	-0.362005	0	17-AAG	Telatinib	targeted	in clinical development	HSP90	other
79	I-BET 151	-0.361758	0			targeted	experimental	BRD2, BRD3, BRD4	chromatin other
76	TL-1-85	0.361019	0			targeted	experimental	MAP3K7 (TAK1)	other
96	NPK76-II-72-1	-0.360873	0			targeted	experimental	PLK3	mitosis
13	BMS-345541	-0.360706	0			targeted	experimental	IKBKB	other
76	KIN001-135	0.360249	3.14502e-13			targeted	experimental	IKKE	other
99	CP466722	-0.360061	0	PKC 412		targeted	experimental	ATM	Genome integrity
99	Crizotinib	-0.359932	2.87303e-13	Saracatinib,KIN001-045	Xalkori	targeted	in clinical development	MET, ALK	RTK signaling
29	NPK76-II-72-1	-0.359743	0			targeted	experimental	PLK3	mitosis
18	KIN001-244	0.359167	0			targeted	experimental	PDPK1 (PDK1)	PI3K signaling
18	TL-1-85	0.359094	0			targeted	experimental	MAP3K7 (TAK1)	other
18	SNX-2112	0.358997	0			targeted	experimental	HSP90	other
18	UNC1215	0.35896	0			targeted	experimental	LMBL3	other
18	VNLG/124	0.358737	0	HDAC-42		targeted	experimental	HDAC, RAR	chromain histone acetylation
18	SB-715992	0.358465	0			targeted	in clinical development	KIF11	mitosis
79	NPK76-II-72-1	-0.358352	0			targeted	experimental	PLK3	mitosis
18	EX-527	0.35803	0			targeted	experimental	SIRT1	other
18	NVP-BHG712	0.357817	0			targeted	experimental	EPHB4	RTK signaling
108	XMD14-99	0.357712	0	Quizartinib, AC-220		targeted	experimental	EPHB3, CAMK1	RTK signaling
99	VX-702	-0.357532	0			targeted	in clinical development	p38	JNK and p38 signaling
99	T0901317	-0.357483	0			targeted	experimental	LXR	other
99	NG-25	-0.357441	0			targeted	experimental	MAP3K7 (TAK1)	other
39	VX-702	0.357392	0			targeted	in clinical development	p38	JNK and p38 signaling
96	Methotrexate	-0.357241	0		Methotrexate	cytotoxic	clinically approved	Dihydrofolate reductase (DHFR)	DNA replication
29	MP470	-0.357232	0			targeted	in clinical development	PDGFR	RTK signaling
39	GSK690693	0.357172	0			targeted	experimental	AKT	PI3K signaling
76	BMS-345541	0.357038	0			targeted	experimental	IKBKB	other
18	Masitinib	0.35625	0	AB1010		targeted	clinically approved	KIT	RTK signaling
79	PIK-93	-0.356015	0			targeted	experimental	PI4K, PI3K	PI3K signaling
99	KIN001-135	-0.356011	6.27302e-13			targeted	experimental	IKKE	other
68	AICAR	-0.319337	6.76938e-21	N1-(b-D-Ribofuranosyl)-5-aminoimidazole-4-carboxamide	AICAR	targeted	in clinical development	AAPK1 (AMPK) agonist	metabolism
108	XMD13-2	0.355688	0			targeted	experimental	RIPK	other
79	Lenalidomide	-0.35564	0		Revlimid	targeted	clinically approved	TNFA	other
76	Zibotentan, ZD4054	0.355613	0	Sepantronium bromide		targeted	in clinical development	Endothelin A Receptor	other
99	Temozolomide	-0.355243	0	Temodar		cytotoxic	clinically approved	DNA akylating agent	DNA replication
18	NA	0.355218	0	NA	NA	NA	NA	NA	NA
108	AICAR	0.30296	1.32806e-18	N1-(b-D-Ribofuranosyl)-5-aminoimidazole-4-carboxamide	AICAR	targeted	in clinical development	AAPK1 (AMPK) agonist	metabolism
96	XMD13-2	-0.354624	0			targeted	experimental	RIPK	other
79	TL-2-105	-0.354622	0			targeted	experimental	CRAF	ERK MAPK signaling
99	QL-X-138	-0.354287	0			targeted	experimental	MNK2, PRKDC (DNAPK), MTOR, BTK, JAK3	other
18	VX-702	0.354095	0			targeted	in clinical development	p38	JNK and p38 signaling
79	XMD13-2	-0.353432	0			targeted	experimental	RIPK	other
39	VNLG/124	0.353388	0	HDAC-42		targeted	experimental	HDAC, RAR	chromain histone acetylation
18	XMD15-27	0.353368	0			targeted	experimental	CAMK2B, CLK2, DYRK1A, MAST1, STK39	other
99	STF-62247	-0.353268	0			not defined	experimental	stimulates autophagy	other
29	BMS-345541	-0.353149	0			targeted	experimental	IKBKB	other
99	Ruxolitinib	-0.353099	0	AS601245	Jakafi	targeted	clinically approved	JAK1, JAK2, TYK2	other
99	BMS-345541	-0.353068	0			targeted	experimental	IKBKB	other
18	PXD101, Belinostat	0.352889	0	GSK525762A,		targeted	clinically approved	HDAC	chromain histone acetylation
96	KIN001-236	-0.352457	0			targeted	experimental	TIE2	other
108	STF-62247	0.352202	0			not defined	experimental	stimulates autophagy	other
99	Genentech Cpd 10	-0.351757	0			targeted	experimental	AURKA, AURKB	mitosis
108	WZ3105	0.351741	0			targeted	experimental	CLK2, CNSK1E, FLT3, ULK1	other
130	NPK76-II-72-1	-0.351668	0			targeted	experimental	PLK3	mitosis
108	VX-702	0.351301	0			targeted	in clinical development	p38	JNK and p38 signaling
99	OSI-027	-0.351221	0	activebiochem A-1065		targeted	in clinical development	MTORC1/2	TOR signaling
108	NA	0.351083	0	NA	NA	NA	NA	NA	NA
39	17-AAG	-0.35105	0	17-AAG	Telatinib	targeted	in clinical development	HSP90	other
76	NPK76-II-72-1	0.35075	0			targeted	experimental	PLK3	mitosis
39	SB-715992	0.350636	0			targeted	in clinical development	KIF11	mitosis
39	TPCA-1	0.35044	0			targeted	experimental	IKK	other
100	17-AAG	0.350221	0	17-AAG	Telatinib	targeted	in clinical development	HSP90	other
76	CAY10603	0.350058	0			targeted	experimental	HDAC6	chromain histone acetylation
79	GSK690693	-0.349865	0			targeted	experimental	AKT	PI3K signaling
1	FMK	0.349801	0			targeted	experimental	RSK	ERK MAPK signaling
44	Docetaxel	0.349663	0	RP-56976	Taxotere	cytotoxic	clinically approved	Microtubules	cytoskeleton
68	Imatinib	-0.349621	1.41352e-12	KIN001-017	Gleevec	targeted	clinically approved	ABL, KIT, PDGFR	ABL signaling
76	VX-702	0.349078	0			targeted	in clinical development	p38	JNK and p38 signaling
39	AR-42	0.348866	0			targeted	in clinical development	HDAC	chromain histone acetylation
39	Zibotentan, ZD4054	0.348797	0	Sepantronium bromide		targeted	in clinical development	Endothelin A Receptor	other
99	AC220	-0.348549	0			targeted	in clinical development	FLT3	RTK signaling
76	TPCA-1	0.348503	0			targeted	experimental	IKK	other
99	WZ3105	-0.348288	0			targeted	experimental	CLK2, CNSK1E, FLT3, ULK1	other
99	AICAR	-0.302059	1.71408e-18	N1-(b-D-Ribofuranosyl)-5-aminoimidazole-4-carboxamide	AICAR	targeted	in clinical development	AAPK1 (AMPK) agonist	metabolism
130	17-AAG	0.348023	0	17-AAG	Telatinib	targeted	in clinical development	HSP90	other
18	GSK690693	0.34792	0			targeted	experimental	AKT	PI3K signaling
108	UNC1215	0.347723	0			targeted	experimental	LMBL3	other
13	PHA-793887	-0.34751	0			targeted	experimental	CDK-pan	cell cycle
18	NG-25	0.347395	0			targeted	experimental	MAP3K7 (TAK1)	other
108	GSK1070916	0.347333	0			targeted	in clinical development	AURKB	mitosis
13	Crizotinib	-0.347253	2.18455e-12	Saracatinib,KIN001-045	Xalkori	targeted	in clinical development	MET, ALK	RTK signaling
108	AR-42	0.347241	0			targeted	in clinical development	HDAC	chromain histone acetylation
79	XMD14-99	-0.347239	0	Quizartinib, AC-220		targeted	experimental	EPHB3, CAMK1	RTK signaling
79	Zibotentan, ZD4054	-0.347065	0	Sepantronium bromide		targeted	in clinical development	Endothelin A Receptor	other
76	PXD101, Belinostat	0.346869	0	GSK525762A,		targeted	clinically approved	HDAC	chromain histone acetylation
68	CGP-082996	-0.346843	3.67047e-12	A770041,KIN001-111		targeted	experimental	CDK4	cell cycle
29	XMD14-99	-0.346752	0	Quizartinib, AC-220		targeted	experimental	EPHB3, CAMK1	RTK signaling
18	KIN001-102	0.34671	0	Enzastaurin		targeted	experimental	AKT1	PI3K signaling
79	YM201636	-0.346536	0			targeted	experimental	FYV1	other
108	Zibotentan, ZD4054	0.346431	0	Sepantronium bromide		targeted	in clinical development	Endothelin A Receptor	other
18	TG101348	0.34566	0			targeted	in clinical development	JAK2	other
76	XMD13-2	0.345534	0			targeted	experimental	RIPK	other
81	I-BET 151	-0.345511	0			targeted	experimental	BRD2, BRD3, BRD4	chromatin other
108	NG-25	0.34544	0			targeted	experimental	MAP3K7 (TAK1)	other
29	I-BET 151	-0.345158	0			targeted	experimental	BRD2, BRD3, BRD4	chromatin other
18	STF-62247	0.345061	0			not defined	experimental	stimulates autophagy	other
39	AICAR	0.294282	1.4442e-17	N1-(b-D-Ribofuranosyl)-5-aminoimidazole-4-carboxamide	AICAR	targeted	in clinical development	AAPK1 (AMPK) agonist	metabolism
36	Dasatinib	-0.344649	6.19553e-12	KIN001-013 (GNF-2 / 3-(6-(4-(trifluoromethoxy)phenylamino)pyrimidin-4-yl)benzamide)	Sprycel	targeted	clinically approved	ABL, SRC, KIT, PDGFR	ABL signaling
9	GSK1070916	0.344648	0			targeted	in clinical development	AURKB	mitosis
37	Trametinib	-0.344426	0	GSK1120212	Mekinist	targeted	clinically approved	MAP2K1 (MEK1), MAP2K2 (MEK2)	ERK MAPK signaling
127	GSK429286A	0.344332	0	KIN001-242		targeted	experimental	ROCK2	cytoskeleton
99	PI-103	-0.34425	0			targeted	experimental	PI3Ka, PRKDC (DNAPK)	PI3K signaling
39	Trametinib	-0.34419	0	GSK1120212	Mekinist	targeted	clinically approved	MAP2K1 (MEK1), MAP2K2 (MEK2)	ERK MAPK signaling
99	AT-7519	-0.3441	0	KIN001-201		targeted	in clinical development	CDK9	cell cycle
105	Trametinib	-0.344081	0	GSK1120212	Mekinist	targeted	clinically approved	MAP2K1 (MEK1), MAP2K2 (MEK2)	ERK MAPK signaling
1	AZ628	0.343805	4.21675e-12	BAY-43-9006		targeted	experimental	BRAF	ERK MAPK signaling
121	Dasatinib	0.343704	7.12914e-12	KIN001-013 (GNF-2 / 3-(6-(4-(trifluoromethoxy)phenylamino)pyrimidin-4-yl)benzamide)	Sprycel	targeted	clinically approved	ABL, SRC, KIT, PDGFR	ABL signaling
81	UNC0638	-0.343456	0	Cabozantinib		targeted	experimental	G9a(EHMT2), GLP(EHMT1)	chromatin histone methylation
29	KIN001-102	-0.343424	0	Enzastaurin		targeted	experimental	AKT1	PI3K signaling
79	KIN001-135	-0.343408	4.47809e-12			targeted	experimental	IKKE	other
76	NG-25	0.343115	0			targeted	experimental	MAP3K7 (TAK1)	other
76	CUDC-101	0.342951	0			targeted	in clinical development	HDAC, EGFR	chromain histone acetylation
76	TAK-715	0.342944	0	KIN001-175		targeted	in clinical development	p38a	JNK and p38 signaling
9	BX-912	0.34273	0	KIN001-167		targeted	experimental	PDPK1 (PDK1)	PI3K signaling
76	T0901317	0.342279	0			targeted	experimental	LXR	other
81	XMD8-85	-0.342148	7.42569e-12	Seliciclib		targeted	experimental	MAP2K5 (ERK5)	other
13	T0901317	-0.342029	0			targeted	experimental	LXR	other
79	UNC1215	-0.341894	0			targeted	experimental	LMBL3	other
79	AR-42	-0.341819	0			targeted	in clinical development	HDAC	chromain histone acetylation
96	KIN001-135	-0.341546	5.9305e-12			targeted	experimental	IKKE	other
96	TPCA-1	-0.341481	0			targeted	experimental	IKK	other
99	GSK429286A	-0.3414	0	KIN001-242		targeted	experimental	ROCK2	cytoskeleton
76	OSI-930	0.341064	0			targeted	in clinical development	KIT, VEGFR, PDGFR	RTK signaling
39	Ruxolitinib	0.340785	0	AS601245	Jakafi	targeted	clinically approved	JAK1, JAK2, TYK2	other
124	Vorinostat	0.340679	0	SAHA	Zolinza	targeted	clinically approved	HDAC inhibitor Class I, IIa, IIb, IV	chromain histone acetylation
125	Vorinostat	0.340679	0	SAHA	Zolinza	targeted	clinically approved	HDAC inhibitor Class I, IIa, IIb, IV	chromain histone acetylation
9	TPCA-1	0.340585	0			targeted	experimental	IKK	other
127	Afatinib (rescreen)	-0.340487	0	Tovok, BIBW2992	Gilotrif	targeted	clinically approved	ERBB2, EGFR	EGFR signaling
129	TAK-715	0.340485	0	KIN001-175		targeted	in clinical development	p38a	JNK and p38 signaling
96	GSK1070916	-0.340471	0			targeted	in clinical development	AURKB	mitosis
76	Imatinib	0.340152	6.06169e-12	KIN001-017	Gleevec	targeted	clinically approved	ABL, KIT, PDGFR	ABL signaling
108	BIX02189	0.34011	0			targeted	experimental	MAP2K5 (MEK5)	other
18	YM201636	0.340031	0			targeted	experimental	FYV1	other
29	TAK-715	-0.339953	0	KIN001-175		targeted	in clinical development	p38a	JNK and p38 signaling
39	GSK1070916	0.33985	0			targeted	in clinical development	AURKB	mitosis
99	Trametinib	0.339742	0	GSK1120212	Mekinist	targeted	clinically approved	MAP2K1 (MEK1), MAP2K2 (MEK2)	ERK MAPK signaling
39	KIN001-135	0.339593	7.94309e-12			targeted	experimental	IKKE	other
108	PIK-93	0.33924	0			targeted	experimental	PI4K, PI3K	PI3K signaling
81	KIN001-135	-0.33919	8.43435e-12			targeted	experimental	IKKE	other
76	AICAR	0.280819	4.61086e-16	N1-(b-D-Ribofuranosyl)-5-aminoimidazole-4-carboxamide	AICAR	targeted	in clinical development	AAPK1 (AMPK) agonist	metabolism
99	CX-5461	-0.338935	0			targeted	experimental	RNA Pol I	other
108	MPS-1-IN-1	0.338545	0			targeted	experimental	MPS1	mitosis
29	XMD13-2	-0.338545	0			targeted	experimental	RIPK	other
29	WZ3105	-0.338522	0			targeted	experimental	CLK2, CNSK1E, FLT3, ULK1	other
81	Cyclopamine	-0.338485	1.3555e-11			targeted	experimental	SMO	other
105	PD-0325901	-0.338145	0	PD-0325901		targeted	in clinical development	MAP2K1 (MEK1), MAP2K2 (MEK2)	ERK MAPK signaling
81	Vorinostat	-0.337942	0	SAHA	Zolinza	targeted	clinically approved	HDAC inhibitor Class I, IIa, IIb, IV	chromain histone acetylation
82	Vorinostat	-0.337757	0	SAHA	Zolinza	targeted	clinically approved	HDAC inhibitor Class I, IIa, IIb, IV	chromain histone acetylation
18	Y-39983	0.337544	0			targeted	experimental	ROCK	cytoskeleton
13	VX-702	-0.337065	0			targeted	in clinical development	p38	JNK and p38 signaling
29	GSK1070916	-0.337059	0			targeted	in clinical development	AURKB	mitosis
13	AT-7519	-0.336603	0	KIN001-201		targeted	in clinical development	CDK9	cell cycle
99	CH5424802	-0.336596	0			targeted	in clinical development	ALK	RTK signaling
108	OSI-027	0.336174	0	activebiochem A-1065		targeted	in clinical development	MTORC1/2	TOR signaling
68	GNF-2	-0.336105	2.03492e-11	KIN001-019		targeted	experimental	ABL [T315I]	ABL signaling
96	BMS-345541	-0.335941	0			targeted	experimental	IKBKB	other
124	Crizotinib	0.335832	1.22713e-11	Saracatinib,KIN001-045	Xalkori	targeted	in clinical development	MET, ALK	RTK signaling
125	Crizotinib	0.335832	1.22713e-11	Saracatinib,KIN001-045	Xalkori	targeted	in clinical development	MET, ALK	RTK signaling
76	THZ-2-102-1	0.335789	0			targeted	experimental	CDK7	cell cycle
81	Crizotinib	-0.335736	1.24466e-11	Saracatinib,KIN001-045	Xalkori	targeted	in clinical development	MET, ALK	RTK signaling
96	XMD14-99	-0.335637	0	Quizartinib, AC-220		targeted	experimental	EPHB3, CAMK1	RTK signaling
79	CUDC-101	-0.335554	0			targeted	in clinical development	HDAC, EGFR	chromain histone acetylation
96	STF-62247	-0.335467	0			not defined	experimental	stimulates autophagy	other
76	QL-XI-92	0.335247	0			targeted	experimental	DDR1	RTK signaling
96	QL-XI-92	-0.334993	0			targeted	experimental	DDR1	RTK signaling
90	CGP-60474	0.334967	2.12483e-11	CINK4,KIN001-021		targeted	experimental	CDK1,CDK2,CDK5,CDK7,CDK9	cell cycle
108	JQ1	0.334569	0			targeted	experimental	BRD2, BRD3, BRD4	chromatin other
29	T0901317	-0.334494	0			targeted	experimental	LXR	other
44	Dasatinib	0.334406	2.75848e-11	KIN001-013 (GNF-2 / 3-(6-(4-(trifluoromethoxy)phenylamino)pyrimidin-4-yl)benzamide)	Sprycel	targeted	clinically approved	ABL, SRC, KIT, PDGFR	ABL signaling
79	T0901317	-0.334388	0			targeted	experimental	LXR	other
76	AC220	0.334385	0			targeted	in clinical development	FLT3	RTK signaling
81	NVP-BHG712	-0.334375	0			targeted	experimental	EPHB4	RTK signaling
18	JW-7-24-1	0.334333	0			targeted	experimental	LCK	other
96	KIN001-260	-0.334225	0	Bayer IKKb inhibitor		targeted	experimental	IKK	other
18	JQ1	0.334071	0			targeted	experimental	BRD2, BRD3, BRD4	chromatin other
18	FMK	0.334025	0			targeted	experimental	RSK	ERK MAPK signaling
18	NSC-207895	0.333472	0	4-(Butanoyloxymethyl)phenyl-(2E,4E,6E,8E)-3,7-dimethyl-9-(2,6,6-trimethylcyclohex-1-enyl)nona-2,4,6,8-tetraenoate		targeted	experimental	MDM4	p53 pathway
76	WZ3105	0.333393	0			targeted	experimental	CLK2, CNSK1E, FLT3, ULK1	other
76	BIX02189	0.332881	0			targeted	experimental	MAP2K5 (MEK5)	other
13	NVP-BHG712	-0.332801	0			targeted	experimental	EPHB4	RTK signaling
76	JW-7-24-1	0.332742	0			targeted	experimental	LCK	other
130	TL-2-105	-0.332683	0			targeted	experimental	CRAF	ERK MAPK signaling
76	TG101348	0.332657	0			targeted	in clinical development	JAK2	other
94	TAK-715	0.332464	0	KIN001-175		targeted	in clinical development	p38a	JNK and p38 signaling
121	Z-LLNle-CHO	0.332463	3.04434e-11	KIN001-005	na	targeted	experimental	g-secretase	other
68	AZ628	-0.332401	2.28404e-11	BAY-43-9006		targeted	experimental	BRAF	ERK MAPK signaling
13	Vorinostat	-0.332395	0	SAHA	Zolinza	targeted	clinically approved	HDAC inhibitor Class I, IIa, IIb, IV	chromain histone acetylation
39	PIK-93	0.332326	0			targeted	experimental	PI4K, PI3K	PI3K signaling
124	Cyclopamine	0.331748	3.57631e-11			targeted	experimental	SMO	other
125	Cyclopamine	0.331748	3.57631e-11			targeted	experimental	SMO	other
18	UNC0638	0.331718	0	Cabozantinib		targeted	experimental	G9a(EHMT2), GLP(EHMT1)	chromatin histone methylation
13	XMD13-2	-0.331104	0			targeted	experimental	RIPK	other
79	SNX-2112	-0.330637	0			targeted	experimental	HSP90	other
59	RDEA119 (rescreen)	-0.330574	0			targeted	experimental	MAP2K1 (MEK1), MAP2K2 (MEK2)	ERK MAPK signaling
13	FMK	-0.330518	1.48097e-22			targeted	experimental	RSK	ERK MAPK signaling
130	KIN001-260	-0.330369	0	Bayer IKKb inhibitor		targeted	experimental	IKK	other
79	NVP-BHG712	-0.330231	0			targeted	experimental	EPHB4	RTK signaling
130	AC220	-0.330165	0			targeted	in clinical development	FLT3	RTK signaling
105	RDEA119 (rescreen)	-0.330132	0			targeted	experimental	MAP2K1 (MEK1), MAP2K2 (MEK2)	ERK MAPK signaling
76	ABT-263	0.330069	0			targeted	in clinical development	BCL2, BCL2L1, BCL2L2	apoptosis regulation
39	Bleomycin (50 uM)	-0.329731	0			cytotoxic	clinically approved	DNA damage	DNA replication
99	TAK-715	-0.329731	0	KIN001-175		targeted	in clinical development	p38a	JNK and p38 signaling
81	NPK76-II-72-1	-0.329707	0			targeted	experimental	PLK3	mitosis
96	ABT-263	-0.329685	0			targeted	in clinical development	BCL2, BCL2L1, BCL2L2	apoptosis regulation
99	Cyclopamine	-0.329554	4.87851e-11			targeted	experimental	SMO	other
90	XMD8-85	0.329491	4.64379e-11	Seliciclib		targeted	experimental	MAP2K5 (ERK5)	other
99	Y-39983	-0.329257	0			targeted	experimental	ROCK	cytoskeleton
81	PIK-93	-0.329146	0			targeted	experimental	PI4K, PI3K	PI3K signaling
76	NVP-BHG712	0.328881	0			targeted	experimental	EPHB4	RTK signaling
81	Imatinib	-0.32888	3.18513e-11	KIN001-017	Gleevec	targeted	clinically approved	ABL, KIT, PDGFR	ABL signaling
18	MP470	0.3288	0			targeted	in clinical development	PDGFR	RTK signaling
62	Vorinostat	-0.328543	0	SAHA	Zolinza	targeted	clinically approved	HDAC inhibitor Class I, IIa, IIb, IV	chromain histone acetylation
108	TL-1-85	0.328503	0			targeted	experimental	MAP3K7 (TAK1)	other
62	NPK76-II-72-1	-0.328391	0			targeted	experimental	PLK3	mitosis
108	Ruxolitinib	0.328385	0	AS601245	Jakafi	targeted	clinically approved	JAK1, JAK2, TYK2	other
29	AR-42	-0.328216	0			targeted	in clinical development	HDAC	chromain histone acetylation
13	Cyclopamine	-0.328204	5.89841e-11			targeted	experimental	SMO	other
96	BIX02189	-0.328187	0			targeted	experimental	MAP2K5 (MEK5)	other
99	GW-2580	-0.327965	0	VER-52296,NVP-AUY922		targeted	experimental	CSF1R (cFMS)	RTK signaling
13	KIN001-102	-0.327859	0	Enzastaurin		targeted	experimental	AKT1	PI3K signaling
29	YM201636	-0.327805	0			targeted	experimental	FYV1	other
68	VX-702	-0.327771	0			targeted	in clinical development	p38	JNK and p38 signaling
108	CP466722	0.327762	0	PKC 412		targeted	experimental	ATM	Genome integrity
37	NPK76-II-72-1	0.327697	0			targeted	experimental	PLK3	mitosis
96	AR-42	-0.327519	0			targeted	in clinical development	HDAC	chromain histone acetylation
96	CAY10603	-0.327489	0			targeted	experimental	HDAC6	chromain histone acetylation
108	CAY10603	0.327439	0			targeted	experimental	HDAC6	chromain histone acetylation
100	BIX02189	-0.327343	0			targeted	experimental	MAP2K5 (MEK5)	other
76	PIK-93	0.32726	0			targeted	experimental	PI4K, PI3K	PI3K signaling
100	KIN001-260	-0.327182	0	Bayer IKKb inhibitor		targeted	experimental	IKK	other
79	Cyclopamine	-0.327145	6.84029e-11			targeted	experimental	SMO	other
39	Docetaxel	-0.327092	0	RP-56976	Taxotere	cytotoxic	clinically approved	Microtubules	cytoskeleton
99	NVP-BHG712	-0.327074	0			targeted	experimental	EPHB4	RTK signaling
99	NA	-0.327002	0	NA	NA	NA	NA	NA	NA
76	AT-7519	0.326733	0	KIN001-201		targeted	in clinical development	CDK9	cell cycle
39	UNC0638	0.326662	0	Cabozantinib		targeted	experimental	G9a(EHMT2), GLP(EHMT1)	chromatin histone methylation
18	FR-180204	0.326588	0			targeted	experimental	ERK	ERK MAPK signaling
81	PHA-793887	-0.326507	0			targeted	experimental	CDK-pan	cell cycle
76	KIN001-102	0.326458	0	Enzastaurin		targeted	experimental	AKT1	PI3K signaling
1	XMD8-85	0.326368	7.20031e-11	Seliciclib		targeted	experimental	MAP2K5 (ERK5)	other
35	5-Fluorouracil	0.326282	0			cytotoxic	clinically approved	DNA antimetabolite	DNA replication
79	TPCA-1	-0.32587	0			targeted	experimental	IKK	other
100	GSK1070916	-0.325781	0			targeted	in clinical development	AURKB	mitosis
99	SB-715992	-0.325729	0			targeted	in clinical development	KIF11	mitosis
108	KIN001-244	0.325635	0			targeted	experimental	PDPK1 (PDK1)	PI3K signaling
39	EX-527	0.325627	0			targeted	experimental	SIRT1	other
124	Sunitinib	0.325588	8.02745e-11		Sutent	targeted	clinically approved	PDGFRA, PDGFRB, KDR, KIT, FLT3	RTK signaling
125	Sunitinib	0.325588	8.02745e-11		Sutent	targeted	clinically approved	PDGFRA, PDGFRB, KDR, KIT, FLT3	RTK signaling
99	Imatinib	-0.325562	5.11904e-11	KIN001-017	Gleevec	targeted	clinically approved	ABL, KIT, PDGFR	ABL signaling
76	Ruxolitinib	0.325549	0	AS601245	Jakafi	targeted	clinically approved	JAK1, JAK2, TYK2	other
21	Crizotinib	-0.325433	5.51766e-11	Saracatinib,KIN001-045	Xalkori	targeted	in clinical development	MET, ALK	RTK signaling
29	KIN001-260	-0.325192	0	Bayer IKKb inhibitor		targeted	experimental	IKK	other
124	TAK-715	0.325102	0	KIN001-175		targeted	in clinical development	p38a	JNK and p38 signaling
125	TAK-715	0.325102	0	KIN001-175		targeted	in clinical development	p38a	JNK and p38 signaling
108	EX-527	0.325068	0			targeted	experimental	SIRT1	other
108	5-Fluorouracil	0.324774	0			cytotoxic	clinically approved	DNA antimetabolite	DNA replication
59	Trametinib	-0.324731	0	GSK1120212	Mekinist	targeted	clinically approved	MAP2K1 (MEK1), MAP2K2 (MEK2)	ERK MAPK signaling
108	BX-912	0.324669	0	KIN001-167		targeted	experimental	PDPK1 (PDK1)	PI3K signaling
9	Vorinostat	0.324367	5.16314e-23	SAHA	Zolinza	targeted	clinically approved	HDAC inhibitor Class I, IIa, IIb, IV	chromain histone acetylation
59	PD-0325901	-0.324341	2.96676e-22	PD-0325901		targeted	in clinical development	MAP2K1 (MEK1), MAP2K2 (MEK2)	ERK MAPK signaling
37	ABT-263	0.324259	7.17058e-23			targeted	in clinical development	BCL2, BCL2L1, BCL2L2	apoptosis regulation
68	Salubrinal	-0.324183	9.22345e-11	Tykerb, Tyverb		targeted	experimental	GADD34-PP1C	other
22	AICAR	0.279243	6.81204e-16	N1-(b-D-Ribofuranosyl)-5-aminoimidazole-4-carboxamide	AICAR	targeted	in clinical development	AAPK1 (AMPK) agonist	metabolism
29	KIN001-236	-0.324141	0			targeted	experimental	TIE2	other
18	AICAR	0.278335	8.51886e-16	N1-(b-D-Ribofuranosyl)-5-aminoimidazole-4-carboxamide	AICAR	targeted	in clinical development	AAPK1 (AMPK) agonist	metabolism
100	TPCA-1	-0.324052	0			targeted	experimental	IKK	other
79	PXD101, Belinostat	-0.324031	0	GSK525762A,		targeted	clinically approved	HDAC	chromain histone acetylation
39	Lenalidomide	0.324003	1.23448e-22		Revlimid	targeted	clinically approved	TNFA	other
13	KIN001-236	-0.324001	0			targeted	experimental	TIE2	other
29	Methotrexate	-0.323871	2.12763e-22		Methotrexate	cytotoxic	clinically approved	Dihydrofolate reductase (DHFR)	DNA replication
100	TL-1-85	-0.323829	0			targeted	experimental	MAP3K7 (TAK1)	other
18	Temozolomide	0.323719	0	Temodar		cytotoxic	clinically approved	DNA akylating agent	DNA replication
13	Lenalidomide	-0.323619	2.14006e-22		Revlimid	targeted	clinically approved	TNFA	other
108	Imatinib	0.323533	6.82168e-11	KIN001-017	Gleevec	targeted	clinically approved	ABL, KIT, PDGFR	ABL signaling
39	NVP-BHG712	0.323417	0			targeted	experimental	EPHB4	RTK signaling
76	VNLG/124	0.323234	0	HDAC-42		targeted	experimental	HDAC, RAR	chromain histone acetylation
59	RDEA119	-0.323118	9.09458e-22	RDEA119		targeted	in clinical development	MAP2K1 (MEK1), MAP2K2 (MEK2)	ERK MAPK signaling
99	YM201636	-0.322959	0			targeted	experimental	FYV1	other
39	RDEA119 (rescreen)	-0.322916	0			targeted	experimental	MAP2K1 (MEK1), MAP2K2 (MEK2)	ERK MAPK signaling
68	NA	-0.322882	3.92795e-22	NA	NA	NA	NA	NA	NA
39	Dasatinib	-0.322876	1.38125e-10	KIN001-013 (GNF-2 / 3-(6-(4-(trifluoromethoxy)phenylamino)pyrimidin-4-yl)benzamide)	Sprycel	targeted	clinically approved	ABL, SRC, KIT, PDGFR	ABL signaling
68	FMK	-0.322815	3.42633e-20			targeted	experimental	RSK	ERK MAPK signaling
39	Masitinib	0.322791	0	AB1010		targeted	clinically approved	KIT	RTK signaling
81	SNX-2112	-0.322757	0			targeted	experimental	HSP90	other
68	Temozolomide	-0.322757	0	Temodar		cytotoxic	clinically approved	DNA akylating agent	DNA replication
100	KIN001-270	-0.322719	0			targeted	experimental	CDK9	cell cycle
37	RDEA119 (rescreen)	-0.322662	0			targeted	experimental	MAP2K1 (MEK1), MAP2K2 (MEK2)	ERK MAPK signaling
79	Vismodegib	-0.322573	6.14101e-22	GDC-0449	Erivedge	targeted	in clinical development	SMO	other
81	KIN001-236	-0.322555	0			targeted	experimental	TIE2	other
39	BMS-708163	0.322508	0	INCB-18424		targeted	in clinical development	g-secretase	other
18	QL-XII-61	0.322409	1.83064e-12			targeted	experimental	BTK	other
81	Sunitinib	-0.322364	1.25398e-10		Sutent	targeted	clinically approved	PDGFRA, PDGFRB, KDR, KIT, FLT3	RTK signaling
68	PHA-665752	-0.322335	8.07461e-11	zLLL		targeted	experimental	MET	RTK signaling
39	CX-5461	0.322327	0			targeted	experimental	RNA Pol I	other
108	OSI-930	0.322294	0			targeted	in clinical development	KIT, VEGFR, PDGFR	RTK signaling
79	AC220	-0.322254	0			targeted	in clinical development	FLT3	RTK signaling
68	Lenalidomide	-0.322152	7.43298e-22		Revlimid	targeted	clinically approved	TNFA	other
100	Tubastatin A	-0.322093	0			targeted	experimental	HDAC6	chromain histone acetylation
96	Zibotentan, ZD4054	-0.321994	0	Sepantronium bromide		targeted	in clinical development	Endothelin A Receptor	other
39	AV-951	0.321622	0	Tivozanib		targeted	in clinical development	VEGFR	RTK signaling
96	PHA-793887	-0.321609	0			targeted	experimental	CDK-pan	cell cycle
13	KIN001-260	-0.321397	0	Bayer IKKb inhibitor		targeted	experimental	IKK	other
29	THZ-2-102-1	-0.321386	0			targeted	experimental	CDK7	cell cycle
76	NA	0.321336	1.11573e-21	NA	NA	NA	NA	NA	NA
13	UNC1215	-0.321107	0			targeted	experimental	LMBL3	other
18	GW-2580	0.32097	0	VER-52296,NVP-AUY922		targeted	experimental	CSF1R (cFMS)	RTK signaling
79	Crizotinib	-0.320962	1.03395e-10	Saracatinib,KIN001-045	Xalkori	targeted	in clinical development	MET, ALK	RTK signaling
81	Tubastatin A	-0.32086	0			targeted	experimental	HDAC6	chromain histone acetylation
81	KIN001-260	-0.320744	0	Bayer IKKb inhibitor		targeted	experimental	IKK	other
96	BX-912	-0.320727	0	KIN001-167		targeted	experimental	PDPK1 (PDK1)	PI3K signaling
124	Z-LLNle-CHO	0.320685	1.57858e-10	KIN001-005	na	targeted	experimental	g-secretase	other
125	Z-LLNle-CHO	0.320685	1.57858e-10	KIN001-005	na	targeted	experimental	g-secretase	other
13	Bicalutamide	-0.32062	3.90521e-22	QS11	Casodex	targeted	clinically approved	ANDR (androgen receptor)	other
127	BX-795	0.320593	1.78793e-21	BX 795		targeted	in clinical development	TBK1, PDPK1, IKK, AURKB, AURKC	other
108	AT-7519	0.320511	0	KIN001-201		targeted	in clinical development	CDK9	cell cycle
39	AT-7519	0.320495	0	KIN001-201		targeted	in clinical development	CDK9	cell cycle
100	NPK76-II-72-1	-0.32047	0			targeted	experimental	PLK3	mitosis
99	VNLG/124	-0.320468	0	HDAC-42		targeted	experimental	HDAC, RAR	chromain histone acetylation
76	AV-951	0.320413	0	Tivozanib		targeted	in clinical development	VEGFR	RTK signaling
124	Methotrexate	0.319795	3.016e-21		Methotrexate	cytotoxic	clinically approved	Dihydrofolate reductase (DHFR)	DNA replication
125	Methotrexate	0.319795	3.016e-21		Methotrexate	cytotoxic	clinically approved	Dihydrofolate reductase (DHFR)	DNA replication
18	QL-XII-47	0.319758	0			targeted	experimental	BTK, BMX	other
108	GW-2580	0.319683	0	VER-52296,NVP-AUY922		targeted	experimental	CSF1R (cFMS)	RTK signaling
76	Docetaxel	-0.319607	3.05839e-21	RP-56976	Taxotere	cytotoxic	clinically approved	Microtubules	cytoskeleton
108	PXD101, Belinostat	0.319481	8.12444e-23	GSK525762A,		targeted	clinically approved	HDAC	chromain histone acetylation
81	TG101348	-0.319369	0			targeted	in clinical development	JAK2	other
124	AICAR	0.273632	2.67153e-15	N1-(b-D-Ribofuranosyl)-5-aminoimidazole-4-carboxamide	AICAR	targeted	in clinical development	AAPK1 (AMPK) agonist	metabolism
68	SNX-2112	-0.31918	0			targeted	experimental	HSP90	other
76	SNX-2112	0.319104	0			targeted	experimental	HSP90	other
39	KIN001-244	0.318825	0			targeted	experimental	PDPK1 (PDK1)	PI3K signaling
13	Tubastatin A	-0.318689	0			targeted	experimental	HDAC6	chromain histone acetylation
68	Methotrexate	-0.318465	5.32437e-21		Methotrexate	cytotoxic	clinically approved	Dihydrofolate reductase (DHFR)	DNA replication
79	TL-1-85	-0.318381	0			targeted	experimental	MAP3K7 (TAK1)	other
62	PD-0325901	0.3182	8.73141e-21	PD-0325901		targeted	in clinical development	MAP2K1 (MEK1), MAP2K2 (MEK2)	ERK MAPK signaling
1	Cyclopamine	0.318048	2.38466e-10			targeted	experimental	SMO	other
96	Trametinib	0.317993	1.81234e-22	GSK1120212	Mekinist	targeted	clinically approved	MAP2K1 (MEK1), MAP2K2 (MEK2)	ERK MAPK signaling
99	UNC0638	-0.317962	0			targeted	experimental	G9a(EHMT2), GLP(EHMT1)	chromatin histone methylation
81	Masitinib	-0.317954	4.12733e-24	AB1010		targeted	clinically approved	KIT	RTK signaling
130	Vorinostat	-0.317904	5.86189e-21	SAHA	Zolinza	targeted	clinically approved	HDAC inhibitor Class I, IIa, IIb, IV	chromain histone acetylation
96	YM201636	-0.31774	1.52338e-23			targeted	experimental	FYV1	other
1	T0901317	0.317736	4.04634e-23			targeted	experimental	LXR	other
96	CX-5461	-0.317664	2.73997e-23			targeted	experimental	RNA Pol I	other
99	Lenalidomide	-0.317595	6.62589e-21		Revlimid	targeted	clinically approved	TNFA	other
68	KIN001-135	-0.317568	1.84202e-10			targeted	experimental	IKKE	other
29	MPS-1-IN-1	-0.317445	3.8125e-23			targeted	experimental	MPS1	mitosis
96	CH5424802	-0.317425	3.35687e-23			targeted	in clinical development	ALK	RTK signaling
29	SB52334	-0.317387	3.54544e-23			targeted	experimental	ALK5	RTK signaling
13	SNX-2112	-0.317354	8.99294e-23			targeted	experimental	HSP90	other
96	AV-951	-0.317062	4.64436e-23	Tivozanib		targeted	in clinical development	VEGFR	RTK signaling
44	Bleomycin (50 uM)	0.316884	0			cytotoxic	clinically approved	DNA damage	DNA replication
9	CX-5461	0.316841	7.42761e-23			targeted	experimental	RNA Pol I	other
13	Masitinib	-0.316806	5.42682e-23	AB1010		targeted	clinically approved	KIT	RTK signaling
127	CEP-701	0.316645	1.08063e-20	CEP-701	Lestaurtinib	targeted	in clinical development	FLT3, JAK2, NTRK1, RET	RTK signaling
62	XMD13-2	-0.316627	6.49347e-23			targeted	experimental	RIPK	other
108	Cyclopamine	0.316607	2.89498e-10			targeted	experimental	SMO	other
18	Bicalutamide	0.31618	3.68318e-21	QS11	Casodex	targeted	clinically approved	ANDR (androgen receptor)	other
39	SGC0946	0.316174	1.98329e-22			targeted	experimental	Q8TEK3 (DOT1L)	chromatin histone methylation
100	NG-25	-0.315985	1.22096e-22			targeted	experimental	MAP3K7 (TAK1)	other
96	PXD101, Belinostat	-0.315976	8.68106e-22	GSK525762A,		targeted	clinically approved	HDAC	chromain histone acetylation
59	TGX221	-0.315967	2.54907e-10	LDP-341, PS-341		targeted	experimental	PI3Kbeta	PI3K signaling
81	AR-42	-0.315846	2.85184e-22			targeted	in clinical development	HDAC	chromain histone acetylation
96	I-BET 151	-0.315821	1.63159e-22			targeted	experimental	BRD2, BRD3, BRD4	chromatin other
108	ABT-263	0.315806	1.30248e-20			targeted	in clinical development	BCL2, BCL2L1, BCL2L2	apoptosis regulation
76	KIN001-270	0.315629	1.56191e-22			targeted	experimental	CDK9	cell cycle
18	IPA-3	0.315571	4.69963e-21			targeted	experimental	PAK1, PAK2, PAK3	cytoskeleton
39	Bicalutamide	0.315358	5.10982e-21	QS11	Casodex	targeted	clinically approved	ANDR (androgen receptor)	other
108	CUDC-101	0.315299	6.88129e-22			targeted	in clinical development	HDAC, EGFR	chromain histone acetylation
127	GSK269962A	0.315272	2.51829e-10	Doxil,Rubex		targeted	experimental	ROCK1, ROCK2	cytoskeleton
99	KIN001-266	-0.315199	2.04964e-22			targeted	experimental	MAP3K8 (COT)	other
81	CAY10603	-0.315168	3.07845e-22			targeted	experimental	HDAC6	chromain histone acetylation
81	ABT-263	-0.315132	1.6596e-20			targeted	in clinical development	BCL2, BCL2L1, BCL2L2	apoptosis regulation
125	AICAR	0.273632	2.67153e-15	N1-(b-D-Ribofuranosyl)-5-aminoimidazole-4-carboxamide	AICAR	targeted	in clinical development	AAPK1 (AMPK) agonist	metabolism
108	CX-5461	0.315002	2.68951e-22			targeted	experimental	RNA Pol I	other
81	TL-2-105	-0.314993	1.68378e-22			targeted	experimental	CRAF	ERK MAPK signaling
79	BIX02189	-0.314966	2.35336e-22			targeted	experimental	MAP2K5 (MEK5)	other
105	AZD6244	-0.314862	1.68496e-22			targeted	in clinical development	MAP2K1 (MEK1), MAP2K2 (MEK2)	ERK MAPK signaling
29	17-AAG	0.314688	1.8302e-20	17-AAG	Telatinib	targeted	in clinical development	HSP90	other
81	TL-1-85	-0.31451	3.03816e-22			targeted	experimental	MAP3K7 (TAK1)	other
9	TG101348	0.314196	3.10599e-22			targeted	in clinical development	JAK2	other
18	CH5424802	0.314115	4.0205e-22			targeted	in clinical development	ALK	RTK signaling
100	TL-2-105	-0.313985	3.00439e-22			targeted	experimental	CRAF	ERK MAPK signaling
13	STF-62247	-0.313869	4.87649e-22			not defined	experimental	stimulates autophagy	other
18	CAL-101	0.313739	3.6682e-22			targeted	clinically approved	PI3Kdelta	PI3K signaling
59	TL-2-105	0.313568	3.72951e-22			targeted	experimental	CRAF	ERK MAPK signaling
130	MP470	-0.3134	6.52771e-22			targeted	in clinical development	PDGFR	RTK signaling
29	UNC0638	-0.31339	7.00961e-22	Cabozantinib		targeted	experimental	G9a(EHMT2), GLP(EHMT1)	chromatin histone methylation
96	SB-715992	-0.313369	4.72872e-22			targeted	in clinical development	KIF11	mitosis
99	MPS-1-IN-1	-0.313324	6.32777e-22			targeted	experimental	MPS1	mitosis
18	SGC0946	0.313284	8.95818e-22			targeted	experimental	Q8TEK3 (DOT1L)	chromatin histone methylation
59	Bortezomib	-0.313135	3.73223e-10	XMD8-85	Velcade	targeted	clinically approved	Proteasome	other
127	GSK269962A	0.313039	2.9868e-22	KIN001-155		targeted	experimental	ROCK1, ROCK2	cytoskeleton
100	QL-XI-92	-0.312945	5.78418e-22			targeted	experimental	DDR1	RTK signaling
76	QL-X-138	0.312881	1.29433e-21			targeted	experimental	MNK2, PRKDC (DNAPK), MTOR, BTK, JAK3	other
79	MPS-1-IN-1	-0.312733	8.28273e-22			targeted	experimental	MPS1	mitosis
39	KIN001-270	0.312588	7.76324e-22			targeted	experimental	CDK9	cell cycle
21	Cyclopamine	-0.312563	4.96196e-10			targeted	experimental	SMO	other
18	Nilotinib	0.312367	4.87651e-19		Tasigna	targeted	clinically approved	ABL	ABL signaling
76	CP466722	0.312363	6.62959e-22	PKC 412		targeted	experimental	ATM	Genome integrity
100	CAY10603	-0.312305	1.20714e-21			targeted	experimental	HDAC6	chromain histone acetylation
79	5-Fluorouracil	-0.31225	1.31538e-21			cytotoxic	clinically approved	DNA antimetabolite	DNA replication
29	CAY10603	-0.312112	1.30949e-21			targeted	experimental	HDAC6	chromain histone acetylation
130	I-BET 151	-0.312109	1.087e-21			targeted	experimental	BRD2, BRD3, BRD4	chromatin other
79	Temozolomide	-0.312099	1.49045e-21	Temodar		cytotoxic	clinically approved	DNA akylating agent	DNA replication
99	SNX-2112	-0.312012	1.64327e-21			targeted	experimental	HSP90	other
100	XMD14-99	-0.312001	8.85079e-22	Quizartinib, AC-220		targeted	experimental	EPHB3, CAMK1	RTK signaling
108	AV-951	0.311881	1.05714e-21	Tivozanib		targeted	in clinical development	VEGFR	RTK signaling
1	VX-11e	0.311775	1.10565e-21			targeted	experimental	ERK	ERK MAPK signaling
108	Nilotinib	0.311766	5.81986e-19		Tasigna	targeted	clinically approved	ABL	ABL signaling
1	CGP-082996	0.311749	5.24605e-10	A770041,KIN001-111		targeted	experimental	CDK4	cell cycle
13	XMD14-99	-0.311592	1.05503e-21	Quizartinib, AC-220		targeted	experimental	EPHB3, CAMK1	RTK signaling
99	OSI-930	-0.311548	1.14396e-21			targeted	in clinical development	KIT, VEGFR, PDGFR	RTK signaling
35	UNC1215	0.311461	1.81985e-21			targeted	experimental	LMBL3	other
34	NA	0.311453	5.45423e-20	NA	NA	NA	NA	NA	NA
39	STF-62247	0.311417	1.45238e-21			not defined	experimental	stimulates autophagy	other
18	Crizotinib	0.311386	3.83307e-10	Saracatinib,KIN001-045	Xalkori	targeted	in clinical development	MET, ALK	RTK signaling
9	PHA-793887	0.311358	1.16448e-21			targeted	experimental	CDK-pan	cell cycle
108	Masitinib	0.31121	1.3167e-21	AB1010		targeted	clinically approved	KIT	RTK signaling
81	AICAR	-0.271426	4.52932e-15	N1-(b-D-Ribofuranosyl)-5-aminoimidazole-4-carboxamide	AICAR	targeted	in clinical development	AAPK1 (AMPK) agonist	metabolism
130	YM201636	-0.311115	1.45537e-21			targeted	experimental	FYV1	other
96	UNC1215	-0.310951	2.22991e-21			targeted	experimental	LMBL3	other
9	CP466722	0.310903	1.24513e-21	PKC 412		targeted	experimental	ATM	Genome integrity
16	GSK429286A	0.310822	1.36772e-21	KIN001-242		targeted	experimental	ROCK2	cytoskeleton
96	TL-2-105	-0.310528	1.45148e-21			targeted	experimental	CRAF	ERK MAPK signaling
13	AR-42	-0.310418	3.26995e-21			targeted	in clinical development	HDAC	chromain histone acetylation
62	GSK1070916	-0.310339	8.44879e-21			targeted	in clinical development	AURKB	mitosis
99	KIN001-244	-0.310227	2.20285e-21			targeted	experimental	PDPK1 (PDK1)	PI3K signaling
59	AZD6244	-0.310129	1.60577e-21			targeted	in clinical development	MAP2K1 (MEK1), MAP2K2 (MEK2)	ERK MAPK signaling
96	CP466722	-0.310093	1.72831e-21	PKC 412		targeted	experimental	ATM	Genome integrity
1	Z-LLNle-CHO	0.309783	6.79681e-10	KIN001-005	na	targeted	experimental	g-secretase	other
59	NPK76-II-72-1	0.30954	2.70981e-21			targeted	experimental	PLK3	mitosis
100	GSK429286A	-0.309514	2.29997e-21	KIN001-242		targeted	experimental	ROCK2	cytoskeleton
96	RDEA119 (rescreen)	0.309445	2.13254e-20			targeted	experimental	MAP2K1 (MEK1), MAP2K2 (MEK2)	ERK MAPK signaling
100	THZ-2-102-1	-0.309419	7.4702e-21			targeted	experimental	CDK7	cell cycle
36	Trametinib	-0.309343	9.08339e-21	GSK1120212	Mekinist	targeted	clinically approved	MAP2K1 (MEK1), MAP2K2 (MEK2)	ERK MAPK signaling
62	NA	-0.30933	1.07358e-19	NA	NA	NA	NA	NA	NA
81	Zibotentan, ZD4054	-0.309288	2.98199e-21	Sepantronium bromide		targeted	in clinical development	Endothelin A Receptor	other
44	17-AAG	0.30928	1.0905e-19	17-AAG	Telatinib	targeted	in clinical development	HSP90	other
13	5-Fluorouracil	-0.309271	4.22997e-21			cytotoxic	clinically approved	DNA antimetabolite	DNA replication
39	SB52334	0.309188	3.27982e-21			targeted	experimental	ALK5	RTK signaling
79	Salubrinal	-0.309187	6.9845e-10	Tykerb, Tyverb		targeted	experimental	GADD34-PP1C	other
27	Dasatinib	0.309178	8.57299e-10	KIN001-013 (GNF-2 / 3-(6-(4-(trifluoromethoxy)phenylamino)pyrimidin-4-yl)benzamide)	Sprycel	targeted	clinically approved	ABL, SRC, KIT, PDGFR	ABL signaling
29	Masitinib	-0.309109	3.01365e-21	AB1010		targeted	clinically approved	KIT	RTK signaling
108	JW-7-24-1	0.309075	2.88227e-21			targeted	experimental	LCK	other
34	Methotrexate	0.309065	1.36986e-19		Methotrexate	cytotoxic	clinically approved	Dihydrofolate reductase (DHFR)	DNA replication
35	VNLG/124	0.308877	4.12783e-21	HDAC-42		targeted	experimental	HDAC, RAR	chromain histone acetylation
127	CHIR-99021	0.308704	4.15725e-21	CT 99021		targeted	experimental	GSK3B	WNT signaling
39	Crizotinib	0.308671	5.51056e-10	Saracatinib,KIN001-045	Xalkori	targeted	in clinical development	MET, ALK	RTK signaling
9	NG-25	0.308655	3.78104e-21			targeted	experimental	MAP3K7 (TAK1)	other
29	PHA-793887	-0.308573	3.48051e-21			targeted	experimental	CDK-pan	cell cycle
79	CAY10603	-0.308444	5.4128e-21			targeted	experimental	HDAC6	chromain histone acetylation
35	MPS-1-IN-1	0.308387	4.67032e-21			targeted	experimental	MPS1	mitosis
18	Parthenolide	0.30821	6.48343e-10	KIN001-135		targeted	in clinical development	NFKB1	other
68	T0901317	-0.308155	6.00776e-21			targeted	experimental	LXR	other
96	5-Fluorouracil	-0.308142	6.38009e-21			cytotoxic	clinically approved	DNA antimetabolite	DNA replication
94	KIN001-102	0.308072	3.96035e-21	Enzastaurin		targeted	experimental	AKT1	PI3K signaling
81	TPCA-1	-0.308028	4.7601e-21			targeted	experimental	IKK	other
29	OSI-930	-0.307882	4.74672e-21			targeted	in clinical development	KIT, VEGFR, PDGFR	RTK signaling
76	PAC-1	0.30788	1.22541e-19	IPA-3		targeted	in clinical development	CASP3 agonist	apoptosis regulation
96	Masitinib	-0.307784	4.91846e-21	AB1010		targeted	clinically approved	KIT	RTK signaling
127	(5Z)-7-Oxozeaenol	0.307724	5.61712e-21			targeted	experimental	MAP3K7 (TAK1)	other
18	KIN001-266	0.307721	5.31912e-21			targeted	experimental	MAP3K8 (COT)	other
96	AC220	-0.307698	5.07538e-21			targeted	in clinical development	FLT3	RTK signaling
130	KIN001-102	-0.307693	4.54982e-21	Enzastaurin		targeted	experimental	AKT1	PI3K signaling
76	OSI-027	0.307617	6.88851e-21	activebiochem A-1065		targeted	in clinical development	MTORC1/2	TOR signaling
100	CX-5461	-0.307422	6.61385e-21			targeted	experimental	RNA Pol I	other
108	Crizotinib	0.307265	6.64147e-10	Saracatinib,KIN001-045	Xalkori	targeted	in clinical development	MET, ALK	RTK signaling
108	GSK429286A	0.307215	5.40662e-21	KIN001-242		targeted	experimental	ROCK2	cytoskeleton
99	XMD15-27	-0.307129	5.89267e-21			targeted	experimental	CAMK2B, CLK2, DYRK1A, MAST1, STK39	other
100	TG101348	-0.307018	6.13036e-21			targeted	in clinical development	JAK2	other
81	THZ-2-102-1	-0.306892	1.79534e-20			targeted	experimental	CDK7	cell cycle
9	I-BET 151	0.306812	8.2028e-21			targeted	experimental	BRD2, BRD3, BRD4	chromatin other
96	KIN001-102	-0.306706	6.48434e-21	Enzastaurin		targeted	experimental	AKT1	PI3K signaling
127	TL-1-85	0.306557	8.04724e-21			targeted	experimental	MAP3K7 (TAK1)	other
76	BX-912	0.306547	7.64737e-21	KIN001-167		targeted	experimental	PDPK1 (PDK1)	PI3K signaling
68	Zibotentan, ZD4054	-0.306477	8.2743e-21	Sepantronium bromide		targeted	in clinical development	Endothelin A Receptor	other
108	QL-X-138	0.306454	1.42989e-20			targeted	experimental	MNK2, PRKDC (DNAPK), MTOR, BTK, JAK3	other
96	KIN001-270	-0.306433	8.40249e-21			targeted	experimental	CDK9	cell cycle
39	OSI-027	0.306368	1.06676e-20	activebiochem A-1065		targeted	in clinical development	MTORC1/2	TOR signaling
68	Parthenolide	-0.30631	8.32588e-10	KIN001-135		targeted	in clinical development	NFKB1	other
68	S-Trityl-L-cysteine	-0.306259	1.13122e-09	Z-L-Norleucine-CHO		targeted	experimental	KIF11	mitosis
81	AT-7519	-0.306212	9.57843e-21	KIN001-201		targeted	in clinical development	CDK9	cell cycle
79	OSI-027	-0.306202	1.12963e-20	activebiochem A-1065		targeted	in clinical development	MTORC1/2	TOR signaling
18	Genentech Cpd 10	0.306179	7.80835e-21			targeted	experimental	AURKA, AURKB	mitosis
108	NSC-207895	0.305953	1.29805e-20	4-(Butanoyloxymethyl)phenyl-(2E,4E,6E,8E)-3,7-dimethyl-9-(2,6,6-trimethylcyclohex-1-enyl)nona-2,4,6,8-tetraenoate		targeted	experimental	MDM4	p53 pathway
81	WZ3105	-0.305881	9.14348e-21			targeted	experimental	CLK2, CNSK1E, FLT3, ULK1	other
81	JW-7-24-1	-0.305784	9.4585e-21			targeted	experimental	LCK	other
108	XMD15-27	0.305724	9.65525e-21			targeted	experimental	CAMK2B, CLK2, DYRK1A, MAST1, STK39	other
76	KIN001-244	0.305603	1.18175e-20			targeted	experimental	PDPK1 (PDK1)	PI3K signaling
68	OSI-930	-0.305353	1.15742e-20			targeted	in clinical development	KIT, VEGFR, PDGFR	RTK signaling
100	XMD13-2	-0.305109	1.25776e-20			targeted	experimental	RIPK	other
130	Trametinib	0.305022	3.90452e-20	GSK1120212	Mekinist	targeted	clinically approved	MAP2K1 (MEK1), MAP2K2 (MEK2)	ERK MAPK signaling
99	PAC-1	-0.304834	3.09927e-19	IPA-3		targeted	in clinical development	CASP3 agonist	apoptosis regulation
29	Trametinib	0.304632	4.4297e-20	GSK1120212	Mekinist	targeted	clinically approved	MAP2K1 (MEK1), MAP2K2 (MEK2)	ERK MAPK signaling
68	Bicalutamide	-0.304559	1.91818e-19	QS11	Casodex	targeted	clinically approved	ANDR (androgen receptor)	other
29	Bleomycin (50 uM)	0.304474	6.02692e-21			cytotoxic	clinically approved	DNA damage	DNA replication
108	PI-103	0.30441	2.42161e-20			targeted	experimental	PI3Ka, PRKDC (DNAPK)	PI3K signaling
108	TG101348	0.304229	1.60739e-20			targeted	in clinical development	JAK2	other
124	Salubrinal	0.304176	1.34027e-09	Tykerb, Tyverb		targeted	experimental	GADD34-PP1C	other
125	Salubrinal	0.304176	1.34027e-09	Tykerb, Tyverb		targeted	experimental	GADD34-PP1C	other
9	KIN001-260	0.304113	1.95441e-20	Bayer IKKb inhibitor		targeted	experimental	IKK	other
100	OSI-027	-0.304006	2.36708e-20	activebiochem A-1065		targeted	in clinical development	MTORC1/2	TOR signaling
18	ZSTK474	0.303999	1.73641e-20	KIN001-173		targeted	in clinical development	PI3K	PI3K signaling
36	WH-4-023	-0.303973	1.59454e-09	KIN001-123		targeted	experimental	SRC family, ABL	ABL signaling
29	Zibotentan, ZD4054	-0.3039	1.992e-20	Sepantronium bromide		targeted	in clinical development	Endothelin A Receptor	other
68	AT-7519	-0.303884	2.10949e-20	KIN001-201		targeted	in clinical development	CDK9	cell cycle
35	TAK-715	0.30384	1.65006e-20	KIN001-175		targeted	in clinical development	p38a	JNK and p38 signaling
100	I-BET 151	-0.303785	2.29537e-20			targeted	experimental	BRD2, BRD3, BRD4	chromatin other
99	GSK690693	-0.303661	2.15662e-20			targeted	experimental	AKT	PI3K signaling
127	Temsirolimus	0.303306	1.26508e-18	CCI-779	Torisel	targeted	clinically approved	MTOR	TOR signaling
29	Imatinib	-0.303289	1.06623e-09	KIN001-017	Gleevec	targeted	clinically approved	ABL, KIT, PDGFR	ABL signaling
62	PHA-793887	-0.303081	2.35589e-20			targeted	experimental	CDK-pan	cell cycle
11	AICAR	-0.267319	1.19391e-14	N1-(b-D-Ribofuranosyl)-5-aminoimidazole-4-carboxamide	AICAR	targeted	in clinical development	AAPK1 (AMPK) agonist	metabolism
9	GSK429286A	0.302959	2.32986e-20	KIN001-242		targeted	experimental	ROCK2	cytoskeleton
39	NG-25	0.302917	2.75579e-20			targeted	experimental	MAP3K7 (TAK1)	other
39	PXD101, Belinostat	0.302893	9.93287e-20	GSK525762A,		targeted	clinically approved	HDAC	chromain histone acetylation
124	OSI-930	0.302848	2.67736e-20			targeted	in clinical development	KIT, VEGFR, PDGFR	RTK signaling
125	OSI-930	0.302848	2.67736e-20			targeted	in clinical development	KIT, VEGFR, PDGFR	RTK signaling
76	YM201636	0.302846	2.81989e-20			targeted	experimental	FYV1	other
130	BMS-345541	-0.302802	2.45348e-20			targeted	experimental	IKBKB	other
62	T0901317	-0.302775	3.72786e-20			targeted	experimental	LXR	other
100	PI-103	-0.302634	4.3199e-20			targeted	experimental	PI3Ka, PRKDC (DNAPK)	PI3K signaling
96	XMD15-27	-0.302614	2.74645e-20			targeted	experimental	CAMK2B, CLK2, DYRK1A, MAST1, STK39	other
39	SNX-2112	0.302583	4.62008e-20			targeted	experimental	HSP90	other
81	XMD14-99	-0.302576	2.78138e-20	Quizartinib, AC-220		targeted	experimental	EPHB3, CAMK1	RTK signaling
108	Lenalidomide	0.302499	8.7582e-19		Revlimid	targeted	clinically approved	TNFA	other
82	ABT-263	-0.302475	8.81944e-19			targeted	in clinical development	BCL2, BCL2L1, BCL2L2	apoptosis regulation
81	VX-702	-0.302465	1.07916e-18			targeted	in clinical development	p38	JNK and p38 signaling
68	Vismodegib	-0.302228	9.95157e-19	GDC-0449	Erivedge	targeted	in clinical development	SMO	other
96	17-AAG	0.302189	9.11312e-19	17-AAG	Telatinib	targeted	in clinical development	HSP90	other
81	PXD101, Belinostat	-0.302104	1.26858e-19	GSK525762A,		targeted	clinically approved	HDAC	chromain histone acetylation
13	AICAR	-0.265085	2.008e-14	N1-(b-D-Ribofuranosyl)-5-aminoimidazole-4-carboxamide	AICAR	targeted	in clinical development	AAPK1 (AMPK) agonist	metabolism
76	KIN001-266	0.301988	3.72753e-20			targeted	experimental	MAP3K8 (COT)	other
13	Zibotentan, ZD4054	-0.301925	3.80435e-20	Sepantronium bromide		targeted	in clinical development	Endothelin A Receptor	other
79	NG-25	-0.301792	3.97206e-20			targeted	experimental	MAP3K7 (TAK1)	other
81	OSI-930	-0.301612	4.00212e-20			targeted	in clinical development	KIT, VEGFR, PDGFR	RTK signaling
68	UNC1215	-0.301589	5.73686e-20			targeted	experimental	LMBL3	other
76	EX-527	0.301464	5.13351e-20			targeted	experimental	SIRT1	other
100	BMS-345541	-0.301411	3.85922e-20			targeted	experimental	IKBKB	other
9	BIX02189	0.30136	4.56373e-20			targeted	experimental	MAP2K5 (MEK5)	other
79	Masitinib	-0.301312	4.40698e-20	AB1010		targeted	clinically approved	KIT	RTK signaling
96	PD-0325901	0.301263	1.85042e-18	PD-0325901		targeted	in clinical development	MAP2K1 (MEK1), MAP2K2 (MEK2)	ERK MAPK signaling
68	KIN001-236	-0.301258	4.71498e-20			targeted	experimental	TIE2	other
35	OSI-930	0.301211	4.55272e-20			targeted	in clinical development	KIT, VEGFR, PDGFR	RTK signaling
79	SB-715992	-0.301187	4.36183e-20			targeted	in clinical development	KIF11	mitosis
79	VNLG/124	-0.301151	5.67083e-20	HDAC-42		targeted	experimental	HDAC, RAR	chromain histone acetylation
96	AICAR	-0.264979	2.0578e-14	N1-(b-D-Ribofuranosyl)-5-aminoimidazole-4-carboxamide	AICAR	targeted	in clinical development	AAPK1 (AMPK) agonist	metabolism
124	PHA-793887	0.301094	4.49408e-20			targeted	experimental	CDK-pan	cell cycle
125	PHA-793887	0.301094	4.49408e-20			targeted	experimental	CDK-pan	cell cycle
96	GSK429286A	-0.300943	4.4864e-20	KIN001-242		targeted	experimental	ROCK2	cytoskeleton
81	KIN001-102	-0.300913	4.53007e-20	Enzastaurin		targeted	experimental	AKT1	PI3K signaling
9	Tubastatin A	0.300904	6.13307e-20			targeted	experimental	HDAC6	chromain histone acetylation
59	WH-4-023	-0.300803	2.38524e-09	KIN001-123		targeted	experimental	SRC family, ABL	ABL signaling
34	I-BET 151	0.300752	6.12327e-20			targeted	experimental	BRD2, BRD3, BRD4	chromatin other
13	CUDC-101	-0.300706	1.31008e-19			targeted	in clinical development	HDAC, EGFR	chromain histone acetylation
96	PIK-93	-0.300603	5.81047e-20			targeted	experimental	PI4K, PI3K	PI3K signaling
81	UNC1215	-0.300592	7.86067e-20			targeted	experimental	LMBL3	other
29	CX-5461	-0.300517	6.59544e-20			targeted	experimental	RNA Pol I	other
39	FR-180204	0.300394	6.20801e-20			targeted	experimental	ERK	ERK MAPK signaling
13	OSI-930	-0.300363	5.96593e-20			targeted	in clinical development	KIT, VEGFR, PDGFR	RTK signaling
79	AV-951	-0.300304	6.38667e-20	Tivozanib		targeted	in clinical development	VEGFR	RTK signaling
34	AICAR	0.257543	1.11962e-13	N1-(b-D-Ribofuranosyl)-5-aminoimidazole-4-carboxamide	AICAR	targeted	in clinical development	AAPK1 (AMPK) agonist	metabolism
39	CH5424802	0.300294	6.73498e-20			targeted	in clinical development	ALK	RTK signaling
81	XMD13-2	-0.300274	6.13528e-20			targeted	experimental	RIPK	other
76	STF-62247	0.300252	7.1702e-20			not defined	experimental	stimulates autophagy	other
79	UNC0638	-0.300212	3.27636e-20			targeted	experimental	G9a(EHMT2), GLP(EHMT1)	chromatin histone methylation
99	JQ1	-0.300204	7.28011e-20			targeted	experimental	BRD2, BRD3, BRD4	chromatin other
99	KIN001-102	-0.300135	5.80683e-20	Enzastaurin		targeted	experimental	AKT1	PI3K signaling
34	Tubastatin A	0.300102	7.89916e-20			targeted	experimental	HDAC6	chromain histone acetylation
136	GSK429286A	-0.300019	6.02333e-20	KIN001-242		targeted	experimental	ROCK2	cytoskeleton
79	STF-62247	-0.299997	7.77092e-20			not defined	experimental	stimulates autophagy	other
34	NPK76-II-72-1	0.299936	7.17334e-20			targeted	experimental	PLK3	mitosis
79	OSI-930	-0.299929	6.8436e-20			targeted	in clinical development	KIT, VEGFR, PDGFR	RTK signaling
124	VNLG/124	0.29989	8.4427e-20	HDAC-42		targeted	experimental	HDAC, RAR	chromain histone acetylation
125	VNLG/124	0.29989	8.4427e-20	HDAC-42		targeted	experimental	HDAC, RAR	chromain histone acetylation
79	Imatinib	-0.299723	1.69438e-09	KIN001-017	Gleevec	targeted	clinically approved	ABL, KIT, PDGFR	ABL signaling
76	Sunitinib	0.299671	2.5e-09		Sutent	targeted	clinically approved	PDGFRA, PDGFRB, KDR, KIT, FLT3	RTK signaling
39	CAY10603	0.299641	1.00691e-19			targeted	experimental	HDAC6	chromain histone acetylation
13	Temozolomide	-0.299638	1.11225e-19	Temodar		cytotoxic	clinically approved	DNA akylating agent	DNA replication
124	UNC1215	0.299603	1.07026e-19			targeted	experimental	LMBL3	other
125	UNC1215	0.299603	1.07026e-19			targeted	experimental	LMBL3	other
90	TGX221	0.299574	2.19286e-09	LDP-341, PS-341		targeted	experimental	PI3Kbeta	PI3K signaling
13	JQ1	-0.299526	9.00464e-20			targeted	experimental	BRD2, BRD3, BRD4	chromatin other
121	A-770041	0.299147	2.54677e-09	KIN001-112	A770041	targeted	experimental	SRC family	other
108	CH5424802	0.299085	9.83797e-20			targeted	in clinical development	ALK	RTK signaling
68	NVP-BHG712	-0.299012	9.58327e-20			targeted	experimental	EPHB4	RTK signaling
130	Zibotentan, ZD4054	-0.298989	9.65321e-20	Sepantronium bromide		targeted	in clinical development	Endothelin A Receptor	other
13	SGC0946	-0.298967	1.3685e-19			targeted	experimental	Q8TEK3 (DOT1L)	chromatin histone methylation
9	XMD13-2	0.298933	9.35361e-20			targeted	experimental	RIPK	other
13	THZ-2-49	-0.298889	1.15298e-19			targeted	experimental	CDK9	cell cycle
62	UNC1215	-0.298842	1.35456e-19			targeted	experimental	LMBL3	other
1	CEP-701	0.298686	2.84559e-18	CEP-701	Lestaurtinib	targeted	in clinical development	FLT3, JAK2, NTRK1, RET	RTK signaling
18	Cyclopamine	0.298652	2.98117e-09			targeted	experimental	SMO	other
68	VX-11e	-0.298481	1.13034e-19			targeted	experimental	ERK	ERK MAPK signaling
76	XMD15-27	0.29848	1.02588e-19			targeted	experimental	CAMK2B, CLK2, DYRK1A, MAST1, STK39	other
68	AZD8055	-0.298476	4.02199e-18	AZD8055	pp242	targeted	in clinical development	MTORC1/2	TOR signaling
124	NA	0.298328	2.72322e-18	NA	NA	NA	NA	NA	NA
125	NA	0.298328	2.72322e-18	NA	NA	NA	NA	NA	NA
100	STF-62247	-0.298285	1.3235e-19			not defined	experimental	stimulates autophagy	other
81	Parthenolide	-0.298198	2.37582e-09	KIN001-135		targeted	in clinical development	NFKB1	other
99	FMK	-0.298153	4.32044e-17			targeted	experimental	RSK	ERK MAPK signaling
96	OSI-930	-0.298077	1.22008e-19			targeted	in clinical development	KIT, VEGFR, PDGFR	RTK signaling
76	Temozolomide	0.298024	1.82687e-19	Temodar		cytotoxic	clinically approved	DNA akylating agent	DNA replication
21	Z-LLNle-CHO	-0.298014	3.08066e-09	KIN001-005	na	targeted	experimental	g-secretase	other
79	Nilotinib	-0.297984	2.55285e-17		Tasigna	targeted	clinically approved	ABL	ABL signaling
18	Lenalidomide	0.297843	3.26957e-18		Revlimid	targeted	clinically approved	TNFA	other
108	Y-39983	0.297814	1.38904e-19			targeted	experimental	ROCK	cytoskeleton
1	Methotrexate	0.297757	3.68318e-18		Methotrexate	cytotoxic	clinically approved	Dihydrofolate reductase (DHFR)	DNA replication
96	VNLG/124	-0.29766	1.68307e-19	HDAC-42		targeted	experimental	HDAC, RAR	chromain histone acetylation
34	KIN001-260	0.297448	1.63111e-19	Bayer IKKb inhibitor		targeted	experimental	IKK	other
21	Sunitinib	-0.297434	3.3129e-09		Sutent	targeted	clinically approved	PDGFRA, PDGFRB, KDR, KIT, FLT3	RTK signaling
124	LAQ824	0.297409	1.42366e-18	GNF-PF-193		targeted	in clinical development	HDAC	chromain histone acetylation
125	LAQ824	0.297409	1.42366e-18	GNF-PF-193		targeted	in clinical development	HDAC	chromain histone acetylation
68	AZD7762	-0.297352	4.1191e-18	AZD 7762		targeted	in clinical development	CHEK1, CHEK2	Genome integrity
79	GSK2126458	-0.29719	1.52785e-19	EX-8678		targeted	in clinical development	PI3K, MTOR	PI3K signaling
130	ABT-263	-0.297015	4.11224e-18			targeted	in clinical development	BCL2, BCL2L1, BCL2L2	apoptosis regulation
35	NVP-BHG712	0.296944	1.8133e-19			targeted	experimental	EPHB4	RTK signaling
36	RDEA119 (rescreen)	-0.296797	1.05461e-18			targeted	experimental	MAP2K1 (MEK1), MAP2K2 (MEK2)	ERK MAPK signaling
79	KIN001-244	-0.296771	2.00571e-19			targeted	experimental	PDPK1 (PDK1)	PI3K signaling
96	TG101348	-0.296671	1.79151e-19			targeted	in clinical development	JAK2	other
13	KIN001-135	-0.296652	2.89118e-09			targeted	experimental	IKKE	other
1	NVP-BHG712	0.296462	2.10003e-19			targeted	experimental	EPHB4	RTK signaling
79	QL-X-138	-0.296435	3.40894e-19			targeted	experimental	MNK2, PRKDC (DNAPK), MTOR, BTK, JAK3	other
39	JQ1	0.296393	2.35955e-19			targeted	experimental	BRD2, BRD3, BRD4	chromatin other
13	PIK-93	-0.296332	2.18501e-19			targeted	experimental	PI4K, PI3K	PI3K signaling
99	Salubrinal	-0.296299	3.64393e-09	Tykerb, Tyverb		targeted	experimental	GADD34-PP1C	other
76	JQ1	0.296268	2.44986e-19			targeted	experimental	BRD2, BRD3, BRD4	chromatin other
36	A-770041	-0.296268	3.65834e-09	KIN001-112	A770041	targeted	experimental	SRC family	other
82	GSK1070916	-0.296259	7.31874e-19			targeted	in clinical development	AURKB	mitosis
59	SB52334	0.296149	2.42216e-19			targeted	experimental	ALK5	RTK signaling
50	Cyclopamine	0.296082	4.11058e-09			targeted	experimental	SMO	other
108	ATRA	0.296063	8.54457e-18	Tretinoin	Vesanoid	targeted	clinically approved	Retinoic acid and retinoid X receptor agonist	other
39	CP466722	0.296041	1.97365e-19	PKC 412		targeted	experimental	ATM	Genome integrity
68	Pyrimethamine	-0.295909	3.32729e-09		Daraprim	cytotoxic	clinically approved	Dihydrofolate reductase (DHFR)	DNA replication
13	SB-715992	-0.295907	2.26039e-19			targeted	in clinical development	KIF11	mitosis
87	RDEA119 (rescreen)	-0.295807	1.40176e-18			targeted	experimental	MAP2K1 (MEK1), MAP2K2 (MEK2)	ERK MAPK signaling
81	BMS-345541	-0.295779	2.24112e-19			targeted	experimental	IKBKB	other
6	T0901317	0.295762	3.29016e-19			targeted	experimental	LXR	other
108	Bicalutamide	0.295573	2.63166e-18	QS11	Casodex	targeted	clinically approved	ANDR (androgen receptor)	other
9	CAY10603	0.295562	3.4927e-19			targeted	experimental	HDAC6	chromain histone acetylation
130	GSK429286A	-0.295495	2.44212e-19	KIN001-242		targeted	experimental	ROCK2	cytoskeleton
1	Bosutinib	0.295453	6.31618e-18	SKI-606	Bosulif	targeted	clinically approved	SRC, ABL, TEC	ABL signaling
76	Lenalidomide	0.295437	6.3425e-18		Revlimid	targeted	clinically approved	TNFA	other
29	BX-912	-0.295428	2.73883e-19	KIN001-167		targeted	experimental	PDPK1 (PDK1)	PI3K signaling
99	MS-275	-0.295411	3.71047e-09			targeted	in clinical development	HDAC	chromain histone acetylation
29	AV-951	-0.295127	3.14348e-19	Tivozanib		targeted	in clinical development	VEGFR	RTK signaling
129	Methotrexate	0.295071	7.69363e-18		Methotrexate	cytotoxic	clinically approved	Dihydrofolate reductase (DHFR)	DNA replication
99	Vismodegib	-0.295069	7.34715e-18	GDC-0449	Erivedge	targeted	in clinical development	SMO	other
6	AC220	0.294979	3.13593e-19			targeted	in clinical development	FLT3	RTK signaling
81	Temozolomide	-0.294961	4.5902e-19	Temodar		cytotoxic	clinically approved	DNA akylating agent	DNA replication
129	Trametinib	-0.294913	8.56317e-19	GSK1120212	Mekinist	targeted	clinically approved	MAP2K1 (MEK1), MAP2K2 (MEK2)	ERK MAPK signaling
81	SB590885	-0.294895	1.86147e-17			targeted	experimental	BRAF	ERK MAPK signaling
89	AICAR	-0.25176	4.02779e-13	N1-(b-D-Ribofuranosyl)-5-aminoimidazole-4-carboxamide	AICAR	targeted	in clinical development	AAPK1 (AMPK) agonist	metabolism
6	AV-951	0.294747	3.52271e-19	Tivozanib		targeted	in clinical development	VEGFR	RTK signaling
76	GSK429286A	0.294724	3.08191e-19	KIN001-242		targeted	experimental	ROCK2	cytoskeleton
90	Dasatinib	0.29471	5.34561e-09	KIN001-013 (GNF-2 / 3-(6-(4-(trifluoromethoxy)phenylamino)pyrimidin-4-yl)benzamide)	Sprycel	targeted	clinically approved	ABL, SRC, KIT, PDGFR	ABL signaling
57	T0901317	-0.294594	4.66018e-19			targeted	experimental	LXR	other
41	Vorinostat	-0.294555	8.06624e-18	SAHA	Zolinza	targeted	clinically approved	HDAC inhibitor Class I, IIa, IIb, IV	chromain histone acetylation
13	Imatinib	-0.294476	3.31232e-09	KIN001-017	Gleevec	targeted	clinically approved	ABL, KIT, PDGFR	ABL signaling
1	Dabrafenib	0.294465	2.7149e-18	GSK2118436	Tafinlar	targeted	clinically approved	BRAF	ERK MAPK signaling
130	THZ-2-102-1	-0.294415	8.60412e-19			targeted	experimental	CDK7	cell cycle
9	THZ-2-102-1	0.294316	8.85649e-19			targeted	experimental	CDK7	cell cycle
21	AICAR	-0.245562	1.53332e-12	N1-(b-D-Ribofuranosyl)-5-aminoimidazole-4-carboxamide	AICAR	targeted	in clinical development	AAPK1 (AMPK) agonist	metabolism
79	Ruxolitinib	-0.293999	4.01248e-19	AS601245	Jakafi	targeted	clinically approved	JAK1, JAK2, TYK2	other
13	Salubrinal	-0.293993	4.85713e-09	Tykerb, Tyverb		targeted	experimental	GADD34-PP1C	other
6	GSK429286A	0.293969	3.86414e-19	KIN001-242		targeted	experimental	ROCK2	cytoskeleton
68	STF-62247	-0.293899	4.98022e-19			not defined	experimental	stimulates autophagy	other
35	TPCA-1	0.293898	4.53828e-19			targeted	experimental	IKK	other
39	TL-1-85	0.293825	4.63771e-19			targeted	experimental	MAP3K7 (TAK1)	other
108	SB-715992	0.293732	4.3449e-19			targeted	in clinical development	KIF11	mitosis
79	JW-7-24-1	-0.293731	4.34635e-19			targeted	experimental	LCK	other
100	T0901317	-0.293471	6.49512e-19			targeted	experimental	LXR	other
99	SGC0946	-0.29345	7.1682e-19			targeted	experimental	Q8TEK3 (DOT1L)	chromatin histone methylation
96	Ruxolitinib	-0.293449	4.72662e-19	AS601245	Jakafi	targeted	clinically approved	JAK1, JAK2, TYK2	other
13	LY317615	-0.293423	4.98959e-19			targeted	in clinical development	PRKCB (PKCbeta)	other
108	EHT 1864	0.293387	3.99966e-19			targeted	experimental	Rac GTPases	cytoskeleton
100	JW-7-24-1	-0.293358	4.85571e-19			targeted	experimental	LCK	other
13	WZ3105	-0.293334	4.89164e-19			targeted	experimental	CLK2, CNSK1E, FLT3, ULK1	other
79	Pyrimethamine	-0.293246	4.64467e-09		Daraprim	cytotoxic	clinically approved	Dihydrofolate reductase (DHFR)	DNA replication
13	UNC0638	-0.293047	7.0256e-19	Cabozantinib		targeted	experimental	G9a(EHMT2), GLP(EHMT1)	chromatin histone methylation
29	PXD101, Belinostat	-0.29303	1.85734e-18	GSK525762A,		targeted	clinically approved	HDAC	chromain histone acetylation
18	SB52334	0.293016	6.17259e-19			targeted	experimental	ALK5	RTK signaling
13	Z-LLNle-CHO	-0.292978	5.76498e-09	KIN001-005	na	targeted	experimental	g-secretase	other
134	Imatinib	-0.292966	4.00696e-09	KIN001-017	Gleevec	targeted	clinically approved	ABL, KIT, PDGFR	ABL signaling
81	QL-XI-92	-0.292964	5.4575e-19			targeted	experimental	DDR1	RTK signaling
89	Sunitinib	-0.292946	5.78761e-09		Sutent	targeted	clinically approved	PDGFRA, PDGFRB, KDR, KIT, FLT3	RTK signaling
4	GSK429286A	-0.292919	5.28147e-19	KIN001-242		targeted	experimental	ROCK2	cytoskeleton
50	Sunitinib	0.292901	5.8196e-09		Sutent	targeted	clinically approved	PDGFRA, PDGFRB, KDR, KIT, FLT3	RTK signaling
13	NPK76-II-72-1	-0.29289	6.11762e-19			targeted	experimental	PLK3	mitosis
99	CAL-101	-0.292781	5.50175e-19			targeted	clinically approved	PI3Kdelta	PI3K signaling
81	Lenalidomide	-0.292654	1.34753e-17		Revlimid	targeted	clinically approved	TNFA	other
9	XMD14-99	0.292642	6.00346e-19	Quizartinib, AC-220		targeted	experimental	EPHB3, CAMK1	RTK signaling
69	Cyclopamine	0.292617	6.30795e-09			targeted	experimental	SMO	other
76	Salubrinal	0.292561	5.79862e-09	Tykerb, Tyverb		targeted	experimental	GADD34-PP1C	other
130	XMD14-99	-0.292555	6.15897e-19	Quizartinib, AC-220		targeted	experimental	EPHB3, CAMK1	RTK signaling
130	GSK1070916	-0.292541	2.1346e-18			targeted	in clinical development	AURKB	mitosis
39	Imatinib	0.292494	4.25223e-09	KIN001-017	Gleevec	targeted	clinically approved	ABL, KIT, PDGFR	ABL signaling
29	GSK690693	-0.292488	6.88632e-19			targeted	experimental	AKT	PI3K signaling
96	BMS-708163	-0.292486	6.28663e-19	INCB-18424		targeted	in clinical development	g-secretase	other
76	BMS-708163	0.292397	6.45341e-19	INCB-18424		targeted	in clinical development	g-secretase	other
39	CUDC-101	0.292361	1.55785e-18			targeted	in clinical development	HDAC, EGFR	chromain histone acetylation
90	Sunitinib	0.292339	6.23633e-09		Sutent	targeted	clinically approved	PDGFRA, PDGFRB, KDR, KIT, FLT3	RTK signaling
76	MPS-1-IN-1	0.292152	8.33106e-19			targeted	experimental	MPS1	mitosis
87	AZD6244	-0.292054	6.22235e-19			targeted	in clinical development	MAP2K1 (MEK1), MAP2K2 (MEK2)	ERK MAPK signaling
79	ZSTK474	-0.29197	7.31765e-19	KIN001-173		targeted	in clinical development	PI3K	PI3K signaling
99	EX-527	-0.291932	9.29926e-19			targeted	experimental	SIRT1	other
29	VNLG/124	-0.29177	9.7487e-19	HDAC-42		targeted	experimental	HDAC, RAR	chromain histone acetylation
39	Nilotinib	0.29174	1.25854e-16		Tasigna	targeted	clinically approved	ABL	ABL signaling
79	FMK	-0.291718	2.17543e-16			targeted	experimental	RSK	ERK MAPK signaling
68	VNLG/124	-0.291686	9.98996e-19	HDAC-42		targeted	experimental	HDAC, RAR	chromain histone acetylation
13	TPCA-1	-0.291685	8.71595e-19			targeted	experimental	IKK	other
100	ZG-10	-0.291626	8.17864e-11			targeted	experimental	IRAK1	other
35	Methotrexate	0.291624	1.94339e-17		Methotrexate	cytotoxic	clinically approved	Dihydrofolate reductase (DHFR)	DNA replication
81	NG-25	-0.291593	8.95249e-19			targeted	experimental	MAP3K7 (TAK1)	other
1	OSU-03012	0.291416	8.31679e-18	Shikonin		targeted	experimental	PDPK1 (PDK1)	PI3K signaling
76	GSK690693	0.291391	9.49513e-19			targeted	experimental	AKT	PI3K signaling
108	Tamoxifen	0.291249	6.00259e-19			targeted	clinically approved	ER	other
100	KIN001-236	-0.291191	1.00676e-18			targeted	experimental	TIE2	other
68	SB590885	-0.291097	5.02752e-17			targeted	experimental	BRAF	ERK MAPK signaling
39	XMD15-27	0.291092	9.46211e-19			targeted	experimental	CAMK2B, CLK2, DYRK1A, MAST1, STK39	other
39	ABT-263	0.291051	2.0684e-17			targeted	in clinical development	BCL2, BCL2L1, BCL2L2	apoptosis regulation
81	CUDC-101	-0.291036	2.27454e-18			targeted	in clinical development	HDAC, EGFR	chromain histone acetylation
79	BMS-708163	-0.290987	9.75667e-19	INCB-18424		targeted	in clinical development	g-secretase	other
37	GSK1070916	0.290976	3.32126e-18			targeted	in clinical development	AURKB	mitosis
1	AICAR	0.243076	2.59455e-12	N1-(b-D-Ribofuranosyl)-5-aminoimidazole-4-carboxamide	AICAR	targeted	in clinical development	AAPK1 (AMPK) agonist	metabolism
68	SGC0946	-0.290937	1.48803e-18			targeted	experimental	Q8TEK3 (DOT1L)	chromatin histone methylation
34	T0901317	0.290935	1.36013e-18			targeted	experimental	LXR	other
69	KIN001-135	0.290778	6.03171e-09			targeted	experimental	IKKE	other
96	RDEA119	0.290757	3.3499e-17	RDEA119		targeted	in clinical development	MAP2K1 (MEK1), MAP2K2 (MEK2)	ERK MAPK signaling
96	Genentech Cpd 10	-0.290736	1.00336e-18			targeted	experimental	AURKA, AURKB	mitosis
130	Tubastatin A	-0.290715	1.32415e-18			targeted	experimental	HDAC6	chromain histone acetylation
9	PIK-93	0.290679	1.16819e-18			targeted	experimental	PI4K, PI3K	PI3K signaling
62	Methotrexate	-0.290587	2.5588e-17		Methotrexate	cytotoxic	clinically approved	Dihydrofolate reductase (DHFR)	DNA replication
1	VX-702	0.290584	2.80116e-17			targeted	in clinical development	p38	JNK and p38 signaling
59	WZ3105	0.290577	1.09952e-18			targeted	experimental	CLK2, CNSK1E, FLT3, ULK1	other
99	Nilotinib	-0.290574	1.68535e-16		Tasigna	targeted	clinically approved	ABL	ABL signaling
79	JQ1	-0.290485	1.35278e-18			targeted	experimental	BRD2, BRD3, BRD4	chromatin other
134	TAK-715	-0.290389	1.06094e-18	KIN001-175		targeted	in clinical development	p38a	JNK and p38 signaling
62	Trametinib	0.290337	3.17374e-18	GSK1120212	Mekinist	targeted	clinically approved	MAP2K1 (MEK1), MAP2K2 (MEK2)	ERK MAPK signaling
76	Bicalutamide	0.290211	1.15441e-17	QS11	Casodex	targeted	clinically approved	ANDR (androgen receptor)	other
96	GW-2580	-0.29015	1.24475e-18	VER-52296,NVP-AUY922		targeted	experimental	CSF1R (cFMS)	RTK signaling
129	KIN001-135	0.289945	6.68557e-09			targeted	experimental	IKKE	other
96	JW-7-24-1	-0.289931	1.32615e-18			targeted	experimental	LCK	other
100	QL-X-138	-0.289916	2.28241e-18			targeted	experimental	MNK2, PRKDC (DNAPK), MTOR, BTK, JAK3	other
68	KU-55933	-0.289915	2.92215e-17			targeted	experimental	ATM	Genome integrity
13	Sunitinib	-0.289896	8.41087e-09		Sutent	targeted	clinically approved	PDGFRA, PDGFRB, KDR, KIT, FLT3	RTK signaling
76	ATRA	0.289826	4.46804e-17	Tretinoin	Vesanoid	targeted	clinically approved	Retinoic acid and retinoid X receptor agonist	other
79	Bicalutamide	-0.289825	1.28175e-17	QS11	Casodex	targeted	clinically approved	ANDR (androgen receptor)	other
39	AZD6244	-0.289812	1.19987e-18			targeted	in clinical development	MAP2K1 (MEK1), MAP2K2 (MEK2)	ERK MAPK signaling
90	A-770041	0.289671	8.26717e-09	KIN001-112	A770041	targeted	experimental	SRC family	other
89	Crizotinib	-0.289623	6.36327e-09	Saracatinib,KIN001-045	Xalkori	targeted	in clinical development	MET, ALK	RTK signaling
130	TAK-715	-0.28962	1.32666e-18	KIN001-175		targeted	in clinical development	p38a	JNK and p38 signaling
81	PAC-1	-0.289548	2.25491e-17	IPA-3		targeted	in clinical development	CASP3 agonist	apoptosis regulation
129	PHA-793887	0.289504	1.50034e-18			targeted	experimental	CDK-pan	cell cycle
13	PXD101, Belinostat	-0.289479	5.04899e-18	GSK525762A,		targeted	clinically approved	HDAC	chromain histone acetylation
99	BMS-708163	-0.289449	1.5244e-18	INCB-18424		targeted	in clinical development	g-secretase	other
96	Y-39983	-0.289201	1.79024e-18			targeted	experimental	ROCK	cytoskeleton
35	BMS-708163	0.289148	1.66272e-18	INCB-18424		targeted	in clinical development	g-secretase	other
76	GSK1070916	0.289112	5.59172e-18			targeted	in clinical development	AURKB	mitosis
13	XMD15-27	-0.289097	1.68733e-18			targeted	experimental	CAMK2B, CLK2, DYRK1A, MAST1, STK39	other
36	PD-0325901	-0.28907	4.97749e-17	PD-0325901		targeted	in clinical development	MAP2K1 (MEK1), MAP2K2 (MEK2)	ERK MAPK signaling
13	QL-XI-92	-0.289032	1.71917e-18			targeted	experimental	DDR1	RTK signaling
7	(5Z)-7-Oxozeaenol	-0.289029	1.96703e-18			targeted	experimental	MAP3K7 (TAK1)	other
108	UNC0638	0.28895	2.29923e-18	Cabozantinib		targeted	experimental	G9a(EHMT2), GLP(EHMT1)	chromatin histone methylation
68	KIN001-260	-0.288884	2.05009e-18	Bayer IKKb inhibitor		targeted	experimental	IKK	other
124	AT-7519	0.288786	2.10838e-18	KIN001-201		targeted	in clinical development	CDK9	cell cycle
125	AT-7519	0.288786	2.10838e-18	KIN001-201		targeted	in clinical development	CDK9	cell cycle
6	BX-912	0.288713	1.97025e-18	KIN001-167		targeted	experimental	PDPK1 (PDK1)	PI3K signaling
29	RDEA119 (rescreen)	0.288671	1.02889e-17			targeted	experimental	MAP2K1 (MEK1), MAP2K2 (MEK2)	ERK MAPK signaling
34	UNC1215	0.288502	2.85458e-18			targeted	experimental	LMBL3	other
108	SGC0946	0.288474	3.00764e-18			targeted	experimental	Q8TEK3 (DOT1L)	chromatin histone methylation
96	MPS-1-IN-1	-0.288439	2.43432e-18			targeted	experimental	MPS1	mitosis
89	Cyclopamine	-0.288424	1.05127e-08			targeted	experimental	SMO	other
29	5-Fluorouracil	-0.28839	2.94646e-18			cytotoxic	clinically approved	DNA antimetabolite	DNA replication
35	AICAR	0.240771	4.20427e-12	N1-(b-D-Ribofuranosyl)-5-aminoimidazole-4-carboxamide	AICAR	targeted	in clinical development	AAPK1 (AMPK) agonist	metabolism
55	WH-4-023	0.288346	1.10919e-08	KIN001-123		targeted	experimental	SRC family, ABL	ABL signaling
35	Tubastatin A	0.288311	2.6391e-18			targeted	experimental	HDAC6	chromain histone acetylation
21	Salubrinal	-0.288306	9.76134e-09	Tykerb, Tyverb		targeted	experimental	GADD34-PP1C	other
1	ABT-888	0.288276	4.49457e-17	ABT-888		targeted	in clinical development	PARP1, PARP2	Genome integrity
62	RDEA119	0.288262	6.4156e-17	RDEA119		targeted	in clinical development	MAP2K1 (MEK1), MAP2K2 (MEK2)	ERK MAPK signaling
108	Parthenolide	0.288197	8.28998e-09	KIN001-135		targeted	in clinical development	NFKB1	other
18	Vismodegib	0.288147	4.64892e-17	GDC-0449	Erivedge	targeted	in clinical development	SMO	other
124	XMD8-85	0.288084	1.04806e-08	Seliciclib		targeted	experimental	MAP2K5 (ERK5)	other
125	XMD8-85	0.288084	1.04806e-08	Seliciclib		targeted	experimental	MAP2K5 (ERK5)	other
9	AR-42	0.288032	3.72328e-18			targeted	in clinical development	HDAC	chromain histone acetylation
99	RDEA119 (rescreen)	0.287995	1.23707e-17			targeted	experimental	MAP2K1 (MEK1), MAP2K2 (MEK2)	ERK MAPK signaling
62	CX-5461	-0.287864	2.86686e-18			targeted	experimental	RNA Pol I	other
76	Bleomycin (50 uM)	-0.287827	1.14666e-18			cytotoxic	clinically approved	DNA damage	DNA replication
9	BMS-345541	0.287731	2.38876e-18			targeted	experimental	IKBKB	other
130	T0901317	-0.287571	3.55569e-18			targeted	experimental	LXR	other
39	BIX02189	0.287517	2.89753e-18			targeted	experimental	MAP2K5 (MEK5)	other
11	TAK-715	-0.287499	2.44267e-18	KIN001-175		targeted	in clinical development	p38a	JNK and p38 signaling
94	PHA-793887	0.287489	2.67458e-18			targeted	experimental	CDK-pan	cell cycle
36	RDEA119	-0.287476	7.85827e-17	RDEA119		targeted	in clinical development	MAP2K1 (MEK1), MAP2K2 (MEK2)	ERK MAPK signaling
124	T0901317	0.287443	3.68591e-18			targeted	experimental	LXR	other
125	T0901317	0.287443	3.68591e-18			targeted	experimental	LXR	other
79	ABT-263	-0.28737	5.44841e-17			targeted	in clinical development	BCL2, BCL2L1, BCL2L2	apoptosis regulation
29	KIN001-270	-0.287349	3.03944e-18			targeted	experimental	CDK9	cell cycle
96	WZ3105	-0.287267	2.84948e-18			targeted	experimental	CLK2, CNSK1E, FLT3, ULK1	other
96	AZD6244	0.287252	2.50856e-18			targeted	in clinical development	MAP2K1 (MEK1), MAP2K2 (MEK2)	ERK MAPK signaling
34	XMD13-2	0.287085	3.13478e-18			targeted	experimental	RIPK	other
108	BMS-708163	0.287033	3.04498e-18	INCB-18424		targeted	in clinical development	g-secretase	other
79	CP466722	-0.287026	2.79544e-18	PKC 412		targeted	experimental	ATM	Genome integrity
18	PAC-1	0.286847	4.60201e-17	IPA-3		targeted	in clinical development	CASP3 agonist	apoptosis regulation
130	BX-912	-0.286833	3.36797e-18	KIN001-167		targeted	experimental	PDPK1 (PDK1)	PI3K signaling
39	GW-2580	0.286817	3.23844e-18	VER-52296,NVP-AUY922		targeted	experimental	CSF1R (cFMS)	RTK signaling
76	UNC0638	0.286811	1.9186e-18			targeted	experimental	G9a(EHMT2), GLP(EHMT1)	chromatin histone methylation
16	KIN001-270	0.28679	3.56067e-18			targeted	experimental	CDK9	cell cycle
9	Methotrexate	0.286739	7.00535e-17		Methotrexate	cytotoxic	clinically approved	Dihydrofolate reductase (DHFR)	DNA replication
79	PI-103	-0.286631	5.05673e-18			targeted	experimental	PI3Ka, PRKDC (DNAPK)	PI3K signaling
108	Genentech Cpd 10	0.286592	3.3039e-18			targeted	experimental	AURKA, AURKB	mitosis
13	TL-1-85	-0.286557	3.80425e-18			targeted	experimental	MAP3K7 (TAK1)	other
81	BIX02189	-0.286504	3.86132e-18			targeted	experimental	MAP2K5 (MEK5)	other
62	ABT-263	-0.286481	6.86565e-17			targeted	in clinical development	BCL2, BCL2L1, BCL2L2	apoptosis regulation
121	MP470	-0.286455	4.46198e-18			targeted	in clinical development	PDGFR	RTK signaling
130	WZ3105	-0.286397	3.64777e-18			targeted	experimental	CLK2, CNSK1E, FLT3, ULK1	other
100	YM201636	-0.286362	4.0195e-18			targeted	experimental	FYV1	other
81	UNC0638	-0.286317	2.21155e-18			targeted	experimental	G9a(EHMT2), GLP(EHMT1)	chromatin histone methylation
108	QL-XI-92	0.286258	3.79397e-18			targeted	experimental	DDR1	RTK signaling
34	VNLG/124	0.2862	4.79361e-18	HDAC-42		targeted	experimental	HDAC, RAR	chromain histone acetylation
16	BX-912	0.286164	4.06888e-18	KIN001-167		targeted	experimental	PDPK1 (PDK1)	PI3K signaling
124	XMD14-99	0.285926	4.16755e-18	Quizartinib, AC-220		targeted	experimental	EPHB3, CAMK1	RTK signaling
125	XMD14-99	0.285926	4.16755e-18	Quizartinib, AC-220		targeted	experimental	EPHB3, CAMK1	RTK signaling
62	SB-715992	-0.285899	4.19866e-18			targeted	in clinical development	KIF11	mitosis
96	VX-702	-0.285796	9.7423e-17			targeted	in clinical development	p38	JNK and p38 signaling
87	Trametinib	-0.28543	1.2398e-17	GSK1120212	Mekinist	targeted	clinically approved	MAP2K1 (MEK1), MAP2K2 (MEK2)	ERK MAPK signaling
9	PXD101, Belinostat	0.285361	1.56747e-17	GSK525762A,		targeted	clinically approved	HDAC	chromain histone acetylation
36	AZD6244	-0.285342	4.31552e-18			targeted	in clinical development	MAP2K1 (MEK1), MAP2K2 (MEK2)	ERK MAPK signaling
124	FMK	0.285288	1.03717e-15			targeted	experimental	RSK	ERK MAPK signaling
125	FMK	0.285288	1.03717e-15			targeted	experimental	RSK	ERK MAPK signaling
13	I-BET 151	-0.285178	6.1129e-18			targeted	experimental	BRD2, BRD3, BRD4	chromatin other
35	Vorinostat	0.285037	9.96931e-17	SAHA	Zolinza	targeted	clinically approved	HDAC inhibitor Class I, IIa, IIb, IV	chromain histone acetylation
68	AS605240	-0.285026	6.37865e-18			targeted	experimental	PI3Kgamma	PI3K signaling
35	Nutlin-3a	0.284873	1.04005e-16	Nutlin-3a (-) enantiomer		targeted	in clinical development	MDM2	p53 pathway
70	Sunitinib	-0.284853	1.5458e-08		Sutent	targeted	clinically approved	PDGFRA, PDGFRB, KDR, KIT, FLT3	RTK signaling
108	Salubrinal	0.284834	1.48383e-08	Tykerb, Tyverb		targeted	experimental	GADD34-PP1C	other
13	AS605240	-0.284834	6.72967e-18			targeted	experimental	PI3Kgamma	PI3K signaling
57	TAK-715	-0.284831	5.20401e-18	KIN001-175		targeted	in clinical development	p38a	JNK and p38 signaling
37	AZD6244	-0.28479	5.04137e-18			targeted	in clinical development	MAP2K1 (MEK1), MAP2K2 (MEK2)	ERK MAPK signaling
29	Dasatinib	0.28471	1.78946e-08	KIN001-013 (GNF-2 / 3-(6-(4-(trifluoromethoxy)phenylamino)pyrimidin-4-yl)benzamide)	Sprycel	targeted	clinically approved	ABL, SRC, KIT, PDGFR	ABL signaling
76	CH5424802	0.284607	6.86922e-18			targeted	in clinical development	ALK	RTK signaling
134	Sunitinib	-0.284545	1.60373e-08		Sutent	targeted	clinically approved	PDGFRA, PDGFRB, KDR, KIT, FLT3	RTK signaling
62	RDEA119 (rescreen)	0.284527	3.14843e-17			targeted	experimental	MAP2K1 (MEK1), MAP2K2 (MEK2)	ERK MAPK signaling
79	PAC-1	-0.284504	8.47555e-17	IPA-3		targeted	in clinical development	CASP3 agonist	apoptosis regulation
34	KIN001-236	0.284424	6.92478e-18			targeted	experimental	TIE2	other
1	AZD7762	0.284406	1.27727e-16	AZD 7762		targeted	in clinical development	CHEK1, CHEK2	Genome integrity
36	WZ-1-84	-0.2844	1.63167e-08	KIN001-124		targeted	experimental	BMX	other
1	AZD8055	0.284344	1.67658e-16	AZD8055	pp242	targeted	in clinical development	MTORC1/2	TOR signaling
59	Tubastatin A	0.284191	8.40305e-18			targeted	experimental	HDAC6	chromain histone acetylation
44	Trametinib	0.284155	1.75538e-17	GSK1120212	Mekinist	targeted	clinically approved	MAP2K1 (MEK1), MAP2K2 (MEK2)	ERK MAPK signaling
96	EX-527	-0.284136	8.53198e-18			targeted	experimental	SIRT1	other
62	AV-951	-0.284088	7.60466e-18	Tivozanib		targeted	in clinical development	VEGFR	RTK signaling
47	Methotrexate	-0.284072	1.39082e-16		Methotrexate	cytotoxic	clinically approved	Dihydrofolate reductase (DHFR)	DNA replication
79	17-AAG	0.284062	1.22711e-16	17-AAG	Telatinib	targeted	in clinical development	HSP90	other
100	Masitinib	-0.283993	7.48262e-18	AB1010		targeted	clinically approved	KIT	RTK signaling
76	MS-275	0.283972	1.5099e-08			targeted	in clinical development	HDAC	chromain histone acetylation
100	Vorinostat	-0.283906	1.33269e-16	SAHA	Zolinza	targeted	clinically approved	HDAC inhibitor Class I, IIa, IIb, IV	chromain histone acetylation
11	Vorinostat	-0.283811	1.36568e-16	SAHA	Zolinza	targeted	clinically approved	HDAC inhibitor Class I, IIa, IIb, IV	chromain histone acetylation
6	EX-527	0.283688	9.65948e-18			targeted	experimental	SIRT1	other
34	Zibotentan, ZD4054	0.283648	8.5965e-18	Sepantronium bromide		targeted	in clinical development	Endothelin A Receptor	other
94	Vorinostat	0.28364	1.42657e-16	SAHA	Zolinza	targeted	clinically approved	HDAC inhibitor Class I, IIa, IIb, IV	chromain histone acetylation
39	QL-X-138	0.283466	1.38324e-17			targeted	experimental	MNK2, PRKDC (DNAPK), MTOR, BTK, JAK3	other
9	TL-2-105	0.283408	7.752e-18			targeted	experimental	CRAF	ERK MAPK signaling
18	ABT-869	0.283365	8.54052e-18	Linifanib		targeted	in clinical development	VEGFR and PDGFR family	RTK signaling
130	BIX02189	-0.283173	9.80673e-18			targeted	experimental	MAP2K5 (MEK5)	other
39	RDEA119	-0.283156	2.36206e-16	RDEA119		targeted	in clinical development	MAP2K1 (MEK1), MAP2K2 (MEK2)	ERK MAPK signaling
29	AZD6244	0.283142	8.0014e-18			targeted	in clinical development	MAP2K1 (MEK1), MAP2K2 (MEK2)	ERK MAPK signaling
96	OSI-027	-0.283105	1.18404e-17	activebiochem A-1065		targeted	in clinical development	MTORC1/2	TOR signaling
41	Trametinib	0.283085	2.34616e-17	GSK1120212	Mekinist	targeted	clinically approved	MAP2K1 (MEK1), MAP2K2 (MEK2)	ERK MAPK signaling
130	Ruxolitinib	-0.283057	9.30345e-18	AS601245	Jakafi	targeted	clinically approved	JAK1, JAK2, TYK2	other
130	Imatinib	-0.28301	1.36964e-08	KIN001-017	Gleevec	targeted	clinically approved	ABL, KIT, PDGFR	ABL signaling
81	STF-62247	-0.283002	1.11942e-17			not defined	experimental	stimulates autophagy	other
35	XMD14-99	0.282953	9.5762e-18	Quizartinib, AC-220		targeted	experimental	EPHB3, CAMK1	RTK signaling
1	SNX-2112	0.282926	1.47366e-17			targeted	experimental	HSP90	other
99	Bicalutamide	-0.282903	8.05003e-17	QS11	Casodex	targeted	clinically approved	ANDR (androgen receptor)	other
1	NA	0.282886	1.6579e-16	NA	NA	NA	NA	NA	NA
57	MPS-1-IN-1	-0.282869	1.16105e-17			targeted	experimental	MPS1	mitosis
13	VX-11e	-0.282826	1.0797e-17			targeted	experimental	ERK	ERK MAPK signaling
76	PI-103	0.282694	1.50543e-17			targeted	experimental	PI3Ka, PRKDC (DNAPK)	PI3K signaling
35	HG-5-113-01	0.282626	3.178e-10			targeted	in clinical development	LOK, LTK, TRCB, ABL(T315I)	ABL signaling
90	Bortezomib	0.282483	1.8045e-08	XMD8-85	Velcade	targeted	clinically approved	Proteasome	other
100	AR-42	-0.282474	1.73941e-17			targeted	in clinical development	HDAC	chromain histone acetylation
79	XMD15-27	-0.282434	1.10581e-17			targeted	experimental	CAMK2B, CLK2, DYRK1A, MAST1, STK39	other
130	TL-1-85	-0.282402	1.21375e-17			targeted	experimental	MAP3K7 (TAK1)	other
76	5-Fluorouracil	0.282388	1.56913e-17			cytotoxic	clinically approved	DNA antimetabolite	DNA replication
81	KIN001-244	-0.282317	1.29616e-17			targeted	experimental	PDPK1 (PDK1)	PI3K signaling
9	Y-39983	0.28229	1.25201e-17			targeted	experimental	ROCK	cytoskeleton
44	RDEA119	0.28223	2.98193e-16	RDEA119		targeted	in clinical development	MAP2K1 (MEK1), MAP2K2 (MEK2)	ERK MAPK signaling
130	GW-2580	-0.282205	1.17821e-17	VER-52296,NVP-AUY922		targeted	experimental	CSF1R (cFMS)	RTK signaling
124	Parthenolide	0.282151	1.72509e-08	KIN001-135		targeted	in clinical development	NFKB1	other
125	Parthenolide	0.282151	1.72509e-08	KIN001-135		targeted	in clinical development	NFKB1	other
29	KIN001-244	-0.282124	1.36684e-17			targeted	experimental	PDPK1 (PDK1)	PI3K signaling
35	EX-527	0.282074	1.5075e-17			targeted	experimental	SIRT1	other
124	KIN001-135	0.282047	1.74662e-08			targeted	experimental	IKKE	other
125	KIN001-135	0.282047	1.74662e-08			targeted	experimental	IKKE	other
81	GSK2126458	-0.281905	1.28001e-17	EX-8678		targeted	in clinical development	PI3K, MTOR	PI3K signaling
57	NPK76-II-72-1	-0.281856	1.41091e-17			targeted	experimental	PLK3	mitosis
12	AICAR	-0.232463	2.29909e-11	N1-(b-D-Ribofuranosyl)-5-aminoimidazole-4-carboxamide	AICAR	targeted	in clinical development	AAPK1 (AMPK) agonist	metabolism
81	AV-951	-0.281732	1.46012e-17	Tivozanib		targeted	in clinical development	VEGFR	RTK signaling
39	PD-0325901	-0.281676	3.2853e-16	PD-0325901		targeted	in clinical development	MAP2K1 (MEK1), MAP2K2 (MEK2)	ERK MAPK signaling
82	NPK76-II-72-1	-0.281654	1.49148e-17			targeted	experimental	PLK3	mitosis
124	SNX-2112	0.281605	2.11404e-17			targeted	experimental	HSP90	other
125	SNX-2112	0.281605	2.11404e-17			targeted	experimental	HSP90	other
34	TPCA-1	0.281556	1.53243e-17			targeted	experimental	IKK	other
100	PIK-93	-0.281537	1.54031e-17			targeted	experimental	PI4K, PI3K	PI3K signaling
76	Genentech Cpd 10	0.2815	1.37244e-17			targeted	experimental	AURKA, AURKB	mitosis
35	Zibotentan, ZD4054	0.281309	1.63975e-17	Sepantronium bromide		targeted	in clinical development	Endothelin A Receptor	other
59	Lapatinib	-0.28121	2.48431e-08	KIN001-155	Tykerb, Tyverb	targeted	clinically approved	ERBB2, EGFR	EGFR signaling
100	Y-39983	-0.281137	1.71924e-17			targeted	experimental	ROCK	cytoskeleton
9	TL-1-85	0.281074	1.74917e-17			targeted	experimental	MAP3K7 (TAK1)	other
100	Zibotentan, ZD4054	-0.280967	1.80112e-17	Sepantronium bromide		targeted	in clinical development	Endothelin A Receptor	other
79	KIN001-270	-0.280954	1.80771e-17			targeted	experimental	CDK9	cell cycle
9	YM201636	0.280922	1.8234e-17			targeted	experimental	FYV1	other
108	LAQ824	0.280872	1.25423e-16	GNF-PF-193		targeted	in clinical development	HDAC	chromain histone acetylation
1	Temozolomide	0.280848	2.49055e-17	Temodar		cytotoxic	clinically approved	DNA akylating agent	DNA replication
129	AICAR	0.230592	3.34166e-11	N1-(b-D-Ribofuranosyl)-5-aminoimidazole-4-carboxamide	AICAR	targeted	in clinical development	AAPK1 (AMPK) agonist	metabolism
34	XMD14-99	0.280683	1.79129e-17	Quizartinib, AC-220		targeted	experimental	EPHB3, CAMK1	RTK signaling
39	JW-7-24-1	0.280427	1.92131e-17			targeted	experimental	LCK	other
34	VX-702	0.280354	3.87275e-16			targeted	in clinical development	p38	JNK and p38 signaling
130	QL-XI-92	-0.280354	1.96007e-17			targeted	experimental	DDR1	RTK signaling
16	QL-XI-92	0.280335	1.97009e-17			targeted	experimental	DDR1	RTK signaling
79	ATRA	-0.280321	5.00565e-16	Tretinoin	Vesanoid	targeted	clinically approved	Retinoic acid and retinoid X receptor agonist	other
130	TG101348	-0.28028	1.99998e-17			targeted	in clinical development	JAK2	other
79	THZ-2-49	-0.280273	2.46547e-17			targeted	experimental	CDK9	cell cycle
18	VX-11e	0.280268	2.18025e-17			targeted	experimental	ERK	ERK MAPK signaling
130	TPCA-1	-0.280169	2.23982e-17			targeted	experimental	IKK	other
100	CP466722	-0.280133	1.91689e-17	PKC 412		targeted	experimental	ATM	Genome integrity
9	AT-7519	0.28	2.4445e-17	KIN001-201		targeted	in clinical development	CDK9	cell cycle
96	CUDC-101	-0.279954	4.79683e-17			targeted	in clinical development	HDAC, EGFR	chromain histone acetylation
1	Bicalutamide	0.279948	1.72885e-16	QS11	Casodex	targeted	clinically approved	ANDR (androgen receptor)	other
45	AZD6244	0.279895	1.96279e-17			targeted	in clinical development	MAP2K1 (MEK1), MAP2K2 (MEK2)	ERK MAPK signaling
35	Bicalutamide	0.279867	1.7653e-16	QS11	Casodex	targeted	clinically approved	ANDR (androgen receptor)	other
76	FMK	0.279811	3.78071e-15			targeted	experimental	RSK	ERK MAPK signaling
94	GSK690693	0.279737	2.51997e-17			targeted	experimental	AKT	PI3K signaling
121	WH-4-023	0.279612	3.12315e-08	KIN001-123		targeted	experimental	SRC family, ABL	ABL signaling
79	AZD8055	-0.279576	5.54608e-16	AZD8055	pp242	targeted	in clinical development	MTORC1/2	TOR signaling
1	Vismodegib	0.279548	4.18646e-16	GDC-0449	Erivedge	targeted	in clinical development	SMO	other
96	Bicalutamide	-0.279531	1.92416e-16	QS11	Casodex	targeted	clinically approved	ANDR (androgen receptor)	other
99	5-Fluorouracil	-0.279418	3.51861e-17			cytotoxic	clinically approved	DNA antimetabolite	DNA replication
96	GSK690693	-0.279406	2.75745e-17			targeted	experimental	AKT	PI3K signaling
68	Nilotinib	-0.27925	2.63376e-15		Tasigna	targeted	clinically approved	ABL	ABL signaling
62	AICAR	-0.230355	3.50314e-11	N1-(b-D-Ribofuranosyl)-5-aminoimidazole-4-carboxamide	AICAR	targeted	in clinical development	AAPK1 (AMPK) agonist	metabolism
99	PD-0325901	0.279043	6.3286e-16	PD-0325901		targeted	in clinical development	MAP2K1 (MEK1), MAP2K2 (MEK2)	ERK MAPK signaling
124	Tubastatin A	0.278991	3.49026e-17			targeted	experimental	HDAC6	chromain histone acetylation
125	Tubastatin A	0.278991	3.49026e-17			targeted	experimental	HDAC6	chromain histone acetylation
39	PI-103	0.27898	4.12459e-17			targeted	experimental	PI3Ka, PRKDC (DNAPK)	PI3K signaling
21	CGP-082996	-0.278944	3.10788e-08	A770041,KIN001-111		targeted	experimental	CDK4	cell cycle
73	JW-7-24-1	0.27893	2.88996e-17			targeted	experimental	LCK	other
9	Genentech Cpd 10	0.278885	2.80841e-17			targeted	experimental	AURKA, AURKB	mitosis
124	Lenalidomide	0.278811	4.83126e-16		Revlimid	targeted	clinically approved	TNFA	other
125	Lenalidomide	0.278811	4.83126e-16		Revlimid	targeted	clinically approved	TNFA	other
29	VX-702	-0.278719	5.82159e-16			targeted	in clinical development	p38	JNK and p38 signaling
29	OSI-027	-0.278641	3.99634e-17	activebiochem A-1065		targeted	in clinical development	MTORC1/2	TOR signaling
69	Vorinostat	0.278616	5.07247e-16	SAHA	Zolinza	targeted	clinically approved	HDAC inhibitor Class I, IIa, IIb, IV	chromain histone acetylation
62	TL-2-105	-0.278608	2.90614e-17			targeted	experimental	CRAF	ERK MAPK signaling
1	VNLG/124	0.278533	3.94902e-17	HDAC-42		targeted	experimental	HDAC, RAR	chromain histone acetylation
124	KIN001-236	0.278526	3.49966e-17			targeted	experimental	TIE2	other
125	KIN001-236	0.278526	3.49966e-17			targeted	experimental	TIE2	other
98	QL-XII-61	0.278504	1.4362e-09			targeted	experimental	BTK	other
68	XMD14-99	-0.278447	3.2947e-17	Quizartinib, AC-220		targeted	experimental	EPHB3, CAMK1	RTK signaling
13	AV-951	-0.278336	3.6841e-17	Tivozanib		targeted	in clinical development	VEGFR	RTK signaling
82	AICAR	-0.228762	4.80245e-11	N1-(b-D-Ribofuranosyl)-5-aminoimidazole-4-carboxamide	AICAR	targeted	in clinical development	AAPK1 (AMPK) agonist	metabolism
1	Pyrimethamine	0.278298	2.84253e-08		Daraprim	cytotoxic	clinically approved	Dihydrofolate reductase (DHFR)	DNA replication
39	QL-XI-92	0.278271	3.4559e-17			targeted	experimental	DDR1	RTK signaling
100	AV-951	-0.278266	3.75485e-17	Tivozanib		targeted	in clinical development	VEGFR	RTK signaling
89	KIN001-135	-0.278176	2.76732e-08			targeted	experimental	IKKE	other
89	S-Trityl-L-cysteine	-0.278175	3.54217e-08	Z-L-Norleucine-CHO		targeted	experimental	KIF11	mitosis
34	PHA-793887	0.278128	3.59239e-17			targeted	experimental	CDK-pan	cell cycle
6	NPK76-II-72-1	0.278092	3.93549e-17			targeted	experimental	PLK3	mitosis
96	NG-25	-0.277935	4.105e-17			targeted	experimental	MAP3K7 (TAK1)	other
108	PAC-1	0.277841	4.63057e-16	IPA-3		targeted	in clinical development	CASP3 agonist	apoptosis regulation
7	CHIR-99021	-0.277834	4.5757e-17	CT 99021		targeted	experimental	GSK3B	WNT signaling
124	Temozolomide	0.277811	5.64235e-17	Temodar		cytotoxic	clinically approved	DNA akylating agent	DNA replication
125	Temozolomide	0.277811	5.64235e-17	Temodar		cytotoxic	clinically approved	DNA akylating agent	DNA replication
35	Ruxolitinib	0.277726	4.00477e-17	AS601245	Jakafi	targeted	clinically approved	JAK1, JAK2, TYK2	other
124	NVP-BHG712	0.27769	4.38575e-17			targeted	experimental	EPHB4	RTK signaling
125	NVP-BHG712	0.27769	4.38575e-17			targeted	experimental	EPHB4	RTK signaling
79	GSK1070916	-0.277616	1.234e-16			targeted	in clinical development	AURKB	mitosis
96	KIN001-244	-0.277582	4.70256e-17			targeted	experimental	PDPK1 (PDK1)	PI3K signaling
13	EX-527	-0.277565	5.12349e-17			targeted	experimental	SIRT1	other
29	GSK429286A	-0.277456	4.13555e-17	KIN001-242		targeted	experimental	ROCK2	cytoskeleton
99	Parthenolide	-0.277449	3.01489e-08	KIN001-135		targeted	in clinical development	NFKB1	other
11	KIN001-135	-0.277421	3.02474e-08			targeted	experimental	IKKE	other
69	Crizotinib	0.277411	2.79052e-08	Saracatinib,KIN001-045	Xalkori	targeted	in clinical development	MET, ALK	RTK signaling
89	TAK-715	-0.277391	4.04231e-17	KIN001-175		targeted	in clinical development	p38a	JNK and p38 signaling
6	KIN001-270	0.27734	4.81847e-17			targeted	experimental	CDK9	cell cycle
124	MS-275	0.277184	3.37494e-08			targeted	in clinical development	HDAC	chromain histone acetylation
125	MS-275	0.277184	3.37494e-08			targeted	in clinical development	HDAC	chromain histone acetylation
81	Bicalutamide	-0.27716	3.5211e-16	QS11	Casodex	targeted	clinically approved	ANDR (androgen receptor)	other
29	SB-715992	-0.277133	4.69852e-17			targeted	in clinical development	KIF11	mitosis
127	AZ628	0.277127	3.13134e-08	BAY-43-9006		targeted	experimental	BRAF	ERK MAPK signaling
100	Trametinib	0.277018	1.17863e-16	GSK1120212	Mekinist	targeted	clinically approved	MAP2K1 (MEK1), MAP2K2 (MEK2)	ERK MAPK signaling
105	GSK429286A	0.276983	4.69814e-17	KIN001-242		targeted	experimental	ROCK2	cytoskeleton
96	TL-1-85	-0.276812	5.55204e-17			targeted	experimental	MAP3K7 (TAK1)	other
50	CGP-60474	0.276791	3.99248e-08	CINK4,KIN001-021		targeted	experimental	CDK1,CDK2,CDK5,CDK7,CDK9	cell cycle
9	JW-7-24-1	0.276789	5.15338e-17			targeted	experimental	LCK	other
79	CH5424802	-0.276786	5.82229e-17			targeted	in clinical development	ALK	RTK signaling
1	Lenalidomide	0.276774	8.01605e-16		Revlimid	targeted	clinically approved	TNFA	other
50	Z-LLNle-CHO	0.276748	4.01243e-08	KIN001-005	na	targeted	experimental	g-secretase	other
130	AV-951	-0.276734	5.66978e-17	Tivozanib		targeted	in clinical development	VEGFR	RTK signaling
68	BMS-708163	-0.27672	5.25021e-17	INCB-18424		targeted	in clinical development	g-secretase	other
100	QL-XII-61	-0.276707	1.84298e-09			targeted	experimental	BTK	other
124	BMS-708163	0.276655	5.34248e-17	INCB-18424		targeted	in clinical development	g-secretase	other
125	BMS-708163	0.276655	5.34248e-17	INCB-18424		targeted	in clinical development	g-secretase	other
127	Y-39983	0.276636	5.82075e-17			targeted	experimental	ROCK	cytoskeleton
41	JW-7-24-1	-0.276549	5.497e-17			targeted	experimental	LCK	other
12	T0901317	-0.276519	7.34421e-17			targeted	experimental	LXR	other
99	Sunitinib	-0.276492	4.13318e-08		Sutent	targeted	clinically approved	PDGFRA, PDGFRB, KDR, KIT, FLT3	RTK signaling
13	BMS-708163	-0.276416	5.69644e-17	INCB-18424		targeted	in clinical development	g-secretase	other
13	THZ-2-102-1	-0.276333	1.24986e-16			targeted	experimental	CDK7	cell cycle
9	XL-880	0.276332	7.12364e-17	GSK1363089, foretinib		targeted	in clinical development	MET	RTK signaling
76	SGC0946	0.276325	8.3811e-17			targeted	experimental	Q8TEK3 (DOT1L)	chromatin histone methylation
76	Y-39983	0.276324	6.3271e-17			targeted	experimental	ROCK	cytoskeleton
13	XMD8-85	-0.27629	4.23091e-08	Seliciclib		targeted	experimental	MAP2K5 (ERK5)	other
129	RDEA119 (rescreen)	-0.27614	2.81641e-16			targeted	experimental	MAP2K1 (MEK1), MAP2K2 (MEK2)	ERK MAPK signaling
127	AP-24534	0.276139	3.05209e-16	KIN001-193	Ponatinib	targeted	in clinical development	ABL	ABL signaling
18	GSK2126458	0.276094	6.2106e-17	EX-8678		targeted	in clinical development	PI3K, MTOR	PI3K signaling
41	KIN001-102	-0.276085	5.98101e-17	Enzastaurin		targeted	experimental	AKT1	PI3K signaling
12	KIN001-135	-0.276045	3.55467e-08			targeted	experimental	IKKE	other
96	UNC0638	-0.276021	8.05586e-17	Cabozantinib		targeted	experimental	G9a(EHMT2), GLP(EHMT1)	chromatin histone methylation
73	TG101348	0.275982	6.39876e-17			targeted	in clinical development	JAK2	other
130	PHA-793887	-0.275965	6.4282e-17			targeted	experimental	CDK-pan	cell cycle
68	BIX02189	-0.275958	6.97886e-17			targeted	experimental	MAP2K5 (MEK5)	other
47	XMD13-2	-0.275843	6.91269e-17			targeted	experimental	RIPK	other
68	THZ-2-49	-0.27582	8.16364e-17			targeted	experimental	CDK9	cell cycle
136	AICAR	-0.221212	2.07726e-10	N1-(b-D-Ribofuranosyl)-5-aminoimidazole-4-carboxamide	AICAR	targeted	in clinical development	AAPK1 (AMPK) agonist	metabolism
76	LAQ824	0.275759	4.62992e-16	GNF-PF-193		targeted	in clinical development	HDAC	chromain histone acetylation
41	GSK690693	-0.275755	7.3657e-17			targeted	experimental	AKT	PI3K signaling
76	GNF-2	0.275712	4.90429e-08	KIN001-019		targeted	experimental	ABL [T315I]	ABL signaling
34	AV-951	0.275631	7.61498e-17	Tivozanib		targeted	in clinical development	VEGFR	RTK signaling
35	VX-11e	0.275623	7.63004e-17			targeted	experimental	ERK	ERK MAPK signaling
82	BMS-345541	-0.275606	6.79978e-17			targeted	experimental	IKBKB	other
124	I-BET 151	0.275602	8.31152e-17			targeted	experimental	BRD2, BRD3, BRD4	chromatin other
125	I-BET 151	0.275602	8.31152e-17			targeted	experimental	BRD2, BRD3, BRD4	chromatin other
99	RDEA119	0.275576	1.54251e-15	RDEA119		targeted	in clinical development	MAP2K1 (MEK1), MAP2K2 (MEK2)	ERK MAPK signaling
29	KIN001-135	-0.275558	3.76304e-08			targeted	experimental	IKKE	other
81	VNLG/124	-0.275449	9.00842e-17	HDAC-42		targeted	experimental	HDAC, RAR	chromain histone acetylation
29	EX-527	-0.275406	9.11225e-17			targeted	experimental	SIRT1	other
124	KIN001-260	0.275395	8.43752e-17	Bayer IKKb inhibitor		targeted	experimental	IKK	other
125	KIN001-260	0.275395	8.43752e-17	Bayer IKKb inhibitor		targeted	experimental	IKK	other
29	Ruxolitinib	-0.275378	7.52011e-17	AS601245	Jakafi	targeted	clinically approved	JAK1, JAK2, TYK2	other
59	JW-7-52-1	-0.275375	8.27041e-08	KIN001-139		targeted	experimental	MTOR	TOR signaling
15	AICAR	0.220573	2.34572e-10	N1-(b-D-Ribofuranosyl)-5-aminoimidazole-4-carboxamide	AICAR	targeted	in clinical development	AAPK1 (AMPK) agonist	metabolism
127	Nutlin-3a	0.27533	1.14427e-15	Nutlin-3a (-) enantiomer		targeted	in clinical development	MDM2	p53 pathway
62	AZD6244	0.275296	6.8208e-17			targeted	in clinical development	MAP2K1 (MEK1), MAP2K2 (MEK2)	ERK MAPK signaling
81	Y-39983	-0.275261	8.40256e-17			targeted	experimental	ROCK	cytoskeleton
68	CEP-701	-0.275237	1.26784e-15	CEP-701	Lestaurtinib	targeted	in clinical development	FLT3, JAK2, NTRK1, RET	RTK signaling
121	RDEA119	0.275169	1.70283e-15	RDEA119		targeted	in clinical development	MAP2K1 (MEK1), MAP2K2 (MEK2)	ERK MAPK signaling
76	XMD8-85	0.275113	4.84645e-08	Seliciclib		targeted	experimental	MAP2K5 (ERK5)	other
1	Vinblastine	0.275109	1.25709e-15	Vinblastine sulphate	Vinblastine	cytotoxic	clinically approved	Microtubules	cytoskeleton
130	XMD13-2	-0.275066	8.50405e-17			targeted	experimental	RIPK	other
79	EKB-569	-0.275062	8.51419e-17	Pelitinib		targeted	in clinical development	EGFR	EGFR signaling
34	UNC0638	0.275031	1.04721e-16	Cabozantinib		targeted	experimental	G9a(EHMT2), GLP(EHMT1)	chromatin histone methylation
79	TG101348	-0.27497	8.38364e-17			targeted	in clinical development	JAK2	other
100	Genentech Cpd 10	-0.274958	8.08385e-17			targeted	experimental	AURKA, AURKB	mitosis
7	Dabrafenib	-0.274828	4.99465e-16	GSK2118436	Tafinlar	targeted	clinically approved	BRAF	ERK MAPK signaling
98	PLX4720 (rescreen)	0.274806	9.11359e-17	Vemurafenib (derivative)	Zelboraf	targeted	experimental	BRAF	ERK MAPK signaling
39	BX-912	0.27477	9.20242e-17	KIN001-167		targeted	experimental	PDPK1 (PDK1)	PI3K signaling
134	CGP-082996	-0.274759	5.04788e-08	A770041,KIN001-111		targeted	experimental	CDK4	cell cycle
130	UNC1215	-0.274748	1.22184e-16			targeted	experimental	LMBL3	other
29	PIK-93	-0.274685	9.79255e-17			targeted	experimental	PI4K, PI3K	PI3K signaling
62	BMS-345541	-0.274522	9.0782e-17			targeted	experimental	IKBKB	other
81	NA	-0.274501	1.34774e-15	NA	NA	NA	NA	NA	NA
127	BX-912	0.274487	9.9201e-17	KIN001-167		targeted	experimental	PDPK1 (PDK1)	PI3K signaling
100	UNC1215	-0.274419	1.33263e-16			targeted	experimental	LMBL3	other
130	QL-X-138	-0.274367	1.58229e-16			targeted	experimental	MNK2, PRKDC (DNAPK), MTOR, BTK, JAK3	other
76	GW-2580	0.274365	9.84912e-17	VER-52296,NVP-AUY922		targeted	experimental	CSF1R (cFMS)	RTK signaling
35	NA	0.274205	1.44925e-15	NA	NA	NA	NA	NA	NA
59	UNC0638	0.274197	1.3054e-16	Cabozantinib		targeted	experimental	G9a(EHMT2), GLP(EHMT1)	chromatin histone methylation
35	SL 0101-1	0.274169	2.54067e-15			targeted	experimental	RSK, AURKB, PIM3	ERK MAPK signaling
94	AICAR	0.220482	2.38686e-10	N1-(b-D-Ribofuranosyl)-5-aminoimidazole-4-carboxamide	AICAR	targeted	in clinical development	AAPK1 (AMPK) agonist	metabolism
81	T0901317	-0.274081	1.40012e-16			targeted	experimental	LXR	other
108	AZD8055	0.274024	2.1601e-15	AZD8055	pp242	targeted	in clinical development	MTORC1/2	TOR signaling
68	PHA-793887	-0.27391	1.11106e-16			targeted	experimental	CDK-pan	cell cycle
96	Imatinib	-0.273827	4.08492e-08	KIN001-017	Gleevec	targeted	clinically approved	ABL, KIT, PDGFR	ABL signaling
9	Ruxolitinib	0.273799	1.14421e-16	AS601245	Jakafi	targeted	clinically approved	JAK1, JAK2, TYK2	other
99	NSC-207895	-0.273772	1.51834e-16	4-(Butanoyloxymethyl)phenyl-(2E,4E,6E,8E)-3,7-dimethyl-9-(2,6,6-trimethylcyclohex-1-enyl)nona-2,4,6,8-tetraenoate		targeted	experimental	MDM4	p53 pathway
129	KIN001-102	0.273683	1.13439e-16	Enzastaurin		targeted	experimental	AKT1	PI3K signaling
37	RDEA119	-0.273665	2.45027e-15	RDEA119		targeted	in clinical development	MAP2K1 (MEK1), MAP2K2 (MEK2)	ERK MAPK signaling
37	AICAR	0.214601	7.18148e-10	N1-(b-D-Ribofuranosyl)-5-aminoimidazole-4-carboxamide	AICAR	targeted	in clinical development	AAPK1 (AMPK) agonist	metabolism
73	AICAR	0.205878	3.47873e-09	N1-(b-D-Ribofuranosyl)-5-aminoimidazole-4-carboxamide	AICAR	targeted	in clinical development	AAPK1 (AMPK) agonist	metabolism
96	JQ1	-0.273604	1.41029e-16			targeted	experimental	BRD2, BRD3, BRD4	chromatin other
124	Imatinib	0.273593	4.19808e-08	KIN001-017	Gleevec	targeted	clinically approved	ABL, KIT, PDGFR	ABL signaling
125	Imatinib	0.273593	4.19808e-08	KIN001-017	Gleevec	targeted	clinically approved	ABL, KIT, PDGFR	ABL signaling
13	VNLG/124	-0.273569	1.48048e-16	HDAC-42		targeted	experimental	HDAC, RAR	chromain histone acetylation
57	Nilotinib	-0.273543	9.97696e-15		Tasigna	targeted	clinically approved	ABL	ABL signaling
47	UNC1215	-0.273516	1.68897e-16			targeted	experimental	LMBL3	other
100	Methotrexate	-0.273459	1.95625e-15		Methotrexate	cytotoxic	clinically approved	Dihydrofolate reductase (DHFR)	DNA replication
13	EKB-569	-0.273401	1.32251e-16	Pelitinib		targeted	in clinical development	EGFR	EGFR signaling
37	Vorinostat	0.273332	1.86539e-15	SAHA	Zolinza	targeted	clinically approved	HDAC inhibitor Class I, IIa, IIb, IV	chromain histone acetylation
57	AICAR	-0.20216	6.67875e-09	N1-(b-D-Ribofuranosyl)-5-aminoimidazole-4-carboxamide	AICAR	targeted	in clinical development	AAPK1 (AMPK) agonist	metabolism
105	17-AAG	-0.273234	1.83701e-15	17-AAG	Telatinib	targeted	in clinical development	HSP90	other
9	MPS-1-IN-1	0.273221	1.55968e-16			targeted	experimental	MPS1	mitosis
29	NG-25	-0.273099	1.48915e-16			targeted	experimental	MAP3K7 (TAK1)	other
81	Salubrinal	-0.273093	5.87287e-08	Tykerb, Tyverb		targeted	experimental	GADD34-PP1C	other
13	SB590885	-0.273046	4.37331e-15			targeted	experimental	BRAF	ERK MAPK signaling
96	SGC0946	-0.273011	2.00448e-16			targeted	experimental	Q8TEK3 (DOT1L)	chromatin histone methylation
81	AS605240	-0.273007	1.64988e-16			targeted	experimental	PI3Kgamma	PI3K signaling
62	Temozolomide	-0.27298	2.02082e-16	Temodar		cytotoxic	clinically approved	DNA akylating agent	DNA replication
79	FR-180204	-0.27297	1.54075e-16			targeted	experimental	ERK	ERK MAPK signaling
34	BMS-345541	0.272927	1.38578e-16			targeted	experimental	IKBKB	other
79	AS605240	-0.272923	1.68659e-16			targeted	experimental	PI3Kgamma	PI3K signaling
13	Vismodegib	-0.272867	2.17167e-15	GDC-0449	Erivedge	targeted	in clinical development	SMO	other
81	CP466722	-0.272827	1.36805e-16	PKC 412		targeted	experimental	ATM	Genome integrity
68	Dabrafenib	-0.272765	8.38686e-16	GSK2118436	Tafinlar	targeted	clinically approved	BRAF	ERK MAPK signaling
16	TL-1-85	0.272742	1.63588e-16			targeted	experimental	MAP3K7 (TAK1)	other
81	PHA-665752	-0.272681	4.66912e-08	zLLL		targeted	experimental	MET	RTK signaling
29	TL-1-85	-0.272645	1.6781e-16			targeted	experimental	MAP3K7 (TAK1)	other
29	STF-62247	-0.27257	1.85051e-16			not defined	experimental	stimulates autophagy	other
47	Temozolomide	-0.27254	2.26663e-16	Temodar		cytotoxic	clinically approved	DNA akylating agent	DNA replication
29	UNC1215	-0.27251	2.19723e-16			targeted	experimental	LMBL3	other
130	JW-7-24-1	-0.272467	1.62676e-16			targeted	experimental	LCK	other
62	BX-912	-0.27245	1.69892e-16	KIN001-167		targeted	experimental	PDPK1 (PDK1)	PI3K signaling
96	PAC-1	-0.272332	1.81124e-15	IPA-3		targeted	in clinical development	CASP3 agonist	apoptosis regulation
35	BIX02189	0.272327	1.82432e-16			targeted	experimental	MAP2K5 (MEK5)	other
73	Methotrexate	0.272319	2.57913e-15		Methotrexate	cytotoxic	clinically approved	Dihydrofolate reductase (DHFR)	DNA replication
124	BIX02189	0.272314	1.83041e-16			targeted	experimental	MAP2K5 (MEK5)	other
125	BIX02189	0.272314	1.83041e-16			targeted	experimental	MAP2K5 (MEK5)	other
68	EKB-569	-0.272266	1.78297e-16	Pelitinib		targeted	in clinical development	EGFR	EGFR signaling
69	CP466722	0.272242	1.59667e-16	PKC 412		targeted	experimental	ATM	Genome integrity
68	BMS-345541	-0.272218	1.67038e-16			targeted	experimental	IKBKB	other
94	XMD13-2	0.272208	1.81014e-16			targeted	experimental	RIPK	other
81	MPS-1-IN-1	-0.272144	2.06886e-16			targeted	experimental	MPS1	mitosis
39	Temozolomide	0.272126	2.52431e-16	Temodar		cytotoxic	clinically approved	DNA akylating agent	DNA replication
13	AZD8055	-0.272017	3.50184e-15	AZD8055	pp242	targeted	in clinical development	MTORC1/2	TOR signaling
96	MP470	-0.271998	2.23438e-16			targeted	in clinical development	PDGFR	RTK signaling
62	Zibotentan, ZD4054	-0.271935	2.02157e-16	Sepantronium bromide		targeted	in clinical development	Endothelin A Receptor	other
108	Temozolomide	0.271865	2.70191e-16	Temodar		cytotoxic	clinically approved	DNA akylating agent	DNA replication
50	XMD8-85	0.271847	7.0424e-08	Seliciclib		targeted	experimental	MAP2K5 (ERK5)	other
96	PI-103	-0.271844	2.71607e-16			targeted	experimental	PI3Ka, PRKDC (DNAPK)	PI3K signaling
22	GSK429286A	0.271838	1.84592e-16	KIN001-242		targeted	experimental	ROCK2	cytoskeleton
21	KIN001-135	-0.271822	5.80362e-08			targeted	experimental	IKKE	other
96	FMK	-0.271766	2.38833e-14			targeted	experimental	RSK	ERK MAPK signaling
13	YM201636	-0.271757	2.11818e-16			targeted	experimental	FYV1	other
68	TL-1-85	-0.271664	2.17046e-16			targeted	experimental	MAP3K7 (TAK1)	other
81	CGP-082996	-0.271616	7.22969e-08	A770041,KIN001-111		targeted	experimental	CDK4	cell cycle
1	BIX02189	0.271608	2.2023e-16			targeted	experimental	MAP2K5 (MEK5)	other
29	PI-103	-0.271604	2.89108e-16			targeted	experimental	PI3Ka, PRKDC (DNAPK)	PI3K signaling
1	MPS-1-IN-1	0.271545	2.41892e-16			targeted	experimental	MPS1	mitosis
81	PI-103	-0.27152	2.95423e-16			targeted	experimental	PI3Ka, PRKDC (DNAPK)	PI3K signaling
89	VX-11e	-0.271507	2.26115e-16			targeted	experimental	ERK	ERK MAPK signaling
18	ABT-263	0.271472	2.92799e-15			targeted	in clinical development	BCL2, BCL2L1, BCL2L2	apoptosis regulation
39	LAQ824	0.27144	1.3623e-15	GNF-PF-193		targeted	in clinical development	HDAC	chromain histone acetylation
59	CGP-60474	-0.271429	7.3844e-08	CINK4,KIN001-021		targeted	experimental	CDK1,CDK2,CDK5,CDK7,CDK9	cell cycle
100	MPS-1-IN-1	-0.271429	2.49327e-16			targeted	experimental	MPS1	mitosis
107	AICAR	-0.201242	7.83096e-09	N1-(b-D-Ribofuranosyl)-5-aminoimidazole-4-carboxamide	AICAR	targeted	in clinical development	AAPK1 (AMPK) agonist	metabolism
29	CUDC-101	-0.271408	4.47624e-16			targeted	in clinical development	HDAC, EGFR	chromain histone acetylation
68	Vorinostat	-0.271396	2.98276e-15	SAHA	Zolinza	targeted	clinically approved	HDAC inhibitor Class I, IIa, IIb, IV	chromain histone acetylation
6	GSK1070916	0.271375	6.15032e-16			targeted	in clinical development	AURKB	mitosis
37	PD-0325901	-0.271371	4.08706e-15	PD-0325901		targeted	in clinical development	MAP2K1 (MEK1), MAP2K2 (MEK2)	ERK MAPK signaling
100	KIN001-244	-0.271247	2.51537e-16			targeted	experimental	PDPK1 (PDK1)	PI3K signaling
13	Ruxolitinib	-0.271213	2.2604e-16	AS601245	Jakafi	targeted	clinically approved	JAK1, JAK2, TYK2	other
89	KIN001-102	-0.271195	2.18505e-16	Enzastaurin		targeted	experimental	AKT1	PI3K signaling
96	AT-7519	-0.27116	2.57337e-16	KIN001-201		targeted	in clinical development	CDK9	cell cycle
124	KIN001-102	0.271103	2.23847e-16	Enzastaurin		targeted	experimental	AKT1	PI3K signaling
125	KIN001-102	0.271103	2.23847e-16	Enzastaurin		targeted	experimental	AKT1	PI3K signaling
134	GNF-2	-0.271092	8.29627e-08	KIN001-019		targeted	experimental	ABL [T315I]	ABL signaling
13	BIX02189	-0.271071	2.53362e-16			targeted	experimental	MAP2K5 (MEK5)	other
34	CAY10603	0.271038	3.09922e-16			targeted	experimental	HDAC6	chromain histone acetylation
35	Imatinib	0.27103	5.65432e-08	KIN001-017	Gleevec	targeted	clinically approved	ABL, KIT, PDGFR	ABL signaling
13	Nilotinib	-0.270938	1.81253e-14		Tasigna	targeted	clinically approved	ABL	ABL signaling
41	PHA-793887	-0.270757	2.54671e-16			targeted	experimental	CDK-pan	cell cycle
62	VX-702	-0.270539	4.2746e-15			targeted	in clinical development	p38	JNK and p38 signaling
12	TAK-715	-0.270515	2.51181e-16	KIN001-175		targeted	in clinical development	p38a	JNK and p38 signaling
81	CAL-101	-0.270497	2.62241e-16			targeted	clinically approved	PI3Kdelta	PI3K signaling
100	ABT-263	-0.270496	3.70448e-15			targeted	in clinical development	BCL2, BCL2L1, BCL2L2	apoptosis regulation
124	AZ628	0.270483	6.76817e-08	BAY-43-9006		targeted	experimental	BRAF	ERK MAPK signaling
125	AZ628	0.270483	6.76817e-08	BAY-43-9006		targeted	experimental	BRAF	ERK MAPK signaling
6	I-BET 151	0.270467	3.20247e-16			targeted	experimental	BRD2, BRD3, BRD4	chromatin other
22	OSI-930	0.270419	2.88965e-16			targeted	in clinical development	KIT, VEGFR, PDGFR	RTK signaling
99	PD-173074	-0.270376	3.8134e-15	PD-173074		targeted	experimental	FGFR1, FGFR3	RTK signaling
39	KIN001-266	0.270339	3.06631e-16			targeted	experimental	MAP3K8 (COT)	other
34	Vorinostat	0.270247	3.93296e-15	SAHA	Zolinza	targeted	clinically approved	HDAC inhibitor Class I, IIa, IIb, IV	chromain histone acetylation
50	Bosutinib	0.270238	3.94198e-15	SKI-606	Bosulif	targeted	clinically approved	SRC, ABL, TEC	ABL signaling
1	Obatoclax Mesylate	0.270196	2.42054e-15		GX15-070	targeted	in clinical development	BCL2, BCL2L1, MCL1	apoptosis regulation
29	ABT-263	-0.270114	4.06026e-15			targeted	in clinical development	BCL2, BCL2L1, BCL2L2	apoptosis regulation
94	NPK76-II-72-1	0.270011	3.33832e-16			targeted	experimental	PLK3	mitosis
9	KIN001-102	0.269962	3.01475e-16	Enzastaurin		targeted	experimental	AKT1	PI3K signaling
13	KIN001-244	-0.269946	3.5274e-16			targeted	experimental	PDPK1 (PDK1)	PI3K signaling
79	ABT-888	-0.269882	4.46003e-15	ABT-888		targeted	in clinical development	PARP1, PARP2	Genome integrity
81	GSK1070916	-0.269858	9.02527e-16			targeted	in clinical development	AURKB	mitosis
68	Tamoxifen	-0.269839	2.29364e-16			targeted	clinically approved	ER	other
11	T0901317	-0.269821	4.24542e-16			targeted	experimental	LXR	other
9	ABT-263	0.269804	4.37377e-15			targeted	in clinical development	BCL2, BCL2L1, BCL2L2	apoptosis regulation
47	SB-715992	-0.269767	3.29583e-16			targeted	in clinical development	KIF11	mitosis
13	Parthenolide	-0.269718	7.38672e-08	KIN001-135		targeted	in clinical development	NFKB1	other
136	T0901317	-0.26967	4.41369e-16			targeted	experimental	LXR	other
39	EHT 1864	0.269554	2.99054e-16			targeted	experimental	Rac GTPases	cytoskeleton
1	TAK-715	0.26953	3.24764e-16	KIN001-175		targeted	in clinical development	p38a	JNK and p38 signaling
76	ABT-869	0.269468	3.56152e-16	Linifanib		targeted	in clinical development	VEGFR and PDGFR family	RTK signaling
39	Vismodegib	0.269355	5.05871e-15	GDC-0449	Erivedge	targeted	in clinical development	SMO	other
1	Nutlin-3a	0.269349	4.87735e-15	Nutlin-3a (-) enantiomer		targeted	in clinical development	MDM2	p53 pathway
130	CAY10603	-0.269328	4.8199e-16			targeted	experimental	HDAC6	chromain histone acetylation
79	Tamoxifen	-0.269312	2.6335e-16			targeted	clinically approved	ER	other
76	S-Trityl-L-cysteine	0.269299	9.76365e-08	Z-L-Norleucine-CHO		targeted	experimental	KIF11	mitosis
36	AZ628	-0.269291	7.75513e-08	BAY-43-9006		targeted	experimental	BRAF	ERK MAPK signaling
76	Parthenolide	0.269262	7.78058e-08	KIN001-135		targeted	in clinical development	NFKB1	other
22	T0901317	0.269208	4.97016e-16			targeted	experimental	LXR	other
9	KIN001-236	0.269145	4.17794e-16			targeted	experimental	TIE2	other
18	SL 0101-1	0.269143	8.39433e-15			targeted	experimental	RSK, AURKB, PIM3	ERK MAPK signaling
27	WH-4-023	0.269128	1.03435e-07	KIN001-123		targeted	experimental	SRC family, ABL	ABL signaling
130	CP466722	-0.26906	3.66966e-16	PKC 412		targeted	experimental	ATM	Genome integrity
29	QL-X-138	-0.268924	6.46331e-16			targeted	experimental	MNK2, PRKDC (DNAPK), MTOR, BTK, JAK3	other
79	LAQ824	-0.268882	2.5556e-15	GNF-PF-193		targeted	in clinical development	HDAC	chromain histone acetylation
79	Parthenolide	-0.268867	8.13861e-08	KIN001-135		targeted	in clinical development	NFKB1	other
13	MPS-1-IN-1	-0.268755	4.98417e-16			targeted	experimental	MPS1	mitosis
130	KIN001-236	-0.268731	4.65001e-16			targeted	experimental	TIE2	other
34	Masitinib	0.268701	4.51231e-16	AB1010		targeted	clinically approved	KIT	RTK signaling
69	STF-62247	0.268637	5.13777e-16			not defined	experimental	stimulates autophagy	other
98	EX-527	0.268548	5.45975e-16			targeted	experimental	SIRT1	other
62	JQ1	-0.26841	5.44777e-16			targeted	experimental	BRD2, BRD3, BRD4	chromatin other
35	FR-180204	0.268401	5.06275e-16			targeted	experimental	ERK	ERK MAPK signaling
130	OSI-027	-0.268387	5.90888e-16	activebiochem A-1065		targeted	in clinical development	MTORC1/2	TOR signaling
79	SB590885	-0.268374	1.30965e-14			targeted	experimental	BRAF	ERK MAPK signaling
13	CP466722	-0.268364	4.3949e-16	PKC 412		targeted	experimental	ATM	Genome integrity
29	BMS-708163	-0.268364	4.73975e-16	INCB-18424		targeted	in clinical development	g-secretase	other
102	Z-LLNle-CHO	0.268326	1.04801e-07	KIN001-005	na	targeted	experimental	g-secretase	other
89	T0901317	-0.268306	6.26586e-16			targeted	experimental	LXR	other
68	TAK-715	-0.268257	4.51789e-16	KIN001-175		targeted	in clinical development	p38a	JNK and p38 signaling
34	PIK-93	0.268237	5.28169e-16			targeted	experimental	PI4K, PI3K	PI3K signaling
130	RDEA119 (rescreen)	0.268232	2.05448e-15			targeted	experimental	MAP2K1 (MEK1), MAP2K2 (MEK2)	ERK MAPK signaling
129	T0901317	0.26823	6.38824e-16			targeted	experimental	LXR	other
81	QL-X-138	-0.268194	7.78438e-16			targeted	experimental	MNK2, PRKDC (DNAPK), MTOR, BTK, JAK3	other
124	JQ1	0.268189	5.76486e-16			targeted	experimental	BRD2, BRD3, BRD4	chromatin other
125	JQ1	0.268189	5.76486e-16			targeted	experimental	BRD2, BRD3, BRD4	chromatin other
79	Sunitinib	-0.26811	1.07363e-07		Sutent	targeted	clinically approved	PDGFRA, PDGFRB, KDR, KIT, FLT3	RTK signaling
76	SB-715992	0.267868	5.38687e-16			targeted	in clinical development	KIF11	mitosis
57	EX-527	-0.267725	6.7433e-16			targeted	experimental	SIRT1	other
130	NG-25	-0.267707	6.05168e-16			targeted	experimental	MAP3K7 (TAK1)	other
59	AZD-0530	-0.267622	8.36317e-08	NSC 83265		targeted	in clinical development	SRC, ABL1	ABL signaling
127	NVP-BEZ235	0.267605	9.61039e-15	BEZ235		targeted	in clinical development	PI3K (Class 1) and MTORC1/2	PI3K signaling
68	CAL-101	-0.267588	5.57527e-16			targeted	clinically approved	PI3Kdelta	PI3K signaling
36	AC220	0.267388	6.32626e-16			targeted	in clinical development	FLT3	RTK signaling
89	5-Fluorouracil	-0.267368	8.26574e-16			cytotoxic	clinically approved	DNA antimetabolite	DNA replication
76	Rapamycin	0.267367	4.09511e-07		Rapamune	targeted	clinically approved	MTOR	TOR signaling
41	RDEA119 (rescreen)	0.267338	2.56082e-15			targeted	experimental	MAP2K1 (MEK1), MAP2K2 (MEK2)	ERK MAPK signaling
29	AICAR	-0.201085	8.04605e-09	N1-(b-D-Ribofuranosyl)-5-aminoimidazole-4-carboxamide	AICAR	targeted	in clinical development	AAPK1 (AMPK) agonist	metabolism
34	THZ-2-102-1	0.267172	1.31079e-15			targeted	experimental	CDK7	cell cycle
130	KIN001-270	-0.267158	6.96667e-16			targeted	experimental	CDK9	cell cycle
1	SB590885	0.267063	1.77406e-14			targeted	experimental	BRAF	ERK MAPK signaling
73	TL-1-85	0.267054	7.15503e-16			targeted	experimental	MAP3K7 (TAK1)	other
136	Y-39983	-0.267029	7.20111e-16			targeted	experimental	ROCK	cytoskeleton
7	PLX4720 (rescreen)	-0.267002	6.98605e-16	Vemurafenib (derivative)	Zelboraf	targeted	experimental	BRAF	ERK MAPK signaling
81	TAK-715	-0.266998	6.25172e-16	KIN001-175		targeted	in clinical development	p38a	JNK and p38 signaling
98	KIN001-270	0.266939	7.36824e-16			targeted	experimental	CDK9	cell cycle
1	AS605240	0.266858	8.10706e-16			targeted	experimental	PI3Kgamma	PI3K signaling
34	SNX-2112	0.266856	1.01438e-15			targeted	experimental	HSP90	other
1	KU-55933	0.266852	9.16936e-15			targeted	experimental	ATM	Genome integrity
70	AICAR	-0.198881	1.17523e-08	N1-(b-D-Ribofuranosyl)-5-aminoimidazole-4-carboxamide	AICAR	targeted	in clinical development	AAPK1 (AMPK) agonist	metabolism
16	AV-951	0.266828	7.58129e-16	Tivozanib		targeted	in clinical development	VEGFR	RTK signaling
18	AS605240	0.266797	8.23243e-16			targeted	experimental	PI3Kgamma	PI3K signaling
1	KIN001-236	0.266766	7.70178e-16			targeted	experimental	TIE2	other
124	ATRA	0.266762	1.31005e-14	Tretinoin	Vesanoid	targeted	clinically approved	Retinoic acid and retinoid X receptor agonist	other
125	ATRA	0.266762	1.31005e-14	Tretinoin	Vesanoid	targeted	clinically approved	Retinoic acid and retinoid X receptor agonist	other
99	SL 0101-1	-0.266709	1.48336e-14			targeted	experimental	RSK, AURKB, PIM3	ERK MAPK signaling
76	CX-5461	0.266671	8.50269e-16			targeted	experimental	RNA Pol I	other
1	XMD15-27	0.266624	7.41318e-16			targeted	experimental	CAMK2B, CLK2, DYRK1A, MAST1, STK39	other
79	CX-5461	-0.266571	8.72071e-16			targeted	experimental	RNA Pol I	other
6	XMD13-2	0.266565	7.8117e-16			targeted	experimental	RIPK	other
100	PXD101, Belinostat	-0.266525	2.07616e-15	GSK525762A,		targeted	clinically approved	HDAC	chromain histone acetylation
124	TG101348	0.266417	7.818e-16			targeted	in clinical development	JAK2	other
125	TG101348	0.266417	7.818e-16			targeted	in clinical development	JAK2	other
100	XMD15-27	-0.266402	7.84728e-16			targeted	experimental	CAMK2B, CLK2, DYRK1A, MAST1, STK39	other
18	LAQ824	0.266375	4.70298e-15	GNF-PF-193		targeted	in clinical development	HDAC	chromain histone acetylation
76	Z-LLNle-CHO	0.266371	1.30367e-07	KIN001-005	na	targeted	experimental	g-secretase	other
99	ABT-869	-0.26631	8.03391e-16	Linifanib		targeted	in clinical development	VEGFR and PDGFR family	RTK signaling
121	CGP-60474	0.266306	1.31308e-07	CINK4,KIN001-021		targeted	experimental	CDK1,CDK2,CDK5,CDK7,CDK9	cell cycle
29	Docetaxel	0.266301	1.0443e-14	RP-56976	Taxotere	cytotoxic	clinically approved	Microtubules	cytoskeleton
44	AZD6244	0.266288	7.22756e-16			targeted	in clinical development	MAP2K1 (MEK1), MAP2K2 (MEK2)	ERK MAPK signaling
94	NA	0.266245	9.82522e-15	NA	NA	NA	NA	NA	NA
59	BMS-536924	-0.266213	1.27782e-07	KIN001-127	BMS-536924	targeted	experimental	IGF1R	IGFR signaling
108	Vismodegib	0.266205	1.06813e-14	GDC-0449	Erivedge	targeted	in clinical development	SMO	other
59	KIN001-260	0.266083	9.51697e-16	Bayer IKKb inhibitor		targeted	experimental	IKK	other
130	QL-XII-61	-0.266073	7.77891e-09			targeted	experimental	BTK	other
100	AC220	-0.266038	8.93814e-16			targeted	in clinical development	FLT3	RTK signaling
39	GSK429286A	0.265968	8.45024e-16	KIN001-242		targeted	experimental	ROCK2	cytoskeleton
34	TAK-715	0.26583	8.43565e-16	KIN001-175		targeted	in clinical development	p38a	JNK and p38 signaling
35	XMD11-85h	0.265806	3.54424e-09			targeted	experimental	BRSK2, FLT4, MARK4, PRKCD, RET, SPRK1	other
6	TL-2-105	0.265802	8.49512e-16			targeted	experimental	CRAF	ERK MAPK signaling
29	NVP-BHG712	-0.265697	1.01175e-15			targeted	experimental	EPHB4	RTK signaling
79	CAL-101	-0.265626	9.21995e-16			targeted	clinically approved	PI3Kdelta	PI3K signaling
127	Dabrafenib	0.26561	4.87981e-15	GSK2118436	Tafinlar	targeted	clinically approved	BRAF	ERK MAPK signaling
81	FMK	-0.265601	9.39576e-14			targeted	experimental	RSK	ERK MAPK signaling
68	PLX4720 (rescreen)	-0.265579	1.00482e-15	Vemurafenib (derivative)	Zelboraf	targeted	experimental	BRAF	ERK MAPK signaling
62	WZ3105	-0.265574	9.69561e-16			targeted	experimental	CLK2, CNSK1E, FLT3, ULK1	other
35	SGC0946	0.265556	1.35787e-15			targeted	experimental	Q8TEK3 (DOT1L)	chromatin histone methylation
136	Temozolomide	-0.2655	1.37719e-15	Temodar		cytotoxic	clinically approved	DNA akylating agent	DNA replication
11	Imatinib	-0.265453	1.06997e-07	KIN001-017	Gleevec	targeted	clinically approved	ABL, KIT, PDGFR	ABL signaling
136	QL-XI-92	-0.265444	1.00212e-15			targeted	experimental	DDR1	RTK signaling
96	Nilotinib	-0.265301	6.44651e-14		Tasigna	targeted	clinically approved	ABL	ABL signaling
79	SGC0946	-0.265284	1.4544e-15			targeted	experimental	Q8TEK3 (DOT1L)	chromatin histone methylation
68	Bosutinib	-0.265181	1.30982e-14	SKI-606	Bosulif	targeted	clinically approved	SRC, ABL, TEC	ABL signaling
41	XMD13-2	-0.26518	1.11221e-15			targeted	experimental	RIPK	other
41	OSI-027	-0.265114	1.35943e-15	activebiochem A-1065		targeted	in clinical development	MTORC1/2	TOR signaling
127	Cisplatin	0.265088	1.38897e-14	cis-Diammineplatinum(II) dichloride	Cisplatin	cytotoxic	clinically approved	DNA crosslinker	DNA replication
6	Axitinib	0.265088	1.55108e-14	AG-013736	Axitinib	targeted	in clinical development	PDGFR, KIT, VEGFR	RTK signaling
115	AICAR	0.190613	4.68931e-08	N1-(b-D-Ribofuranosyl)-5-aminoimidazole-4-carboxamide	AICAR	targeted	in clinical development	AAPK1 (AMPK) agonist	metabolism
73	BIX02189	0.265037	1.19658e-15			targeted	experimental	MAP2K5 (MEK5)	other
9	AICAR	0.186358	9.34278e-08	N1-(b-D-Ribofuranosyl)-5-aminoimidazole-4-carboxamide	AICAR	targeted	in clinical development	AAPK1 (AMPK) agonist	metabolism
130	Masitinib	-0.26489	1.19714e-15	AB1010		targeted	clinically approved	KIT	RTK signaling
6	XMD14-99	0.264887	1.1549e-15	Quizartinib, AC-220		targeted	experimental	EPHB3, CAMK1	RTK signaling
1	TPCA-1	0.264778	1.27765e-15			targeted	experimental	IKK	other
79	EX-527	-0.264759	1.43321e-15			targeted	experimental	SIRT1	other
13	ABT-888	-0.264748	1.50413e-14	ABT-888		targeted	in clinical development	PARP1, PARP2	Genome integrity
81	GSK690693	-0.264734	1.29191e-15			targeted	experimental	AKT	PI3K signaling
34	Temozolomide	0.264671	1.69707e-15	Temodar		cytotoxic	clinically approved	DNA akylating agent	DNA replication
13	NG-25	-0.264635	1.32487e-15			targeted	experimental	MAP3K7 (TAK1)	other
100	Ruxolitinib	-0.26456	1.25492e-15	AS601245	Jakafi	targeted	clinically approved	JAK1, JAK2, TYK2	other
18	Imatinib	0.264542	1.18587e-07	KIN001-017	Gleevec	targeted	clinically approved	ABL, KIT, PDGFR	ABL signaling
107	Sunitinib	-0.264539	1.59723e-07		Sutent	targeted	clinically approved	PDGFRA, PDGFRB, KDR, KIT, FLT3	RTK signaling
44	MP470	-0.264533	1.51739e-15			targeted	in clinical development	PDGFR	RTK signaling
124	Zibotentan, ZD4054	0.264424	1.39736e-15	Sepantronium bromide		targeted	in clinical development	Endothelin A Receptor	other
125	Zibotentan, ZD4054	0.264424	1.39736e-15	Sepantronium bromide		targeted	in clinical development	Endothelin A Receptor	other
136	XMD8-85	-0.264356	1.62985e-07	Seliciclib		targeted	experimental	MAP2K5 (ERK5)	other
108	Docetaxel	-0.264345	1.65273e-14	RP-56976	Taxotere	cytotoxic	clinically approved	Microtubules	cytoskeleton
96	NA	-0.264172	1.59966e-14	NA	NA	NA	NA	NA	NA
41	TAK-715	-0.264164	1.28968e-15	KIN001-175		targeted	in clinical development	p38a	JNK and p38 signaling
13	Pyrimethamine	-0.264151	1.43732e-07		Daraprim	cytotoxic	clinically approved	Dihydrofolate reductase (DHFR)	DNA replication
18	Tamoxifen	0.264121	1.00981e-15			targeted	clinically approved	ER	other
127	Axitinib	0.264078	1.96289e-14	AG-013736	Axitinib	targeted	in clinical development	PDGFR, KIT, VEGFR	RTK signaling
16	PI-103	0.264067	1.97456e-15			targeted	experimental	PI3Ka, PRKDC (DNAPK)	PI3K signaling
81	THZ-2-49	-0.263944	1.76013e-15			targeted	experimental	CDK9	cell cycle
6	Vorinostat	0.26394	1.7515e-14	SAHA	Zolinza	targeted	clinically approved	HDAC inhibitor Class I, IIa, IIb, IV	chromain histone acetylation
87	PD-0325901	-0.263868	2.38424e-14	PD-0325901		targeted	in clinical development	MAP2K1 (MEK1), MAP2K2 (MEK2)	ERK MAPK signaling
9	T0901317	0.263811	1.95735e-15			targeted	experimental	LXR	other
108	CP724714	0.263806	1.51901e-15			targeted	in clinical development	ERBB2	EGFR signaling
81	OSI-027	-0.263792	1.89635e-15	activebiochem A-1065		targeted	in clinical development	MTORC1/2	TOR signaling
108	SB-505124	0.26378	1.10179e-15	2-(5-Benzo[1,3]dioxol-5-yl-2-tert-butyl-3H-imidazol-4-yl)-6-methylpyridine hydrochloride hydrate		targeted	experimental	TGFR1 (ALK5)	other
1	KIN001-260	0.263693	1.74297e-15	Bayer IKKb inhibitor		targeted	experimental	IKK	other
18	SB-505124	0.263685	1.12891e-15	2-(5-Benzo[1,3]dioxol-5-yl-2-tert-butyl-3H-imidazol-4-yl)-6-methylpyridine hydrochloride hydrate		targeted	experimental	TGFR1 (ALK5)	other
81	JQ1	-0.263669	1.81887e-15			targeted	experimental	BRD2, BRD3, BRD4	chromatin other
134	Cyclopamine	-0.263653	1.82743e-07			targeted	experimental	SMO	other
124	BMS-345541	0.263631	1.5311e-15			targeted	experimental	IKBKB	other
125	BMS-345541	0.263631	1.5311e-15			targeted	experimental	IKBKB	other
62	TAK-715	-0.26362	1.48032e-15	KIN001-175		targeted	in clinical development	p38a	JNK and p38 signaling
34	AR-42	0.263526	2.43148e-15			targeted	in clinical development	HDAC	chromain histone acetylation
76	FR-180204	0.263461	1.78233e-15			targeted	experimental	ERK	ERK MAPK signaling
9	OSI-027	0.263415	2.0849e-15	activebiochem A-1065		targeted	in clinical development	MTORC1/2	TOR signaling
108	PD-173074	0.2634	1.98692e-14	PD-173074		targeted	experimental	FGFR1, FGFR3	RTK signaling
50	WZ-1-84	0.263364	1.81795e-07	KIN001-124		targeted	experimental	BMX	other
13	Tamoxifen	-0.263307	1.24298e-15			targeted	clinically approved	ER	other
96	SNX-2112	-0.263272	2.49784e-15			targeted	experimental	HSP90	other
35	KIN001-260	0.263211	1.96797e-15	Bayer IKKb inhibitor		targeted	experimental	IKK	other
44	RDEA119 (rescreen)	0.263097	7.19243e-15			targeted	experimental	MAP2K1 (MEK1), MAP2K2 (MEK2)	ERK MAPK signaling
35	I-BET 151	0.263088	2.10468e-15			targeted	experimental	BRD2, BRD3, BRD4	chromatin other
99	XMD8-85	-0.263021	1.88782e-07	Seliciclib		targeted	experimental	MAP2K5 (ERK5)	other
62	AT-7519	-0.262975	2.08809e-15	KIN001-201		targeted	in clinical development	CDK9	cell cycle
129	5-Fluorouracil	0.26295	2.51783e-15			cytotoxic	clinically approved	DNA antimetabolite	DNA replication
81	Vismodegib	-0.262949	2.2883e-14	GDC-0449	Erivedge	targeted	in clinical development	SMO	other
16	ZG-10	0.262906	5.28554e-09			targeted	experimental	IRAK1	other
81	AC220	-0.262902	1.97856e-15			targeted	in clinical development	FLT3	RTK signaling
13	CAY10603	-0.262895	2.46188e-15			targeted	experimental	HDAC6	chromain histone acetylation
127	QL-XI-92	0.262873	1.92206e-15			targeted	experimental	DDR1	RTK signaling
81	ATRA	-0.262802	3.27782e-14	Tretinoin	Vesanoid	targeted	clinically approved	Retinoic acid and retinoid X receptor agonist	other
47	BMS-345541	-0.262664	1.95423e-15			targeted	experimental	IKBKB	other
39	FMK	0.262595	1.80848e-13			targeted	experimental	RSK	ERK MAPK signaling
130	PIK-93	-0.262591	2.21809e-15			targeted	experimental	PI4K, PI3K	PI3K signaling
34	AT-7519	0.262505	2.34944e-15	KIN001-201		targeted	in clinical development	CDK9	cell cycle
9	TAK-715	0.262486	1.97161e-15	KIN001-175		targeted	in clinical development	p38a	JNK and p38 signaling
108	Axitinib	0.262444	2.86622e-14	AG-013736	Axitinib	targeted	in clinical development	PDGFR, KIT, VEGFR	RTK signaling
129	AZD6244	-0.262424	1.93146e-15			targeted	in clinical development	MAP2K1 (MEK1), MAP2K2 (MEK2)	ERK MAPK signaling
81	BX-912	-0.262387	2.25177e-15	KIN001-167		targeted	experimental	PDPK1 (PDK1)	PI3K signaling
124	JW-7-24-1	0.262328	2.20434e-15			targeted	experimental	LCK	other
125	JW-7-24-1	0.262328	2.20434e-15			targeted	experimental	LCK	other
41	AZD6244	0.262324	1.98088e-15			targeted	in clinical development	MAP2K1 (MEK1), MAP2K2 (MEK2)	ERK MAPK signaling
69	Salubrinal	0.262318	1.96578e-07	Tykerb, Tyverb		targeted	experimental	GADD34-PP1C	other
9	UNC0638	0.262254	2.78719e-15	Cabozantinib		targeted	experimental	G9a(EHMT2), GLP(EHMT1)	chromatin histone methylation
31	Trametinib	-0.262232	4.98231e-15	GSK1120212	Mekinist	targeted	clinically approved	MAP2K1 (MEK1), MAP2K2 (MEK2)	ERK MAPK signaling
1	BAY 61-3606	0.262198	1.4776e-14	5-Fluorouracil		targeted	experimental	SYK	other
9	KIN001-270	0.262112	2.50079e-15			targeted	experimental	CDK9	cell cycle
9	5-Fluorouracil	0.262103	3.10949e-15			cytotoxic	clinically approved	DNA antimetabolite	DNA replication
13	TL-2-105	-0.262084	2.18148e-15			targeted	experimental	CRAF	ERK MAPK signaling
39	PAC-1	0.262045	2.11679e-14	IPA-3		targeted	in clinical development	CASP3 agonist	apoptosis regulation
124	STF-62247	0.262043	2.7338e-15			not defined	experimental	stimulates autophagy	other
125	STF-62247	0.262043	2.7338e-15			not defined	experimental	stimulates autophagy	other
16	Y-39983	0.262041	2.54539e-15			targeted	experimental	ROCK	cytoskeleton
70	CGP-082996	-0.261985	2.11478e-07	A770041,KIN001-111		targeted	experimental	CDK4	cell cycle
39	TG101348	0.261969	2.41249e-15			targeted	in clinical development	JAK2	other
124	CH5424802	0.261903	2.73146e-15			targeted	in clinical development	ALK	RTK signaling
125	CH5424802	0.261903	2.73146e-15			targeted	in clinical development	ALK	RTK signaling
121	AZD6244	0.261878	2.21659e-15			targeted	in clinical development	MAP2K1 (MEK1), MAP2K2 (MEK2)	ERK MAPK signaling
11	BMS-345541	-0.261863	2.38995e-15			targeted	experimental	IKBKB	other
57	Bicalutamide	-0.261809	1.50787e-14	QS11	Casodex	targeted	clinically approved	ANDR (androgen receptor)	other
129	NPK76-II-72-1	0.261787	2.71263e-15			targeted	experimental	PLK3	mitosis
55	Dasatinib	0.261708	2.43125e-07	KIN001-013 (GNF-2 / 3-(6-(4-(trifluoromethoxy)phenylamino)pyrimidin-4-yl)benzamide)	Sprycel	targeted	clinically approved	ABL, SRC, KIT, PDGFR	ABL signaling
124	FR-180204	0.261699	2.77325e-15			targeted	experimental	ERK	ERK MAPK signaling
125	FR-180204	0.261699	2.77325e-15			targeted	experimental	ERK	ERK MAPK signaling
1	OSI-930	0.261637	2.71743e-15			targeted	in clinical development	KIT, VEGFR, PDGFR	RTK signaling
130	RDEA119	0.261633	4.13267e-14	RDEA119		targeted	in clinical development	MAP2K1 (MEK1), MAP2K2 (MEK2)	ERK MAPK signaling
94	AT-7519	0.261628	2.92553e-15	KIN001-201		targeted	in clinical development	CDK9	cell cycle
76	THZ-2-49	0.261576	3.18325e-15			targeted	experimental	CDK9	cell cycle
59	AC220	0.261574	2.7608e-15			targeted	in clinical development	FLT3	RTK signaling
18	BAY 61-3606	0.261572	1.71277e-14	5-Fluorouracil		targeted	experimental	SYK	other
127	CHIR-99021	0.261555	1.2024e-14	KIN001-192		targeted	experimental	GSK3B	WNT signaling
62	KIN001-270	-0.261515	2.90345e-15			targeted	experimental	CDK9	cell cycle
29	JW-7-24-1	-0.261442	2.75301e-15			targeted	experimental	LCK	other
39	Y-39983	0.261425	2.96977e-15			targeted	experimental	ROCK	cytoskeleton
33	(5Z)-7-Oxozeaenol	0.261402	3.09518e-15			targeted	experimental	MAP3K7 (TAK1)	other
68	DMOG	-0.261391	1.29584e-14			targeted	experimental	Prolyl-4-Hydroxylase	other
82	Methotrexate	-0.261383	3.40775e-14		Methotrexate	cytotoxic	clinically approved	Dihydrofolate reductase (DHFR)	DNA replication
62	GSK690693	-0.26137	3.01083e-15			targeted	experimental	AKT	PI3K signaling
108	ZSTK474	0.261291	2.85884e-15	KIN001-173		targeted	in clinical development	PI3K	PI3K signaling
96	QL-X-138	-0.261197	4.49013e-15			targeted	experimental	MNK2, PRKDC (DNAPK), MTOR, BTK, JAK3	other
124	Bicalutamide	0.261186	1.74679e-14	QS11	Casodex	targeted	clinically approved	ANDR (androgen receptor)	other
125	Bicalutamide	0.261186	1.74679e-14	QS11	Casodex	targeted	clinically approved	ANDR (androgen receptor)	other
130	EX-527	-0.261178	3.51507e-15			targeted	experimental	SIRT1	other
87	AZ628	-0.261175	1.92717e-07	BAY-43-9006		targeted	experimental	BRAF	ERK MAPK signaling
35	KIN001-236	0.261111	3.21141e-15			targeted	experimental	TIE2	other
68	Masitinib	-0.261054	3.14323e-15	AB1010		targeted	clinically approved	KIT	RTK signaling
1	Salubrinal	0.261044	2.25994e-07	Tykerb, Tyverb		targeted	experimental	GADD34-PP1C	other
96	Temozolomide	-0.260882	4.36221e-15	Temodar		cytotoxic	clinically approved	DNA akylating agent	DNA replication
47	AV-951	-0.26086	3.41838e-15	Tivozanib		targeted	in clinical development	VEGFR	RTK signaling
68	XMD15-27	-0.260808	3.22578e-15			targeted	experimental	CAMK2B, CLK2, DYRK1A, MAST1, STK39	other
1	CI-1040	0.2608	5.18039e-14	PD-18435,PD-184352		targeted	in clinical development	MAP2K1 (MEK1), MAP2K2 (MEK2)	ERK MAPK signaling
44	PD-0325901	0.260795	4.82949e-14	PD-0325901		targeted	in clinical development	MAP2K1 (MEK1), MAP2K2 (MEK2)	ERK MAPK signaling
34	WZ3105	0.260784	3.24454e-15			targeted	experimental	CLK2, CNSK1E, FLT3, ULK1	other
129	RDEA119	-0.260734	5.075e-14	RDEA119		targeted	in clinical development	MAP2K1 (MEK1), MAP2K2 (MEK2)	ERK MAPK signaling
102	Salubrinal	0.260561	2.38226e-07	Tykerb, Tyverb		targeted	experimental	GADD34-PP1C	other
68	EX-527	-0.260518	4.14039e-15			targeted	experimental	SIRT1	other
127	AV-951	0.260499	3.73998e-15	Tivozanib		targeted	in clinical development	VEGFR	RTK signaling
4	UNC1215	-0.260489	4.63808e-15			targeted	experimental	LMBL3	other
34	TL-2-105	0.260469	3.26939e-15			targeted	experimental	CRAF	ERK MAPK signaling
68	AV-951	-0.260454	3.78212e-15	Tivozanib		targeted	in clinical development	VEGFR	RTK signaling
1	Parthenolide	0.260433	2.09127e-07	KIN001-135		targeted	in clinical development	NFKB1	other
124	Tamoxifen	0.260385	2.60529e-15			targeted	clinically approved	ER	other
125	Tamoxifen	0.260385	2.60529e-15			targeted	clinically approved	ER	other
9	QL-XI-92	0.260352	3.61364e-15			targeted	experimental	DDR1	RTK signaling
76	Vismodegib	0.260337	4.18261e-14	GDC-0449	Erivedge	targeted	in clinical development	SMO	other
35	BMS-345541	0.260331	3.50665e-15			targeted	experimental	IKBKB	other
79	QL-XI-92	-0.260301	3.66037e-15			targeted	experimental	DDR1	RTK signaling
73	KIN001-260	0.260292	4.07984e-15	Bayer IKKb inhibitor		targeted	experimental	IKK	other
35	PHA-793887	0.260279	3.68034e-15			targeted	experimental	CDK-pan	cell cycle
29	TPCA-1	-0.260273	3.9558e-15			targeted	experimental	IKK	other
124	CGP-082996	0.260239	2.5578e-07	A770041,KIN001-111		targeted	experimental	CDK4	cell cycle
125	CGP-082996	0.260239	2.5578e-07	A770041,KIN001-111		targeted	experimental	CDK4	cell cycle
68	WZ-1-84	-0.260185	2.57273e-07	KIN001-124		targeted	experimental	BMX	other
4	TW 37	-0.260173	3.64686e-15			targeted	experimental	BCL2, BCL2L1	apoptosis regulation
98	Temozolomide	0.260163	5.20785e-15	Temodar		cytotoxic	clinically approved	DNA akylating agent	DNA replication
81	GNF-2	-0.260158	2.77298e-07	KIN001-019		targeted	experimental	ABL [T315I]	ABL signaling
18	ZG-10	0.260121	7.72507e-09			targeted	experimental	IRAK1	other
39	ATRA	0.260028	6.17384e-14	Tretinoin	Vesanoid	targeted	clinically approved	Retinoic acid and retinoid X receptor agonist	other
34	NVP-BHG712	0.260022	4.20997e-15			targeted	experimental	EPHB4	RTK signaling
31	17-AAG	-0.259947	4.26202e-14	17-AAG	Telatinib	targeted	in clinical development	HSP90	other
35	FMK	0.259888	3.23757e-13			targeted	experimental	RSK	ERK MAPK signaling
82	TAK-715	-0.259883	3.78423e-15	KIN001-175		targeted	in clinical development	p38a	JNK and p38 signaling
99	Tamoxifen	-0.259788	3.02695e-15			targeted	clinically approved	ER	other
94	TL-2-105	0.259741	3.92026e-15			targeted	experimental	CRAF	ERK MAPK signaling
29	PD-0325901	0.259729	6.15661e-14	PD-0325901		targeted	in clinical development	MAP2K1 (MEK1), MAP2K2 (MEK2)	ERK MAPK signaling
9	NVP-BHG712	0.259697	4.56344e-15			targeted	experimental	EPHB4	RTK signaling
37	XMD13-2	0.259604	4.50893e-15			targeted	experimental	RIPK	other
68	PLX4720	-0.259578	4.97832e-14	Vemurafenib (derivative)	Zelboraf (derivative)	targeted	clinically approved	BRAF	ERK MAPK signaling
16	JW-7-24-1	0.259569	4.39079e-15			targeted	experimental	LCK	other
70	Salubrinal	-0.259527	2.66564e-07	Tykerb, Tyverb		targeted	experimental	GADD34-PP1C	other
76	Pyrimethamine	0.259401	2.42758e-07		Daraprim	cytotoxic	clinically approved	Dihydrofolate reductase (DHFR)	DNA replication
37	17-AAG	-0.259336	4.90464e-14	17-AAG	Telatinib	targeted	in clinical development	HSP90	other
124	Masitinib	0.259308	4.85158e-15	AB1010		targeted	clinically approved	KIT	RTK signaling
125	Masitinib	0.259308	4.85158e-15	AB1010		targeted	clinically approved	KIT	RTK signaling
39	AZD8055	0.259305	6.77833e-14	AZD8055	pp242	targeted	in clinical development	MTORC1/2	TOR signaling
99	Docetaxel	0.259268	5.34341e-14	RP-56976	Taxotere	cytotoxic	clinically approved	Microtubules	cytoskeleton
99	PHA-665752	-0.259258	2.13742e-07	zLLL		targeted	experimental	MET	RTK signaling
87	RDEA119	-0.259199	7.19124e-14	RDEA119		targeted	in clinical development	MAP2K1 (MEK1), MAP2K2 (MEK2)	ERK MAPK signaling
41	Masitinib	-0.259163	5.02892e-15	AB1010		targeted	clinically approved	KIT	RTK signaling
124	NPK76-II-72-1	0.259069	5.33136e-15			targeted	experimental	PLK3	mitosis
125	NPK76-II-72-1	0.259069	5.33136e-15			targeted	experimental	PLK3	mitosis
76	QL-XII-47	0.259	5.4223e-15			targeted	experimental	BTK, BMX	other
134	Crizotinib	-0.258912	2.301e-07	Saracatinib,KIN001-045	Xalkori	targeted	in clinical development	MET, ALK	RTK signaling
41	QL-XI-92	-0.258742	5.38869e-15			targeted	experimental	DDR1	RTK signaling
47	PHA-793887	-0.258632	5.53761e-15			targeted	experimental	CDK-pan	cell cycle
34	PXD101, Belinostat	0.258581	1.44042e-14	GSK525762A,		targeted	clinically approved	HDAC	chromain histone acetylation
4	RDEA119	0.25855	8.32749e-14	RDEA119		targeted	in clinical development	MAP2K1 (MEK1), MAP2K2 (MEK2)	ERK MAPK signaling
73	Vorinostat	0.258547	6.08361e-14	SAHA	Zolinza	targeted	clinically approved	HDAC inhibitor Class I, IIa, IIb, IV	chromain histone acetylation
34	TG101348	0.258533	5.67377e-15			targeted	in clinical development	JAK2	other
39	NSC-87877	0.258485	2.66856e-14	ICI-176334		targeted	experimental	PTPN6 (SHP-1), PTPN11 (SHP-2)	other
29	NA	-0.258473	5.97485e-14	NA	NA	NA	NA	NA	NA
41	QL-X-138	-0.258462	8.77798e-15			targeted	experimental	MNK2, PRKDC (DNAPK), MTOR, BTK, JAK3	other
1	IPA-3	0.258454	3.31448e-14			targeted	experimental	PAK1, PAK2, PAK3	cytoskeleton
35	TL-1-85	0.258447	6.21539e-15			targeted	experimental	MAP3K7 (TAK1)	other
29	RDEA119	0.258425	8.56495e-14	RDEA119		targeted	in clinical development	MAP2K1 (MEK1), MAP2K2 (MEK2)	ERK MAPK signaling
130	AR-42	-0.258375	8.65841e-15			targeted	in clinical development	HDAC	chromain histone acetylation
82	MPS-1-IN-1	-0.258337	6.84742e-15			targeted	experimental	MPS1	mitosis
94	BMS-345541	0.258319	5.777e-15			targeted	experimental	IKBKB	other
108	SNX-2112	0.258319	8.47745e-15			targeted	experimental	HSP90	other
89	Methotrexate	-0.258311	6.88397e-14		Methotrexate	cytotoxic	clinically approved	Dihydrofolate reductase (DHFR)	DNA replication
136	KIN001-135	-0.258309	2.6391e-07			targeted	experimental	IKKE	other
29	XMD15-27	-0.258305	6.00235e-15			targeted	experimental	CAMK2B, CLK2, DYRK1A, MAST1, STK39	other
105	BX-912	0.258246	6.30698e-15	KIN001-167		targeted	experimental	PDPK1 (PDK1)	PI3K signaling
136	EX-527	-0.258225	7.28741e-15			targeted	experimental	SIRT1	other
108	PHA-665752	0.2582	2.40141e-07	zLLL		targeted	experimental	MET	RTK signaling
62	Olaparib	-0.258177	6.85325e-14	KU-0059436, AZD-2281	Lynparza	targeted	in clinical development	PARP1, PARP2	Genome integrity
100	VNLG/124	-0.258127	7.46437e-15	HDAC-42		targeted	experimental	HDAC, RAR	chromain histone acetylation
81	YM201636	-0.258096	6.77648e-15			targeted	experimental	FYV1	other
136	KIN001-270	-0.258051	6.85176e-15			targeted	experimental	CDK9	cell cycle
98	QL-XI-92	0.258051	6.39126e-15			targeted	experimental	DDR1	RTK signaling
81	KIN001-270	-0.258013	6.91566e-15			targeted	experimental	CDK9	cell cycle
69	Temozolomide	0.258004	8.84032e-15	Temodar		cytotoxic	clinically approved	DNA akylating agent	DNA replication
76	Trametinib	-0.25799	1.39415e-14	GSK1120212	Mekinist	targeted	clinically approved	MAP2K1 (MEK1), MAP2K2 (MEK2)	ERK MAPK signaling
127	SN-38	0.257929	1.95147e-15	7-ETHYL-10-HYDROXY-CAMPTOTHECIN		cytotoxic	experimental	TOP1	DNA replication
22	I-BET 151	0.257907	7.60957e-15			targeted	experimental	BRD2, BRD3, BRD4	chromatin other
60	AICAR	-0.185202	1.12363e-07	N1-(b-D-Ribofuranosyl)-5-aminoimidazole-4-carboxamide	AICAR	targeted	in clinical development	AAPK1 (AMPK) agonist	metabolism
81	Z-LLNle-CHO	-0.257803	3.32766e-07	KIN001-005	na	targeted	experimental	g-secretase	other
41	Tubastatin A	-0.257796	8.096e-15			targeted	experimental	HDAC6	chromain histone acetylation
130	Docetaxel	0.257792	7.48148e-14	RP-56976	Taxotere	cytotoxic	clinically approved	Microtubules	cytoskeleton
1	Nilotinib	0.257791	3.33448e-13		Tasigna	targeted	clinically approved	ABL	ABL signaling
47	XMD14-99	-0.257787	6.82012e-15	Quizartinib, AC-220		targeted	experimental	EPHB3, CAMK1	RTK signaling
81	GSK429286A	-0.257777	6.60317e-15	KIN001-242		targeted	experimental	ROCK2	cytoskeleton
81	SB-715992	-0.257776	6.83851e-15			targeted	in clinical development	KIF11	mitosis
4	AV-951	-0.257709	7.45268e-15	Tivozanib		targeted	in clinical development	VEGFR	RTK signaling
68	UNC0638	-0.257707	8.56601e-15	Cabozantinib		targeted	experimental	G9a(EHMT2), GLP(EHMT1)	chromatin histone methylation
89	Z-LLNle-CHO	-0.257621	3.39325e-07	KIN001-005	na	targeted	experimental	g-secretase	other
98	UNC1215	0.257579	9.47132e-15			targeted	experimental	LMBL3	other
9	SNX-2112	0.257579	1.01526e-14			targeted	experimental	HSP90	other
69	AICAR	0.183567	1.45591e-07	N1-(b-D-Ribofuranosyl)-5-aminoimidazole-4-carboxamide	AICAR	targeted	in clinical development	AAPK1 (AMPK) agonist	metabolism
105	CI-1040	-0.25752	1.08714e-13	PD-18435,PD-184352		targeted	in clinical development	MAP2K1 (MEK1), MAP2K2 (MEK2)	ERK MAPK signaling
124	5-Fluorouracil	0.257503	9.64948e-15			cytotoxic	clinically approved	DNA antimetabolite	DNA replication
125	5-Fluorouracil	0.257503	9.64948e-15			cytotoxic	clinically approved	DNA antimetabolite	DNA replication
44	WH-4-023	0.257456	3.70648e-07	KIN001-123		targeted	experimental	SRC family, ABL	ABL signaling
100	TAK-715	-0.257428	6.95137e-15	KIN001-175		targeted	in clinical development	p38a	JNK and p38 signaling
94	WZ3105	0.257401	7.49998e-15			targeted	experimental	CLK2, CNSK1E, FLT3, ULK1	other
79	XMD8-85	-0.25739	3.47846e-07	Seliciclib		targeted	experimental	MAP2K5 (ERK5)	other
33	Afatinib	-0.257364	8.53442e-14	Tovok, BIBW2992	Gilotrif	targeted	clinically approved	ERBB2, EGFR	EGFR signaling
36	Lapatinib	-0.257261	3.65353e-07	KIN001-155	Tykerb, Tyverb	targeted	clinically approved	ERBB2, EGFR	EGFR signaling
1	S-Trityl-L-cysteine	0.257238	3.66239e-07	Z-L-Norleucine-CHO		targeted	experimental	KIF11	mitosis
76	Nilotinib	0.257236	3.75707e-13		Tasigna	targeted	clinically approved	ABL	ABL signaling
6	TL-1-85	0.25719	8.46355e-15			targeted	experimental	MAP3K7 (TAK1)	other
68	ABT-888	-0.257126	8.70031e-14	ABT-888		targeted	in clinical development	PARP1, PARP2	Genome integrity
22	XMD14-99	0.25699	8.29506e-15	Quizartinib, AC-220		targeted	experimental	EPHB3, CAMK1	RTK signaling
100	KIN001-266	-0.256955	8.96485e-15			targeted	experimental	MAP3K8 (COT)	other
4	KIN001-270	-0.256953	8.96892e-15			targeted	experimental	CDK9	cell cycle
34	Ruxolitinib	0.256944	8.39064e-15	AS601245	Jakafi	targeted	clinically approved	JAK1, JAK2, TYK2	other
57	XMD14-99	-0.256918	8.44307e-15	Quizartinib, AC-220		targeted	experimental	EPHB3, CAMK1	RTK signaling
39	ABT-888	0.256916	9.12429e-14	ABT-888		targeted	in clinical development	PARP1, PARP2	Genome integrity
79	VX-11e	-0.256804	9.30172e-15			targeted	experimental	ERK	ERK MAPK signaling
9	Masitinib	0.256737	9.13537e-15	AB1010		targeted	clinically approved	KIT	RTK signaling
9	KIN001-244	0.256732	9.79838e-15			targeted	experimental	PDPK1 (PDK1)	PI3K signaling
[truncated: 34,453 more rows]

## Sheet: 03 - GDSC filtered metabolic
mTC	DRUG_NAME	Correlation	PValue	SYN1	SYN2	TARG	APPR	TARGET	PATHWAY
[truncated: 36,176 more rows]
