# Supplementary material for: Robust metabolic transcriptional components in 34,494 patient-derived cancer-related samples and cell lines
Source: Cancer Metab. 2021 Sep 26;9:35. doi: 10.1186/s40170-021-00272-7 (PMC8474886; doi:10.1186/s40170-021-00272-7)
Supplement: Supplementary file 5 — Additional file 5.A Spearman correlation coefficients between the CIBERSORT estimated immune fractions and the activity of GEO mTCs in a sample. B Spearman correlation coefficients between the CIBERSORT estimated immune fractions and the activity of TCGA mTCs in a sample. [file 40170_2021_272_MOESM5_ESM.xlsx]

## Sheet: Legend
Table S5
Sheet 1
Spearman correlation coefficients between the CIBERSORT estimated immune fractions and the activity of GEO mTCs in a sample
Sheet 2
Spearman correlation coefficients between the CIBERSORT estimated immune fractions and the activity of TCGA mTCs in a sample

## Sheet: 01 - GEO mTC-immune fract corrs
IMMUNE_CELLTYPE	mTC	Spearman Correlation	PValue	ABSOLUTE Correlation
Macrophages.M2	86	-0.706539	0	0.706539
Macrophages.M1	23	-0.697	0	0.697
Macrophages.M1	32	-0.684	0	0.684
Macrophages.M1	14	-0.653	0	0.653
Macrophages.M1	86	-0.647	0	0.647
Macrophages.M2	23	-0.646622	0	0.646622
Macrophages.M2	14	-0.593532	0	0.593532
Macrophages.M1	95	-0.585	0	0.585
Macrophages.M1	27	-0.564	0	0.564
Macrophages.M2	60	0.544784	0	0.544784
Macrophages.M0	23	-0.534	0	0.534
Macrophages.M1	60	0.522	0	0.522
Plasma.cells	24	0.514	0	0.514
Macrophages.M2	45	0.50432	0	0.50432
Macrophages.M2	95	-0.486762	0	0.486762
Macrophages.M1	91	0.475	0	0.475
Macrophages.M1	45	0.474	0	0.474
Plasma.cells	17	0.464	0	0.464
Macrophages.M0	32	-0.462	0	0.462
Macrophages.M1	106	-0.46	0	0.46
Macrophages.M0	9	0.453	0	0.453
Macrophages.M1	34	-0.452	0	0.452
Mast.cells.resting	75	0.445578	0	0.445578
Macrophages.M2	91	0.444523	0	0.444523
Macrophages.M1	112	0.434	0	0.434
B.cells.memory	83	0.432	0	0.432
Eosinophils	56	0.431276	0	0.431276
B.cells.memory	14	0.431	0	0.431
T.cells.gamma.delta	32	-0.429	0	0.429
B.cells.memory	108	0.427	0	0.427
Macrophages.M0	14	-0.427	0	0.427
Macrophages.M2	98	-0.426947	0	0.426947
Macrophages.M2	32	-0.42632	0	0.42632
Eosinophils	111	-0.425476	0	0.425476
Macrophages.M2	112	0.424143	0	0.424143
B.cells.memory	12	0.424	0	0.424
Macrophages.M1	105	-0.422	0	0.422
Macrophages.M1	101	-0.421	0	0.421
Eosinophils	123	0.419032	0	0.419032
B.cells.memory	26	-0.416	0	0.416
T.cells.CD4.memory.resting	14	-0.416	0	0.416
Macrophages.M1	9	0.416	0	0.416
Monocytes	14	0.414	0	0.414
Eosinophils	26	-0.413966	0	0.413966
Eosinophils	108	0.413467	0	0.413467
B.cells.memory	35	-0.412	0	0.412
Eosinophils	14	0.409215	0	0.409215
Macrophages.M2	27	-0.405224	0	0.405224
Macrophages.M0	7	-0.403	0	0.403
T.cells.CD8	123	0.402	0	0.402
T.cells.CD4.memory.resting	106	-0.402	0	0.402
Macrophages.M0	95	-0.402	0	0.402
Macrophages.M1	35	0.402	0	0.402
B.cells.memory	123	0.399	0	0.399
B.cells.memory	15	-0.398	0	0.398
Macrophages.M0	34	-0.398	0	0.398
Eosinophils	91	-0.397277	0	0.397277
T.cells.CD4.memory.resting	95	-0.397	0	0.397
Eosinophils	12	0.395435	0	0.395435
Plasma.cells	5	-0.394	0	0.394
T.cells.CD4.memory.resting	83	-0.389	0	0.389
Dendritic.cells.resting	14	-0.387706	0	0.387706
Macrophages.M1	128	0.387607	0	0.387607
Macrophages.M1	61	0.387	0	0.387
Neutrophils	60	0.383974	0	0.383974
Macrophages.M0	60	0.383	0	0.383
Macrophages.M1	15	0.381	0	0.381
B.cells.memory	28	0.38	0	0.38
Macrophages.M2	101	-0.379067	0	0.379067
B.cells.memory	36	0.379	0	0.379
Macrophages.M2	15	0.378824	0	0.378824
Neutrophils	58	-0.378711	0	0.378711
Dendritic.cells.resting	101	-0.378433	0	0.378433
Macrophages.M2	105	-0.377616	0	0.377616
B.cells.memory	61	-0.376	0	0.376
T.cells.CD4.memory.activated	32	-0.376	0	0.376
NK.cells.activated	86	-0.376	0	0.376
Macrophages.M1	54	-0.375	0	0.375
B.cells.memory	111	-0.374	0	0.374
Macrophages.M1	82	0.374	0	0.374
Macrophages.M2	9	0.373739	0	0.373739
Macrophages.M2	12	-0.372878	0	0.372878
Dendritic.cells.resting	35	0.372357	0	0.372357
B.cells.memory	105	0.372	0	0.372
T.cells.gamma.delta	34	-0.371	0	0.371
Macrophages.M0	86	-0.367	0	0.367
Macrophages.M1	17	0.367	0	0.367
Eosinophils	64	0.365769	0	0.365769
Macrophages.M1	12	-0.364	0	0.364
Macrophages.M1	29	0.364	0	0.364
Macrophages.M2	35	0.363475	0	0.363475
T.cells.CD4.memory.resting	35	0.363	0	0.363
NK.cells.activated	32	-0.363	0	0.363
Macrophages.M0	54	-0.363	0	0.363
Macrophages.M0	27	-0.362	0	0.362
Macrophages.M1	83	-0.362	0	0.362
T.cells.CD4.memory.resting	75	0.361	0	0.361
Eosinophils	15	-0.359174	0	0.359174
B.cells.memory	129	0.359	0	0.359
T.cells.gamma.delta	123	0.359	0	0.359
Eosinophils	61	-0.358537	0	0.358537
T.cells.gamma.delta	86	-0.357	0	0.357
Monocytes	17	-0.356	0	0.356
Dendritic.cells.resting	86	-0.354131	0	0.354131
B.cells.memory	64	0.354	0	0.354
Plasma.cells	110	0.352	0	0.352
T.cells.gamma.delta	23	-0.352	0	0.352
NK.cells.activated	23	-0.351	0	0.351
B.cells.memory	116	0.349	0	0.349
Macrophages.M1	36	-0.349	0	0.349
Mast.cells.resting	123	0.348648	0	0.348648
Macrophages.M2	70	-0.347719	0	0.347719
Dendritic.cells.resting	95	-0.347379	0	0.347379
Macrophages.M1	129	-0.346115	0	0.346115
Neutrophils	97	0.345192	0	0.345192
NK.cells.resting	112	-0.344	0	0.344
Macrophages.M0	106	-0.344	0	0.344
Macrophages.M1	98	-0.344	0	0.344
Macrophages.M2	106	-0.343396	0	0.343396
B.cells.memory	91	-0.343	0	0.343
T.cells.CD4.memory.activated	123	0.343	0	0.343
Macrophages.M2	129	-0.342055	0	0.342055
T.cells.CD4.memory.resting	129	-0.342	0	0.342
Macrophages.M1	116	-0.342	0	0.342
Macrophages.M2	61	0.341279	0	0.341279
NK.cells.resting	91	-0.341	0	0.341
Macrophages.M1	8	-0.34	0	0.34
Macrophages.M1	37	-0.339	0	0.339
Dendritic.cells.resting	23	-0.338173	0	0.338173
Macrophages.M2	36	-0.338031	0	0.338031
T.cells.CD4.memory.resting	116	-0.338	0	0.338
Eosinophils	47	-0.337758	0	0.337758
Dendritic.cells.resting	83	-0.337658	0	0.337658
Eosinophils	105	0.337017	0	0.337017
B.cells.memory	59	-0.337	0	0.337
T.cells.CD4.memory.resting	112	0.335	0	0.335
T.cells.gamma.delta	45	0.335	0	0.335
B.cells.memory	118	0.334	0	0.334
NK.cells.activated	34	-0.334	0	0.334
Monocytes	23	0.334	0	0.334
T.cells.CD4.memory.resting	101	-0.332	0	0.332
Eosinophils	58	-0.329905	0	0.329905
Plasma.cells	129	-0.329	0	0.329
Mast.cells.resting	101	-0.328474	0	0.328474
Macrophages.M2	128	0.328364	0	0.328364
Monocytes	83	0.328	0	0.328
Monocytes	59	-0.327	0	0.327
Macrophages.M1	57	-0.327	0	0.327
Monocytes	32	0.326	0	0.326
T.cells.gamma.delta	27	-0.325	0	0.325
Macrophages.M2	108	-0.324957	0	0.324957
B.cells.memory	95	0.324	0	0.324
Neutrophils	95	-0.323847	0	0.323847
T.cells.regulatory..Tregs.	123	-0.323	0	0.323
Eosinophils	59	-0.322929	0	0.322929
Eosinophils	126	0.322032	0	0.322032
Macrophages.M1	59	0.321	0	0.321
Macrophages.M2	126	-0.320327	0	0.320327
Macrophages.M0	30	-0.319	0	0.319
Dendritic.cells.resting	36	-0.318908	0	0.318908
T.cells.CD4.memory.resting	91	0.318	0	0.318
Macrophages.M2	17	0.317077	0	0.317077
B.cells.memory	112	-0.317	0	0.317
T.cells.CD8	111	-0.317	0	0.317
NK.cells.activated	27	-0.317	0	0.317
Eosinophils	52	-0.316553	0	0.316553
NK.cells.resting	111	-0.316	0	0.316
Macrophages.M0	29	0.316	0	0.316
Macrophages.M0	82	0.316	0	0.316
Dendritic.cells.resting	106	-0.315022	0	0.315022
Macrophages.M0	90	0.315	0	0.315
Eosinophils	66	-0.314946	0	0.314946
T.cells.CD4.memory.resting	105	-0.314	0	0.314
Monocytes	61	-0.314	0	0.314
NK.cells.resting	108	0.313	0	0.313
Macrophages.M1	7	-0.313	0	0.313
Mast.cells.resting	45	0.312806	0	0.312806
Eosinophils	73	0.312222	0	0.312222
Neutrophils	86	-0.31192	0	0.31192
Eosinophils	35	-0.311686	0	0.311686
T.cells.CD4.memory.resting	36	-0.311	0	0.311
Macrophages.M0	45	0.311	0	0.311
T.cells.CD4.memory.resting	68	-0.309	0	0.309
Macrophages.M1	55	0.309	0	0.309
Plasma.cells	32	-0.308	0	0.308
Eosinophils	83	0.307835	0	0.307835
Macrophages.M2	83	-0.307242	0	0.307242
T.cells.gamma.delta	81	0.307	0	0.307
Macrophages.M0	39	0.307	0	0.307
B.cells.memory	52	-0.306	0	0.306
Eosinophils	112	-0.305834	0	0.305834
Macrophages.M2	34	-0.305494	0	0.305494
B.cells.memory	126	0.305	0	0.305
B.cells.memory	17	-0.305	0	0.305
T.cells.CD4.memory.activated	111	-0.304	0	0.304
T.cells.gamma.delta	60	0.303	0	0.303
Macrophages.M1	70	-0.303	0	0.303
B.cells.memory	110	-0.301	0	0.301
Macrophages.M1	126	-0.3	0	0.3
Macrophages.M1	90	0.3	0	0.3
Macrophages.M1	125	-0.299958	0	0.299958
B.cells.memory	71	0.298	0	0.298
Monocytes	91	-0.298	0	0.298
Macrophages.M0	37	-0.298	0	0.298
Macrophages.M2	125	-0.29611	0	0.29611
Dendritic.cells.resting	129	-0.295129	0	0.295129
Monocytes	66	-0.295	0	0.295
Macrophages.M2	5	-0.293839	0	0.293839
Dendritic.cells.resting	12	-0.293486	0	0.293486
T.cells.CD8	73	0.293	0	0.293
T.cells.CD4.memory.activated	34	-0.293	0	0.293
Monocytes	15	-0.293	0	0.293
NK.cells.activated	45	0.292	0	0.292
NK.cells.activated	91	0.292	0	0.292
Macrophages.M1	65	-0.292	0	0.292
T.cells.CD8	117	0.291	0	0.291
T.cells.CD4.memory.activated	56	0.291	0	0.291
T.cells.regulatory..Tregs.	102	-0.291	0	0.291
Dendritic.cells.resting	91	0.289718	0	0.289718
Plasma.cells	37	-0.289	0	0.289
T.cells.CD4.memory.activated	37	-0.289	0	0.289
Macrophages.M0	67	0.289	0	0.289
T.cells.CD4.memory.resting	86	-0.288	0	0.288
T.cells.follicular.helper	23	-0.288	0	0.288
T.cells.CD4.memory.resting	61	0.287	0	0.287
T.cells.CD4.memory.resting	108	-0.287	0	0.287
Monocytes	35	-0.287	0	0.287
Dendritic.cells.resting	71	-0.286951	0	0.286951
T.cells.follicular.helper	32	-0.286	0	0.286
NK.cells.activated	112	0.286	0	0.286
Macrophages.M1	108	-0.286	0	0.286
Neutrophils	23	-0.285992	0	0.285992
Macrophages.M2	116	-0.285962	0	0.285962
Monocytes	95	0.285	0	0.285
Monocytes	110	-0.285	0	0.285
Macrophages.M0	17	0.285	0	0.285
Dendritic.cells.resting	15	0.284742	0	0.284742
Eosinophils	48	0.284531	0	0.284531
B.cells.memory	2	-0.284	0	0.284
T.cells.CD4.memory.resting	27	-0.284	0	0.284
T.cells.CD4.memory.activated	7	-0.284	0	0.284
T.cells.CD4.memory.resting	115	-0.283	0	0.283
Macrophages.M1	68	-0.283	0	0.283
B.cells.memory	40	0.282	0	0.282
T.cells.CD4.memory.resting	12	-0.282	0	0.282
NK.cells.resting	17	-0.282	0	0.282
Macrophages.M1	81	0.282	0	0.282
Macrophages.M1	66	0.281	0	0.281
Eosinophils	25	0.280956	0	0.280956
Plasma.cells	39	0.28	0	0.28
NK.cells.activated	14	-0.28	0	0.28
Monocytes	11	0.28	0	0.28
Eosinophils	82	-0.279772	0	0.279772
B.cells.memory	77	0.279	0	0.279
T.cells.CD4.memory.resting	45	0.279	0	0.279
Macrophages.M1	67	0.279	0	0.279
Eosinophils	107	0.278919	0	0.278919
Macrophages.M2	71	-0.278605	0	0.278605
Macrophages.M2	115	-0.278342	0	0.278342
B.cells.memory	65	0.278	0	0.278
T.cells.CD8	37	-0.278	0	0.278
T.cells.CD4.memory.resting	1	-0.278	0	0.278
Mast.cells.resting	98	-0.276829	0	0.276829
Mast.cells.activated	56	0.276324	0	0.276324
Macrophages.M2	65	-0.275046	0	0.275046
T.cells.CD4.memory.resting	87	0.275	0	0.275
Monocytes	18	-0.275	0	0.275
Macrophages.M0	97	0.275	0	0.275
Macrophages.M0	101	-0.275	0	0.275
Eosinophils	114	0.27479	0	0.27479
Mast.cells.activated	47	-0.274542	0	0.274542
Eosinophils	36	0.274358	0	0.274358
Dendritic.cells.resting	22	-0.274245	0	0.274245
T.cells.CD4.memory.resting	65	-0.274	0	0.274
Macrophages.M0	18	0.274	0	0.274
Dendritic.cells.resting	28	-0.273237	0	0.273237
T.cells.CD4.memory.resting	40	-0.273	0	0.273
T.cells.CD4.memory.resting	60	0.273	0	0.273
Mast.cells.resting	80	-0.272352	0	0.272352
Dendritic.cells.resting	112	0.272095	0	0.272095
Macrophages.M2	54	-0.272034	0	0.272034
T.cells.CD8	56	0.272	0	0.272
Macrophages.M0	128	0.272	0	0.272
Eosinophils	2	-0.271926	0	0.271926
Macrophages.M2	22	-0.269154	0	0.269154
Plasma.cells	28	-0.269	0	0.269
NK.cells.resting	64	0.269	0	0.269
Macrophages.M1	62	0.269	0	0.269
Macrophages.M1	100	0.269	0	0.269
Monocytes	86	0.268	0	0.268
NK.cells.resting	86	0.267	0	0.267
Eosinophils	118	0.266049	0	0.266049
Macrophages.M2	82	0.265306	1.97626258336499e-323	0.265306
Eosinophils	11	0.265215	1.97626258336499e-323	0.265215
Macrophages.M0	20	0.265	1.18575755001899e-322	0.265
T.cells.CD4.memory.resting	23	-0.264	2.92289236079681e-320	0.264
T.cells.gamma.delta	37	-0.264	5.88926249842766e-320	0.264
Monocytes	105	0.264	4.11655496114927e-320	0.264
Macrophages.M1	115	-0.264	1.65492228730984e-319	0.264
Dendritic.cells.resting	116	-0.263824	7.46039125220282e-320	0.263824
Macrophages.M2	29	0.263657	1.95669758378967e-319	0.263657
Dendritic.cells.resting	60	0.26344	6.79300737780047e-319	0.26344
NK.cells.resting	12	0.263	2.2120109469346e-318	0.263
T.cells.CD4.memory.resting	70	-0.262	4.16768445121619e-315	0.262
NK.cells.resting	14	0.262	1.53708014074151e-314	0.262
Monocytes	12	0.262	8.19142155242061e-316	0.262
Macrophages.M0	56	0.262	1.38381571066177e-315	0.262
Eosinophils	129	0.26162	2.24403067840547e-314	0.26162
Eosinophils	65	0.261269	1.6533536966701e-313	0.261269
Dendritic.cells.resting	128	0.261219	2.19693996214981e-313	0.261219
T.cells.CD4.memory.resting	15	0.261	2.14059388203635e-313	0.261
T.cells.CD4.memory.activated	9	0.261	2.17043190113602e-313	0.261
Macrophages.M0	58	-0.261	1.07141878622636e-312	0.261
Mast.cells.resting	49	-0.2605	1.30038889456619e-311	0.2605
Neutrophils	45	0.259585	0	0.259585
Macrophages.M2	57	-0.259459	0	0.259459
T.cells.CD4.memory.resting	118	-0.259	8.7e-308	0.259
Macrophages.M1	5	-0.259	4.11e-308	0.259
B.cells.memory	1	0.258	1.97e-305	0.258
T.cells.CD4.memory.resting	74	0.258	3.57e-305	0.258
NK.cells.resting	110	-0.258	4.13e-305	0.258
NK.cells.activated	95	-0.258	7.15e-305	0.258
Macrophages.M0	113	-0.258	2.41e-304	0.258
NK.cells.resting	61	-0.257	1.28e-302	0.257
Monocytes	54	0.257	1.06e-303	0.257
Eosinophils	17	-0.256309	2.16e-301	0.256309
Mast.cells.resting	4	0.256143	5.44e-301	0.256143
B.cells.memory	51	0.256	1.28e-299	0.256
T.cells.regulatory..Tregs.	4	-0.256	2.38e-301	0.256
T.cells.gamma.delta	101	-0.256	6.97e-300	0.256
B.cells.memory	73	0.255	1.94e-299	0.255
T.cells.CD4.memory.activated	60	0.255	1.46e-297	0.255
B.cells.memory	114	0.254	6.35e-297	0.254
Monocytes	128	-0.254	1.73e-296	0.254
Dendritic.cells.resting	75	0.253662	4.93e-295	0.253662
Eosinophils	28	0.253567	8.27e-295	0.253567
Dendritic.cells.resting	105	-0.253154	8.02e-294	0.253154
T.cells.CD8	25	0.253	2.69e-293	0.253
Monocytes	112	-0.253	2.01e-294	0.253
Dendritic.cells.resting	110	0.252606	1.61e-292	0.252606
T.cells.CD4.memory.activated	23	-0.252	3.31e-291	0.252
Monocytes	28	0.252	1.34e-291	0.252
Monocytes	39	-0.252	1.54e-291	0.252
Plasma.cells	19	0.251	1.13e-289	0.251
Neutrophils	98	-0.250073	1.56e-286	0.250073
Monocytes	82	-0.25	1.12e-285	0.25
Macrophages.M2	90	0.249603	1.97e-285	0.249603
Macrophages.M2	64	-0.249292	1.06e-284	0.249292
Macrophages.M0	62	0.249	1.06e-284	0.249
Macrophages.M1	48	-0.249	5.28e-283	0.249
Macrophages.M1	89	0.249	1.16e-283	0.249
B.cells.memory	56	0.248	1.75e-282	0.248
B.cells.memory	62	-0.248	1.11e-280	0.248
Plasma.cells	86	-0.248	1.78e-282	0.248
T.cells.regulatory..Tregs.	81	-0.248	1.94e-282	0.248
Mast.cells.resting	99	-0.247614	8.64e-281	0.247614
T.cells.CD8	60	0.247	5.12e-279	0.247
NK.cells.resting	15	-0.246	2.54e-276	0.246
Macrophages.M1	64	-0.246	1.38e-276	0.246
Macrophages.M1	110	0.246	7.06e-278	0.246
Eosinophils	128	-0.245785	1.47e-276	0.245785
Macrophages.M2	68	-0.245185	3.54e-275	0.245185
Monocytes	62	-0.245	3.79e-275	0.245
Dendritic.cells.resting	61	0.244742	3.68e-274	0.244742
Eosinophils	116	0.244624	6.85e-274	0.244624
Macrophages.M0	123	0.244	4.15e-273	0.244
T.cells.CD4.memory.resting	55	0.243	2.55e-271	0.243
T.cells.gamma.delta	102	0.243	1.94e-269	0.243
Macrophages.M0	8	-0.243	2.46e-269	0.243
Macrophages.M1	87	0.243	2.08e-269	0.243
Eosinophils	53	0.242397	8.17e-269	0.242397
Neutrophils	56	0.242252	1.75e-268	0.242252
Monocytes	36	0.242	2.25e-268	0.242
Monocytes	71	0.242	6.37e-268	0.242
Neutrophils	106	-0.241716	2.86e-267	0.241716
Macrophages.M2	75	0.241567	6.21e-267	0.241567
B.cells.memory	11	0.241	1.35e-264	0.241
T.cells.CD4.naive	12	0.241	1.42e-264	0.241
Neutrophils	71	-0.240559	1.16e-264	0.240559
B.cells.memory	33	0.24	5.36e-264	0.24
B.cells.memory	107	0.24	7.89e-264	0.24
T.cells.regulatory..Tregs.	34	0.24	2.71e-263	0.24
T.cells.gamma.delta	9	0.24	6.82e-264	0.24
NK.cells.activated	67	0.24	7.8e-263	0.24
Monocytes	48	0.24	2.63e-262	0.24
Macrophages.M0	84	-0.24	1.53e-262	0.24
Macrophages.M1	22	-0.24	3.07e-263	0.24
Eosinophils	4	0.239942	2.81e-263	0.239942
Neutrophils	35	0.239113	2.02e-261	0.239113
B.cells.memory	70	0.239	4.17e-261	0.239
T.cells.CD4.memory.activated	30	-0.239	1.2e-260	0.239
Monocytes	24	-0.239	4.41e-261	0.239
Mast.cells.resting	68	-0.238779	1.12e-260	0.238779
T.cells.CD4.memory.resting	32	-0.238	6.18e-260	0.238
Mast.cells.resting	60	0.237661	3.44e-258	0.237661
Dendritic.cells.resting	32	-0.237012	9.43e-257	0.237012
T.cells.regulatory..Tregs.	45	-0.237	1.45e-256	0.237
Monocytes	22	0.237	4.05e-256	0.237
Macrophages.M1	46	0.237	2.03e-257	0.237
Macrophages.M2	74	0.236839	2.28e-256	0.236839
Dendritic.cells.resting	115	-0.236255	4.43e-255	0.236255
Dendritic.cells.resting	62	0.236166	6.96e-255	0.236166
NK.cells.activated	17	0.236	4.17e-254	0.236
Macrophages.M0	126	-0.236	2.11e-254	0.236
Macrophages.M1	113	-0.236	1.07e-254	0.236
T.cells.CD4.memory.resting	9	0.235	7.48e-253	0.235
T.cells.gamma.delta	98	-0.235	4.76e-253	0.235
Macrophages.M1	114	-0.235	8.31e-253	0.235
T.cells.CD4.memory.activated	101	-0.234	2.84e-249	0.234
Mast.cells.resting	132	0.23357	3.36e-249	0.23357
Dendritic.cells.resting	77	-0.233099	3.55e-248	0.233099
B.cells.memory	29	-0.233	3.88e-247	0.233
Plasma.cells	27	-0.233	1.23e-248	0.233
T.cells.CD8	32	-0.233	3.87e-248	0.233
NK.cells.activated	126	-0.233	6.68e-249	0.233
Macrophages.M2	110	0.23143	1.44e-244	0.23143
Dendritic.cells.resting	98	-0.23106	9.03e-244	0.23106
NK.cells.resting	23	0.231	1.2e-244	0.231
Monocytes	29	-0.231	3.79e-243	0.231
Macrophages.M0	50	-0.231	1.87e-244	0.231
T.cells.CD4.memory.resting	71	-0.23	7.53e-241	0.23
NK.cells.resting	73	0.23	1.27e-241	0.23
Dendritic.cells.resting	1	-0.229797	4.61e-241	0.229797
Eosinophils	77	0.229254	6.63e-240	0.229254
Neutrophils	54	-0.229243	7e-240	0.229243
Macrophages.M1	131	0.229121	1.27e-239	0.229121
B.cells.memory	69	0.229	1.5e-238	0.229
B.cells.memory	87	-0.229	1.41e-239	0.229
T.cells.CD4.memory.activated	27	-0.229	2.21e-240	0.229
NK.cells.activated	60	0.229	3.43e-240	0.229
Monocytes	116	0.229	7.29e-240	0.229
Macrophages.M1	71	-0.229	3.65e-240	0.229
Dendritic.cells.activated	128	-0.228956	2.86e-239	0.228956
Dendritic.cells.resting	70	-0.228801	6.11e-239	0.228801
Dendritic.cells.resting	108	-0.228649	1.29e-238	0.228649
Macrophages.M2	118	-0.228278	7.91e-238	0.228278
T.cells.CD4.memory.resting	17	0.228	1.5e-236	0.228
Monocytes	77	0.228	4.82e-237	0.228
B.cells.memory	117	0.227	8.1e-236	0.227
Monocytes	64	0.227	3.09e-235	0.227
Monocytes	108	0.227	2.95e-234	0.227
Macrophages.M1	50	-0.227	2.4e-234	0.227
Mast.cells.resting	28	0.226108	3e-233	0.226108
Macrophages.M2	52	0.226048	3.99e-233	0.226048
B.cells.memory	128	-0.226	2.67e-232	0.226
T.cells.regulatory..Tregs.	32	0.226	2.86e-233	0.226
NK.cells.resting	65	0.226	6.97e-234	0.226
NK.cells.resting	66	-0.226	1.62e-233	0.226
NK.cells.resting	114	0.226	3.85e-233	0.226
Eosinophils	125	0.22581	1.26e-232	0.22581
Mast.cells.activated	28	-0.225622	3.12e-232	0.225622
Dendritic.cells.activated	14	0.225518	5.17e-232	0.225518
NK.cells.activated	81	0.225	2.2e-230	0.225
Macrophages.M1	94	-0.225	2.29e-231	0.225
T.cells.CD4.naive	14	0.224	1.09e-228	0.224
Eosinophils	71	0.223827	1.73e-228	0.223827
Neutrophils	9	0.223312	2.01e-227	0.223312
T.cells.CD8	110	-0.223	1.21e-226	0.223
Monocytes	8	0.223	8.32e-228	0.223
Macrophages.M1	1	-0.223	4.41e-226	0.223
Macrophages.M1	30	-0.223	1.55e-226	0.223
Dendritic.cells.activated	23	0.222505	9.41e-226	0.222505
T.cells.CD4.naive	83	0.222	5.43e-225	0.222
T.cells.follicular.helper	82	0.222	9.13e-224	0.222
NK.cells.resting	34	0.222	6.69e-224	0.222
NK.cells.resting	32	0.222	1.63e-225	0.222
Monocytes	34	0.222	1.24e-225	0.222
Monocytes	129	0.222	1.22e-224	0.222
Macrophages.M2	37	-0.221608	6.57e-224	0.221608
B.cells.memory	25	0.221	4.55e-222	0.221
T.cells.CD8	19	0.221	1.26e-223	0.221
T.cells.CD4.memory.resting	8	-0.221	6.53e-222	0.221
T.cells.CD4.memory.activated	86	-0.221	3.69e-223	0.221
T.cells.CD8	108	0.22	1.73e-220	0.22
T.cells.regulatory..Tregs.	119	0.22	2.37e-221	0.22
Macrophages.M0	19	0.22	3.07e-220	0.22
Macrophages.M1	74	0.22	2.31e-220	0.22
Macrophages.M1	84	-0.22	7.69e-221	0.22
Dendritic.cells.resting	27	-0.2197	5.21e-220	0.2197
Eosinophils	72	0.219532	1.14e-219	0.219532
B.cells.memory	8	0.219	9e-219	0.219
B.cells.memory	22	0.219	7.72e-219	0.219
B.cells.memory	125	0.219	1.02e-218	0.219
Plasma.cells	3	-0.219	2.49e-218	0.219
T.cells.CD8	64	0.219	9.9e-218	0.219
T.cells.CD4.memory.resting	100	0.219	5.57e-218	0.219
T.cells.regulatory..Tregs.	101	0.219	8.89e-219	0.219
Macrophages.M1	18	0.219	5.08e-218	0.219
Macrophages.M2	77	-0.218585	9.5e-218	0.218585
Eosinophils	22	0.218051	1.14e-216	0.218051
T.cells.regulatory..Tregs.	47	0.218	3.83e-216	0.218
Monocytes	125	0.218	3.52e-217	0.218
B.cells.memory	54	0.217	4.58e-215	0.217
Plasma.cells	117	0.217	4.74e-215	0.217
NK.cells.resting	58	-0.217	8.51e-214	0.217
Macrophages.M0	125	-0.217	1.8e-215	0.217
Macrophages.M1	102	0.217	2.36e-214	0.217
T.cells.regulatory..Tregs.	79	-0.216	2.3e-213	0.216
Macrophages.M0	81	0.216	2.01e-212	0.216
Macrophages.M1	77	-0.216	3.59e-212	0.216
Macrophages.M2	48	-0.215702	5.82e-212	0.215702
Dendritic.cells.resting	87	0.215674	6.64e-212	0.215674
Macrophages.M1	123	0.215096	9.37e-211	0.215096
B.cells.memory	48	0.215	3.46e-211	0.215
T.cells.CD8	45	0.215	4.26e-210	0.215
T.cells.CD4.naive	123	0.215	9.61e-211	0.215
Eosinophils	110	-0.214977	1.61e-210	0.214977
T.cells.CD4.naive	108	0.214	5.12e-209	0.214
T.cells.CD4.memory.resting	34	-0.214	1.22e-208	0.214
T.cells.CD4.memory.resting	29	0.214	5.41e-209	0.214
Neutrophils	14	-0.213738	4.57e-208	0.213738
Eosinophils	62	-0.213256	4.08e-207	0.213256
NK.cells.activated	57	-0.213	3.13e-207	0.213
T.cells.CD8	69	0.212	3.61e-204	0.212
T.cells.CD4.memory.resting	64	-0.212	2.31e-205	0.212
NK.cells.resting	36	0.212	5.47e-205	0.212
Dendritic.cells.resting	17	0.211315	2.57e-203	0.211315
B.cells.naive	82	0.211	9.17e-202	0.211
Plasma.cells	22	-0.211	1.48e-202	0.211
T.cells.CD4.naive	35	-0.211	3.22e-203	0.211
T.cells.CD4.memory.resting	28	-0.211	5.53e-202	0.211
Macrophages.M1	24	0.211	5.95e-203	0.211
Dendritic.cells.resting	107	-0.21069	4.24e-202	0.21069
Eosinophils	97	0.21067	4.64e-202	0.21067
Neutrophils	22	-0.210521	9.01e-202	0.210521
Neutrophils	36	-0.210138	4.99e-201	0.210138
Macrophages.M0	70	-0.21	2.23e-201	0.21
Mast.cells.resting	55	0.209953	1.14e-200	0.209953
Mast.cells.resting	1	-0.209329	1.83e-199	0.209329
Eosinophils	95	0.208526	6.4e-198	0.208526
Macrophages.M2	107	-0.208135	3.61e-197	0.208135
T.cells.gamma.delta	67	0.208	4.53e-197	0.208
Monocytes	106	0.208	2.06e-196	0.208
Macrophages.M0	5	-0.208	3.47e-197	0.208
Eosinophils	89	-0.207079	3.76e-195	0.207079
B.cells.memory	74	-0.207	1.32e-194	0.207
Plasma.cells	77	-0.207	1.31e-195	0.207
T.cells.CD4.memory.resting	52	0.207	7.34e-196	0.207
T.cells.CD4.memory.activated	45	0.207	8.21e-196	0.207
Macrophages.M2	81	0.206843	1.06e-194	0.206843
Mast.cells.activated	80	0.206718	1.83e-194	0.206718
Neutrophils	1	-0.206646	2.51e-194	0.206646
Macrophages.M2	8	-0.206642	2.56e-194	0.206642
Mast.cells.resting	112	0.206174	1.98e-193	0.206174
Mast.cells.resting	87	0.206165	2.06e-193	0.206165
Dendritic.cells.resting	54	-0.206086	2.91e-193	0.206086
T.cells.follicular.helper	27	-0.206	1.22e-193	0.206
Macrophages.M1	39	0.206	2.73e-193	0.206
Macrophages.M1	75	0.206	9.97e-193	0.206
Macrophages.M1	118	-0.206	1.76e-193	0.206
Macrophages.M2	55	0.205909	6.28e-193	0.205909
T.cells.CD4.naive	15	-0.205	2.72e-190	0.205
NK.cells.resting	52	-0.205	1.22e-191	0.205
NK.cells.activated	108	-0.205	1.19e-191	0.205
Monocytes	7	0.205	4.05e-192	0.205
Eosinophils	69	0.204923	4.6e-191	0.204923
B.cells.naive	96	-0.204	1.28e-189	0.204
T.cells.regulatory..Tregs.	24	-0.204	8.18e-190	0.204
T.cells.gamma.delta	24	0.204	3.42e-190	0.204
T.cells.CD4.memory.resting	113	-0.203	5.18e-187	0.203
T.cells.follicular.helper	86	-0.203	3.47e-187	0.203
T.cells.regulatory..Tregs.	57	0.203	2.8e-188	0.203
NK.cells.resting	94	0.203	1.48e-186	0.203
NK.cells.resting	116	0.203	2.84e-188	0.203
Macrophages.M0	57	-0.203	2.81e-188	0.203
Macrophages.M0	59	0.203	1.1e-186	0.203
Mast.cells.activated	89	-0.202921	2.6e-187	0.202921
Neutrophils	42	0.202048	1.09e-185	0.202048
B.cells.memory	106	0.202	8.48e-186	0.202
T.cells.CD4.memory.resting	62	0.202	1.83e-186	0.202
T.cells.follicular.helper	19	0.202	2.9e-185	0.202
NK.cells.activated	68	-0.202	7.64e-185	0.202
Eosinophils	21	0.201121	5.68e-184	0.201121
Plasma.cells	121	-0.201	9.35e-184	0.201
NK.cells.activated	65	-0.201	6.46e-183	0.201
Macrophages.M0	35	0.201	5.2e-184	0.201
Dendritic.cells.resting	64	-0.200295	1.89e-182	0.200295
Neutrophils	10	-0.200252	2.27e-182	0.200252
T.cells.CD4.naive	36	0.2	8.52e-182	0.2
T.cells.gamma.delta	57	-0.2	4.18e-182	0.2
NK.cells.activated	74	0.2	1.78e-181	0.2
Macrophages.M2	28	-0.199706	2.28e-181	0.199706
Mast.cells.activated	117	0.199439	7.04e-181	0.199439
T.cells.regulatory..Tregs.	55	-0.199	7.88e-181	0.199
Mast.cells.resting	39	-0.198346	6.95e-179	0.198346
Neutrophils	27	-0.198314	7.94e-179	0.198314
Dendritic.cells.activated	90	-0.198132	1.7e-178	0.198132
T.cells.CD4.naive	105	0.198	1.39e-178	0.198
T.cells.CD4.naive	116	0.198	1.28e-178	0.198
T.cells.regulatory..Tregs.	60	-0.198	3.14e-178	0.198
NK.cells.resting	24	-0.198	4.06e-179	0.198
NK.cells.resting	8	0.198	1.46e-177	0.198
Macrophages.M0	98	-0.198	4.47e-178	0.198
Macrophages.M0	85	-0.198	7.67e-179	0.198
Dendritic.cells.resting	9	0.197625	1.41e-177	0.197625
Macrophages.M2	69	-0.197324	4.96e-177	0.197324
T.cells.CD8	26	-0.197	7.01e-176	0.197
T.cells.CD4.naive	26	-0.197	5.55e-177	0.197
T.cells.CD4.memory.resting	57	-0.197	3.26e-176	0.197
T.cells.regulatory..Tregs.	56	-0.197	2.55e-176	0.197
T.cells.regulatory..Tregs.	67	-0.197	5.24e-176	0.197
NK.cells.resting	81	-0.197	1.67e-176	0.197
NK.cells.resting	100	-0.197	2.63e-177	0.197
NK.cells.activated	15	0.197	5.32e-176	0.197
Neutrophils	66	-0.196396	2.34e-175	0.196396
T.cells.CD4.memory.resting	117	-0.196	3.83e-175	0.196
NK.cells.activated	115	-0.196	4.87e-174	0.196
Monocytes	73	0.196	2.45e-175	0.196
Macrophages.M0	24	0.196	3.86e-174	0.196
Macrophages.M1	28	-0.196	4.64e-174	0.196
Mast.cells.resting	104	0.195597	6.38e-174	0.195597
T.cells.CD4.memory.resting	98	-0.195	3.73e-172	0.195
T.cells.follicular.helper	7	-0.195	2.41e-172	0.195
Macrophages.M0	48	-0.195	1.24e-172	0.195
Macrophages.M0	83	-0.195	2.84e-173	0.195
Macrophages.M1	107	-0.195	1.25e-172	0.195
B.cells.memory	100	-0.194	4.38e-171	0.194
T.cells.CD4.naive	61	-0.194	1.14e-171	0.194
T.cells.regulatory..Tregs.	6	-0.194	1.78e-171	0.194
T.cells.gamma.delta	17	0.194	5.67e-171	0.194
NK.cells.activated	64	-0.194	1.82e-170	0.194
Monocytes	65	0.194	2.38e-171	0.194
Macrophages.M0	15	0.194	7.34e-171	0.194
Macrophages.M2	67	0.193915	6.4e-171	0.193915
Mast.cells.activated	43	0.193547	2.87e-170	0.193547
Plasma.cells	34	-0.193	8.73e-170	0.193
T.cells.CD4.naive	28	0.193	1.76e-168	0.193
Dendritic.cells.resting	74	0.192851	4.89e-169	0.192851
Eosinophils	29	-0.192808	5.83e-169	0.192808
Macrophages.M2	87	0.192716	8.47e-169	0.192716
Dendritic.cells.resting	90	0.192216	6.41e-168	0.192216
B.cells.naive	92	-0.192	1.95e-167	0.192
T.cells.CD8	33	0.192	5.48e-167	0.192
T.cells.CD4.memory.activated	18	0.192	4.39e-168	0.192
T.cells.CD4.memory.activated	19	0.192	3.39e-168	0.192
NK.cells.activated	37	-0.192	2.18e-167	0.192
Dendritic.cells.activated	45	-0.191563	9.01e-167	0.191563
Dendritic.cells.activated	12	0.191313	2.47e-166	0.191313
NK.cells.activated	123	0.191	9.44e-166	0.191
Dendritic.cells.resting	40	-0.190047	3.98e-164	0.190047
T.cells.CD8	21	0.19	2.6e-164	0.19
T.cells.CD4.naive	91	-0.19	1.24e-163	0.19
T.cells.CD4.naive	112	-0.19	1.91e-164	0.19
Macrophages.M0	61	0.19	1.73e-164	0.19
Macrophages.M1	69	-0.19	1.65e-163	0.19
Dendritic.cells.resting	59	0.189811	1.02e-163	0.189811
Mast.cells.activated	132	-0.189789	1.12e-163	0.189789
Macrophages.M2	59	0.189783	1.14e-163	0.189783
Eosinophils	117	0.189188	1.23e-162	0.189188
Plasma.cells	104	-0.189	5.19e-162	0.189
T.cells.CD4.memory.resting	110	0.189	1.28e-162	0.189
NK.cells.resting	48	0.189	8.82e-163	0.189
NK.cells.activated	61	0.189	1.77e-162	0.189
NK.cells.activated	114	-0.189	6.97e-163	0.189
Dendritic.cells.resting	118	-0.188567	1.44e-161	0.188567
Dendritic.cells.activated	86	0.188566	1.45e-161	0.188566
Eosinophils	74	-0.188079	1e-160	0.188079
B.cells.memory	53	0.188	2.94e-161	0.188
T.cells.CD4.memory.resting	47	-0.188	6.08e-160	0.188
T.cells.CD4.memory.resting	69	-0.188	6.03e-160	0.188
T.cells.CD4.memory.activated	20	0.188	3.93e-160	0.188
NK.cells.resting	57	0.188	4.62e-161	0.188
NK.cells.resting	68	0.188	2.32e-161	0.188
NK.cells.resting	118	0.188	7.91e-160	0.188
NK.cells.activated	98	-0.188	1.85e-160	0.188
NK.cells.activated	55	0.188	5.5e-160	0.188
NK.cells.activated	100	0.188	3.39e-161	0.188
Macrophages.M2	40	-0.187431	1.29e-159	0.187431
Dendritic.cells.resting	45	0.187349	1.79e-159	0.187349
Plasma.cells	119	0.187	1.67e-159	0.187
T.cells.CD8	86	-0.187	4.89e-158	0.187
T.cells.CD4.naive	131	-0.187	1.21e-158	0.187
NK.cells.resting	105	0.187	3.38e-158	0.187
Macrophages.M0	96	-0.187	1.27e-159	0.187
Macrophages.M2	114	-0.18697	7.92e-159	0.18697
Eosinophils	131	-0.186631	3e-158	0.186631
Mast.cells.resting	46	0.18662	3.13e-158	0.18662
Dendritic.cells.resting	114	-0.186456	5.97e-158	0.186456
T.cells.CD8	23	-0.186	1.34e-157	0.186
T.cells.CD8	59	-0.186	9.64e-158	0.186
Monocytes	123	0.186	5.68e-157	0.186
Dendritic.cells.resting	5	-0.18586	6.15e-157	0.18586
B.cells.naive	24	-0.185483	2.68e-156	0.185483
Eosinophils	94	0.185268	6.19e-156	0.185268
Neutrophils	90	0.185052	1.43e-155	0.185052
B.cells.memory	19	0.185	1.21e-154	0.185
Plasma.cells	14	-0.185	2.34e-155	0.185
Plasma.cells	95	-0.185	8.62e-155	0.185
NK.cells.activated	101	-0.185	7.17e-155	0.185
Monocytes	26	-0.185	8.43e-155	0.185
Eosinophils	54	0.184677	6.15e-155	0.184677
Mast.cells.activated	112	-0.184021	7.8e-154	0.184021
Macrophages.M2	94	-0.184013	8.04e-154	0.184013
B.cells.memory	113	0.184	2.82e-153	0.184
Plasma.cells	67	0.184	4.42e-153	0.184
NK.cells.activated	36	-0.184	5.75e-153	0.184
NK.cells.activated	89	0.184	1.51e-153	0.184
Macrophages.M0	89	0.184	9.33e-154	0.184
Macrophages.M1	10	0.184	3.54e-153	0.184
Mast.cells.activated	19	0.183907	1.21e-153	0.183907
Eosinophils	8	0.183752	2.21e-153	0.183752
Dendritic.cells.resting	57	-0.183573	4.4e-153	0.183573
Dendritic.cells.activated	60	-0.183545	4.89e-153	0.183545
T.cells.CD4.memory.resting	58	-0.183	1.5e-151	0.183
T.cells.CD4.memory.activated	58	-0.183	5.29e-152	0.183
NK.cells.resting	56	0.183	1.97e-152	0.183
NK.cells.resting	97	0.183	1.25e-152	0.183
NK.cells.activated	96	-0.183	1.03e-152	0.183
Mast.cells.resting	3	0.182948	4.87e-152	0.182948
Eosinophils	23	0.182856	6.93e-152	0.182856
Plasma.cells	106	-0.182	1.32e-150	0.182
T.cells.follicular.helper	34	-0.182	9.41e-150	0.182
NK.cells.resting	10	-0.182	4.35e-151	0.182
NK.cells.activated	94	-0.182	5.18e-150	0.182
Plasma.cells	58	-0.181	3.39e-148	0.181
T.cells.CD4.memory.activated	106	-0.181	1.91e-148	0.181
NK.cells.resting	89	-0.181	2.21e-148	0.181
B.cells.naive	23	-0.180897	1.22e-148	0.180897
Macrophages.M2	26	0.180841	1.52e-148	0.180841
Eosinophils	99	-0.180243	1.46e-147	0.180243
Mast.cells.activated	68	0.180157	2.02e-147	0.180157
T.cells.regulatory..Tregs.	27	0.18	6.05e-148	0.18
NK.cells.resting	126	0.18	1.74e-147	0.18
Monocytes	126	0.18	1.72e-146	0.18
Macrophages.M0	105	-0.18	5.78e-148	0.18
Dendritic.cells.resting	65	-0.179533	2.13e-146	0.179533
T.cells.CD4.memory.resting	119	-0.179	3e-146	0.179
T.cells.follicular.helper	66	0.179	4.21e-146	0.179
T.cells.regulatory..Tregs.	80	0.179	1.61e-145	0.179
T.cells.regulatory..Tregs.	86	0.179	3.46e-146	0.179
NK.cells.activated	8	-0.179	1.04e-145	0.179
Macrophages.M0	66	0.179	3.06e-146	0.179
Macrophages.M0	71	-0.179	2.2e-145	0.179
Macrophages.M0	129	-0.179	1.74e-145	0.179
Plasma.cells	38	-0.178	2.47e-143	0.178
Plasma.cells	42	-0.178	1.78e-144	0.178
T.cells.follicular.helper	10	0.178	2.56e-143	0.178
Monocytes	72	0.178	7.46e-144	0.178
Monocytes	107	0.178	8.58e-144	0.178
Mast.cells.activated	22	-0.177912	9.25e-144	0.177912
Macrophages.M2	100	0.177561	3.41e-143	0.177561
Eosinophils	85	-0.177144	1.61e-142	0.177144
T.cells.CD4.naive	129	0.177	8.5e-142	0.177
T.cells.CD4.memory.resting	126	-0.177	8.33e-142	0.177
T.cells.CD4.memory.resting	80	-0.177	7.15e-143	0.177
T.cells.regulatory..Tregs.	28	-0.177	2.62e-142	0.177
NK.cells.resting	55	-0.177	1.01e-142	0.177
NK.cells.resting	127	-0.177	1.52e-142	0.177
Macrophages.M0	55	0.177	5.93e-142	0.177
Macrophages.M1	52	0.177	1.21e-141	0.177
Macrophages.M1	26	0.177	2.33e-142	0.177
B.cells.naive	14	-0.176676	9.1e-142	0.176676
Neutrophils	32	-0.176612	1.15e-141	0.176612
Dendritic.cells.activated	80	0.176308	3.55e-141	0.176308
B.cells.memory	4	0.176	2.09e-141	0.176
B.cells.memory	131	-0.176	1.83e-141	0.176
T.cells.CD4.naive	95	0.176	1.42e-140	0.176
T.cells.CD4.memory.resting	125	-0.176	3.89e-140	0.176
T.cells.regulatory..Tregs.	100	-0.176	2.78e-140	0.176
T.cells.gamma.delta	5	-0.176	2.02e-141	0.176
NK.cells.resting	117	0.176	1.43e-140	0.176
NK.cells.activated	82	0.176	2.35e-141	0.176
Macrophages.M2	113	-0.175706	3.26e-140	0.175706
T.cells.CD8	116	0.175	5.03e-139	0.175
T.cells.follicular.helper	37	-0.175	1.22e-138	0.175
Macrophages.M0	111	-0.175	1.2e-138	0.175
Eosinophils	75	0.174863	7.21e-139	0.174863
Mast.cells.resting	81	0.174808	8.83e-139	0.174808
Dendritic.cells.activated	112	-0.174692	1.35e-138	0.174692
Mast.cells.resting	44	-0.17414	1.01e-137	0.17414
Macrophages.M2	42	0.17401	1.62e-137	0.17401
B.cells.memory	21	0.174	1.06e-137	0.174
B.cells.memory	68	0.174	1.03e-137	0.174
T.cells.CD8	11	0.174	7.96e-137	0.174
T.cells.CD4.memory.resting	54	-0.174	7.13e-138	0.174
NK.cells.activated	48	-0.174	2.98e-138	0.174
Monocytes	27	0.174	4.76e-138	0.174
T.cells.CD8	118	0.173	6.41e-136	0.173
T.cells.CD4.naive	118	0.173	3.42e-135	0.173
T.cells.CD4.memory.resting	99	-0.173	3.55e-135	0.173
T.cells.CD4.memory.activated	25	0.173	3.71e-135	0.173
NK.cells.activated	5	-0.173	2.95e-136	0.173
Macrophages.M1	20	0.173	3.61e-135	0.173
Macrophages.M1	93	0.173	3.23e-136	0.173
Dendritic.cells.resting	126	-0.172766	1.48e-135	0.172766
Mast.cells.resting	86	-0.172591	2.79e-135	0.172591
Dendritic.cells.resting	29	0.172198	1.15e-134	0.172198
T.cells.follicular.helper	45	0.172	3.48e-134	0.172
NK.cells.resting	74	-0.172	1.67e-134	0.172
Monocytes	100	-0.172	9.71e-134	0.172
Macrophages.M2	1	-0.171532	1.26e-133	0.171532
Neutrophils	70	-0.171478	1.53e-133	0.171478
Neutrophils	5	-0.171247	3.51e-133	0.171247
B.cells.memory	5	0.171	2.15e-132	0.171
T.cells.CD4.naive	54	0.171	3.14e-133	0.171
Monocytes	57	0.171	3.59e-132	0.171
Monocytes	111	-0.171	3.15e-133	0.171
Macrophages.M0	1	-0.171	4.69e-133	0.171
Neutrophils	73	0.170908	1.18e-132	0.170908
T.cells.CD8	101	-0.17	2.19e-131	0.17
NK.cells.resting	27	0.17	2.52e-131	0.17
Monocytes	102	-0.17	4.85e-131	0.17
Macrophages.M2	62	0.169756	7.11e-131	0.169756
T.cells.gamma.delta	112	0.169	2.02e-129	0.169
NK.cells.activated	110	0.169	4.14e-130	0.169
Monocytes	50	0.169	4.83e-129	0.169
Dendritic.cells.activated	79	0.168823	1.93e-129	0.168823
Mast.cells.resting	120	0.168549	5.06e-129	0.168549
Mast.cells.resting	89	0.168229	1.56e-128	0.168229
Plasma.cells	109	0.168	5.01e-128	0.168
T.cells.CD8	40	0.168	9.82e-129	0.168
T.cells.regulatory..Tregs.	58	0.168	4.46e-128	0.168
NK.cells.activated	116	-0.168	1.82e-128	0.168
Mast.cells.resting	58	-0.167971	3.86e-128	0.167971
Macrophages.M2	123	0.167851	5.89e-128	0.167851
Dendritic.cells.activated	91	-0.167758	8.14e-128	0.167758
Dendritic.cells.activated	105	0.167457	2.34e-127	0.167457
T.cells.CD4.naive	128	-0.167	2.51e-126	0.167
T.cells.CD4.memory.resting	22	-0.167	1.04e-126	0.167
T.cells.regulatory..Tregs.	44	0.167	1e-126	0.167
Monocytes	10	-0.167	4.75e-126	0.167
Macrophages.M0	46	0.167	1.09e-126	0.167
B.cells.naive	45	0.166551	5.51e-126	0.166551
T.cells.CD8	127	-0.166	9.69e-125	0.166
NK.cells.resting	69	0.166	7.57e-126	0.166
Macrophages.M0	63	0.166	9.11e-125	0.166
Macrophages.M2	80	-0.165833	6.65e-125	0.165833
Mast.cells.activated	46	-0.165482	2.24e-124	0.165482
B.cells.naive	123	0.165	7.64e-124	0.165
T.cells.CD8	100	-0.165	2.64e-123	0.165
T.cells.CD4.naive	64	0.165	8.17e-124	0.165
T.cells.CD4.memory.activated	81	0.165	1.69e-123	0.165
T.cells.gamma.delta	95	-0.165	5.9e-123	0.165
NK.cells.resting	95	0.165	1.41e-123	0.165
Macrophages.M0	72	-0.165	1.29e-123	0.165
Macrophages.M0	91	0.165	1.45e-123	0.165
Macrophages.M1	40	-0.165	1.82e-123	0.165
Mast.cells.resting	70	-0.164953	1.39e-123	0.164953
Mast.cells.activated	8	0.164834	2.09e-123	0.164834
Macrophages.M2	46	0.164804	2.31e-123	0.164804
Mast.cells.activated	97	0.164675	3.61e-123	0.164675
Eosinophils	70	0.164582	4.96e-123	0.164582
Macrophages.M2	97	0.16456	5.36e-123	0.16456
Dendritic.cells.activated	15	-0.164247	1.57e-122	0.164247
B.cells.memory	20	0.164	7.31e-123	0.164
T.cells.CD4.memory.activated	108	0.164	6.9e-123	0.164
T.cells.follicular.helper	126	-0.164	3.85e-122	0.164
NK.cells.resting	78	-0.164	4.22e-122	0.164
NK.cells.activated	24	0.164	4.94e-122	0.164
Macrophages.M1	11	-0.164	3.36e-122	0.164
Macrophages.M1	122	-0.163646	1.22e-121	0.163646
Mast.cells.resting	8	-0.163299	3.99e-121	0.163299
Mast.cells.activated	55	-0.163149	6.66e-121	0.163149
NK.cells.activated	10	0.163	3.1e-120	0.163
NK.cells.activated	12	-0.163	6.6e-121	0.163
B.cells.memory	86	0.162	2.8e-119	0.162
T.cells.CD8	9	0.162	2.76e-119	0.162
T.cells.follicular.helper	30	-0.162	5.93e-119	0.162
Macrophages.M2	92	-0.161397	2.5e-118	0.161397
T.cells.gamma.delta	110	0.161	3.33e-117	0.161
NK.cells.activated	132	0.161	2.97e-118	0.161
Monocytes	88	0.161	2.96e-117	0.161
Mast.cells.resting	43	-0.160668	2.89e-117	0.160668
Mast.cells.activated	104	-0.160235	1.23e-116	0.160235
Eosinophils	92	0.160138	1.7e-116	0.160138
Neutrophils	113	-0.160048	2.29e-116	0.160048
T.cells.CD4.naive	11	0.16	7.49e-116	0.16
T.cells.CD4.naive	22	0.16	1.83e-116	0.16
T.cells.CD4.memory.resting	44	-0.16	6.35e-117	0.16
T.cells.follicular.helper	14	-0.16	9.18e-116	0.16
T.cells.regulatory..Tregs.	132	-0.16	3.6e-116	0.16
NK.cells.activated	70	-0.16	6.29e-116	0.16
Macrophages.M2	88	-0.159999	2.7e-116	0.159999
Dendritic.cells.activated	89	-0.159991	2.77e-116	0.159991
Neutrophils	47	-0.159773	5.73e-116	0.159773
Eosinophils	86	0.159416	1.88e-115	0.159416
Macrophages.M2	131	0.159394	2.02e-115	0.159394
Eosinophils	63	0.159178	4.14e-115	0.159178
Neutrophils	28	-0.159151	4.52e-115	0.159151
Mast.cells.activated	49	0.15909	5.54e-115	0.15909
Plasma.cells	18	0.159	9.18e-115	0.159
T.cells.CD8	15	-0.159	6.29e-115	0.159
T.cells.CD4.naive	2	-0.159	2.37e-115	0.159
T.cells.CD4.memory.activated	102	0.159	1.91e-115	0.159
Dendritic.cells.resting	8	-0.158996	7.57e-115	0.158996
Macrophages.M2	89	0.158075	1.58e-113	0.158075
B.cells.naive	86	-0.158	7.66e-113	0.158
B.cells.memory	39	-0.158	7.71e-113	0.158
Plasma.cells	43	0.158	3.56e-113	0.158
Plasma.cells	118	0.158	7.02e-114	0.158
Macrophages.M2	58	-0.157102	3.85e-112	0.157102
B.cells.naive	60	0.157	1.2e-112	0.157
T.cells.CD4.naive	23	0.157	1.73e-111	0.157
T.cells.CD4.memory.resting	67	0.157	1.06e-112	0.157
T.cells.regulatory..Tregs.	2	0.157	4.01e-112	0.157
Macrophages.M0	102	0.157	3.4e-112	0.157
Macrophages.M0	116	-0.157	1.43e-112	0.157
Neutrophils	128	0.156753	1.21e-111	0.156753
Dendritic.cells.resting	113	-0.156573	2.17e-111	0.156573
Mast.cells.activated	33	0.15639	3.94e-111	0.15639
Neutrophils	77	-0.156373	4.15e-111	0.156373
Macrophages.M2	7	-0.15621	7.07e-111	0.15621
B.cells.memory	78	-0.156	1.46e-110	0.156
B.cells.memory	82	-0.156	1.3e-110	0.156
T.cells.CD8	65	0.156	4.97e-110	0.156
T.cells.regulatory..Tregs.	98	0.156	5.01e-110	0.156
T.cells.regulatory..Tregs.	9	-0.156	3.76e-111	0.156
T.cells.gamma.delta	10	0.156	5.3e-111	0.156
Macrophages.M1	56	0.156	3.71e-111	0.156
Mast.cells.resting	100	0.155823	2.48e-110	0.155823
Eosinophils	20	0.155808	2.61e-110	0.155808
Neutrophils	120	0.155763	3.01e-110	0.155763
Neutrophils	75	0.155314	1.29e-109	0.155314
Neutrophils	15	0.155128	2.35e-109	0.155128
B.cells.naive	110	-0.155	6.83e-109	0.155
T.cells.follicular.helper	128	0.155	5.3e-109	0.155
NK.cells.activated	46	0.155	7.37e-110	0.155
Dendritic.cells.activated	125	0.154881	5.21e-109	0.154881
Mast.cells.resting	119	-0.154596	1.31e-108	0.154596
Dendritic.cells.resting	26	0.154343	2.94e-108	0.154343
Mast.cells.activated	127	-0.154306	3.31e-108	0.154306
B.cells.naive	109	-0.154	1.72e-107	0.154
B.cells.memory	23	0.154	1.28e-107	0.154
B.cells.memory	89	-0.154	2.76e-108	0.154
T.cells.CD8	27	-0.154	7.96e-108	0.154
T.cells.CD8	58	-0.154	2.43e-107	0.154
T.cells.regulatory..Tregs.	127	-0.154	1.22e-107	0.154
NK.cells.resting	5	0.154	1.99e-108	0.154
NK.cells.resting	59	-0.154	4.29e-108	0.154
Macrophages.M1	72	-0.154	2.65e-108	0.154
Macrophages.M2	2	0.153103	1.55e-106	0.153103
B.cells.naive	37	-0.153	3e-106	0.153
T.cells.CD8	97	0.153	1.12e-106	0.153
T.cells.CD4.memory.resting	128	0.153	1.55e-106	0.153
T.cells.CD4.memory.activated	39	0.153	5.96e-107	0.153
Monocytes	89	-0.153	2.53e-106	0.153
Neutrophils	115	-0.152696	5.65e-106	0.152696
Eosinophils	100	-0.152359	1.64e-105	0.152359
Neutrophils	37	-0.152086	3.9e-105	0.152086
Eosinophils	19	0.152063	4.19e-105	0.152063
T.cells.CD4.memory.activated	95	-0.152	1.95e-105	0.152
NK.cells.resting	82	-0.152	1.91e-105	0.152
Monocytes	94	0.152	9.44e-105	0.152
Eosinophils	88	0.151901	6.99e-105	0.151901
T.cells.CD8	87	-0.151	7.56e-104	0.151
Mast.cells.activated	39	0.15007	2.19e-102	0.15007
Plasma.cells	69	0.15	1.23e-102	0.15
T.cells.CD4.naive	3	-0.15	7.08e-103	0.15
T.cells.CD4.memory.resting	107	-0.15	9.43e-102	0.15
T.cells.gamma.delta	14	-0.15	6.72e-102	0.15
T.cells.gamma.delta	20	0.15	7.1e-103	0.15
NK.cells.activated	66	0.15	1.62e-102	0.15
Mast.cells.activated	108	0.14987	4.08e-102	0.14987
Macrophages.M2	66	0.149772	5.53e-102	0.149772
Dendritic.cells.activated	82	-0.14963	8.61e-102	0.14963
Mast.cells.activated	111	-0.149023	5.65e-101	0.149023
B.cells.naive	42	0.149	6.93e-101	0.149
Plasma.cells	47	-0.149	2.56e-100	0.149
T.cells.CD4.naive	69	0.149	1.18e-100	0.149
T.cells.gamma.delta	55	0.149	4.55e-101	0.149
Monocytes	9	-0.149	1.49e-100	0.149
Dendritic.cells.activated	126	0.148604	2.07e-100	0.148604
Neutrophils	83	-0.148567	2.32e-100	0.148567
Mast.cells.resting	33	-0.148455	3.27e-100	0.148455
Mast.cells.activated	100	-0.148214	6.87e-100	0.148214
B.cells.naive	95	-0.148	4.78e-99	0.148
T.cells.CD4.naive	99	0.148	3.46e-99	0.148
T.cells.gamma.delta	79	0.148	1.6e-99	0.148
Monocytes	47	-0.148	3.68e-100	0.148
Macrophages.M0	10	0.148	3.9e-100	0.148
Macrophages.M0	100	0.148	1.82e-99	0.148
Mast.cells.activated	4	-0.14788	1.92e-99	0.14788
Mast.cells.resting	23	-0.147058	2.37e-98	0.147058
Plasma.cells	44	0.147	1.41e-98	0.147
T.cells.CD4.naive	51	0.147	1.63e-98	0.147
T.cells.CD4.memory.resting	82	0.147	3.74e-98	0.147
T.cells.CD4.memory.resting	90	0.147	1.12e-98	0.147
T.cells.CD4.memory.activated	52	-0.147	2.13e-98	0.147
T.cells.gamma.delta	8	-0.147	2.41e-98	0.147
T.cells.gamma.delta	50	-0.147	1.38e-98	0.147
NK.cells.resting	6	-0.147	8.18e-98	0.147
Dendritic.cells.activated	61	-0.146322	2.24e-97	0.146322
Mast.cells.activated	119	0.14618	3.43e-97	0.14618
Mast.cells.resting	27	-0.146105	4.31e-97	0.146105
Eosinophils	103	0.146093	4.47e-97	0.146093
B.cells.naive	90	0.146	6.06e-97	0.146
T.cells.CD4.naive	111	-0.146	3.57e-97	0.146
T.cells.CD4.memory.resting	131	0.146	8.67e-97	0.146
NK.cells.resting	21	0.146	7.97e-97	0.146
NK.cells.resting	115	0.146	2.6e-96	0.146
NK.cells.activated	52	0.146	2.79e-97	0.146
NK.cells.activated	129	-0.146	1.61e-97	0.146
Monocytes	114	0.146	5.04e-97	0.146
Macrophages.M0	68	-0.146	1.28e-96	0.146
Mast.cells.resting	9	0.145096	9.08e-96	0.145096
B.cells.memory	88	0.145	7.79e-96	0.145
T.cells.CD8	8	0.145	1.4e-95	0.145
T.cells.CD4.naive	126	0.145	2.93e-96	0.145
T.cells.CD4.memory.resting	102	0.145	3.51e-96	0.145
T.cells.CD4.memory.activated	73	0.145	8.18e-96	0.145
T.cells.regulatory..Tregs.	110	-0.145	4.19e-95	0.145
T.cells.gamma.delta	56	0.145	8.3e-96	0.145
Neutrophils	101	-0.144467	6.01e-95	0.144467
Plasma.cells	23	-0.144	4.92e-94	0.144
T.cells.CD4.memory.resting	5	-0.144	4.55e-94	0.144
T.cells.CD4.memory.resting	42	0.144	2.82e-94	0.144
T.cells.follicular.helper	60	0.144	4.02e-94	0.144
T.cells.regulatory..Tregs.	126	-0.144	4.32e-94	0.144
NK.cells.resting	77	0.144	7.52e-95	0.144
Mast.cells.activated	81	-0.143642	7.08e-94	0.143642
Mast.cells.activated	87	-0.143545	9.45e-94	0.143545
Dendritic.cells.activated	42	-0.143472	1.17e-93	0.143472
Dendritic.cells.resting	68	-0.14343	1.33e-93	0.14343
Macrophages.M2	84	-0.143413	1.4e-93	0.143413
T.cells.CD4.naive	29	-0.143	8.15e-93	0.143
T.cells.CD4.naive	40	0.143	1.33e-93	0.143
T.cells.regulatory..Tregs.	99	0.143	1.27e-92	0.143
NK.cells.activated	105	-0.143	6.85e-93	0.143
Macrophages.M1	58	-0.143	1.16e-93	0.143
Dendritic.cells.activated	109	0.14283	7.89e-93	0.14283
Mast.cells.activated	65	0.142783	9.07e-93	0.142783
Neutrophils	40	-0.142577	1.67e-92	0.142577
Mast.cells.activated	58	-0.142083	7.16e-92	0.142083
B.cells.memory	24	-0.142	2.4e-92	0.142
B.cells.memory	42	-0.142	1.61e-91	0.142
B.cells.memory	55	-0.142	3.68e-92	0.142
T.cells.CD4.memory.activated	118	0.142	5e-92	0.142
T.cells.follicular.helper	96	-0.142	1.78e-91	0.142
T.cells.gamma.delta	51	0.142	3.26e-92	0.142
NK.cells.resting	129	0.142	2.4e-91	0.142
Dendritic.cells.activated	131	-0.141698	2.23e-91	0.141698
Mast.cells.resting	2	-0.141641	2.63e-91	0.141641
Mast.cells.activated	91	-0.14137	5.83e-91	0.14137
Mast.cells.activated	94	0.141249	8.29e-91	0.141249
Mast.cells.resting	91	0.141006	1.69e-90	0.141006
B.cells.naive	56	0.141	9.28e-91	0.141
T.cells.CD4.memory.activated	67	0.141	4.12e-90	0.141
T.cells.gamma.delta	91	0.141	7.18e-90	0.141
Monocytes	52	-0.141	1.24e-90	0.141
Monocytes	55	-0.141	5.43e-90	0.141
Dendritic.cells.resting	52	0.140763	3.43e-90	0.140763
Neutrophils	12	-0.140705	4.07e-90	0.140705
Eosinophils	68	0.140026	2.93e-89	0.140026
T.cells.CD8	61	-0.14	2.21e-89	0.14
T.cells.CD4.memory.resting	114	-0.14	1.07e-88	0.14
T.cells.regulatory..Tregs.	5	0.14	4.17e-89	0.14
NK.cells.activated	118	-0.14	8.38e-89	0.14
Monocytes	5	0.14	4.52e-89	0.14
T.cells.follicular.helper	123	0.139	2.63e-88	0.139
Dendritic.cells.resting	93	0.138144	6.64e-87	0.138144
Plasma.cells	101	-0.138	3.29e-87	0.138
Plasma.cells	123	0.138	1.29e-86	0.138
T.cells.CD8	83	0.138	3.96e-86	0.138
T.cells.CD4.memory.resting	127	0.138	4e-86	0.138
Macrophages.M0	36	-0.138	3.25e-86	0.138
Macrophages.M1	119	-0.138	3.99e-87	0.138
Dendritic.cells.resting	100	0.137721	2.22e-86	0.137721
Dendritic.cells.resting	58	-0.137697	2.38e-86	0.137697
Dendritic.cells.activated	26	-0.137009	1.68e-85	0.137009
T.cells.CD4.naive	65	0.137	9.78e-86	0.137
T.cells.regulatory..Tregs.	75	-0.137	6.83e-86	0.137
T.cells.regulatory..Tregs.	92	-0.137	6.4e-86	0.137
NK.cells.activated	9	0.137	3.57e-85	0.137
Macrophages.M1	88	-0.137	5.92e-86	0.137
Eosinophils	10	-0.136591	5.5e-85	0.136591
Dendritic.cells.activated	50	0.136522	6.68e-85	0.136522
Dendritic.cells.activated	8	0.136492	7.27e-85	0.136492
Dendritic.cells.resting	97	0.136481	7.5e-85	0.136481
B.cells.naive	27	-0.136373	1.02e-84	0.136373
Dendritic.cells.resting	121	-0.136278	1.33e-84	0.136278
Dendritic.cells.activated	69	0.136117	2.1e-84	0.136117
Plasma.cells	26	-0.136	7.42e-84	0.136
T.cells.CD8	7	-0.136	1.07e-84	0.136
T.cells.CD4.naive	62	-0.136	5.1e-84	0.136
T.cells.CD4.memory.activated	63	0.136	1.73e-84	0.136
Macrophages.M0	109	-0.136	1.93e-84	0.136
Dendritic.cells.resting	84	-0.135921	3.64e-84	0.135921
Dendritic.cells.activated	29	-0.135632	8.19e-84	0.135632
Eosinophils	40	0.135621	8.47e-84	0.135621
B.cells.naive	120	-0.135	6.92e-83	0.135
T.cells.CD4.memory.resting	26	0.135	3.84e-83	0.135
T.cells.CD4.memory.resting	84	-0.135	1.48e-83	0.135
T.cells.CD4.memory.activated	97	0.135	9.15e-83	0.135
T.cells.follicular.helper	109	-0.135	3.37e-83	0.135
T.cells.regulatory..Tregs.	37	0.135	4.68e-83	0.135
NK.cells.resting	125	0.135	2.41e-83	0.135
Macrophages.M0	124	-0.135	3.84e-83	0.135
Neutrophils	91	0.13477	9.14e-83	0.13477
B.cells.naive	106	-0.134	4.04e-82	0.134
T.cells.CD8	17	-0.134	2.75e-82	0.134
T.cells.CD4.naive	59	-0.134	9.12e-82	0.134
T.cells.regulatory..Tregs.	8	0.134	4.7e-82	0.134
T.cells.regulatory..Tregs.	117	0.134	2.51e-82	0.134
Monocytes	21	0.134	1.84e-81	0.134
Macrophages.M1	80	-0.134	6.7e-82	0.134
Macrophages.M2	72	-0.133896	1.04e-81	0.133896
Dendritic.cells.resting	37	-0.133411	3.97e-81	0.133411
Dendritic.cells.resting	88	-0.133375	4.38e-81	0.133375
Neutrophils	59	0.133366	4.49e-81	0.133366
Dendritic.cells.activated	46	-0.133226	6.6e-81	0.133226
B.cells.naive	34	-0.133062	1.04e-80	0.133062
Dendritic.cells.activated	93	-0.133032	1.13e-80	0.133032
B.cells.naive	32	-0.133	4e-81	0.133
B.cells.memory	115	0.133	3.67e-80	0.133
T.cells.CD4.memory.resting	33	-0.133	2.42e-80	0.133
T.cells.CD4.memory.resting	122	-0.133	4.76e-81	0.133
T.cells.CD4.memory.activated	26	-0.133	1.91e-80	0.133
T.cells.CD4.memory.activated	42	-0.133	4.37e-80	0.133
T.cells.CD4.memory.activated	50	-0.133	6.94e-81	0.133
T.cells.regulatory..Tregs.	26	0.133	3.4e-80	0.133
Monocytes	4	0.133	2.22e-80	0.133
Mast.cells.resting	42	0.132969	1.34e-80	0.132969
Mast.cells.resting	22	0.132848	1.87e-80	0.132848
B.cells.naive	22	-0.132495	4.92e-80	0.132495
Dendritic.cells.activated	122	0.132168	1.21e-79	0.132168
Eosinophils	76	0.132049	1.67e-79	0.132049
T.cells.follicular.helper	20	0.132	2.24e-79	0.132
T.cells.follicular.helper	120	-0.132	4.9e-80	0.132
T.cells.gamma.delta	6	0.132	5.29e-80	0.132
T.cells.gamma.delta	26	-0.132	3.55e-79	0.132
NK.cells.resting	80	0.132	2.86e-79	0.132
NK.cells.activated	69	-0.132	1.52e-79	0.132
Macrophages.M0	93	0.132	5.3e-80	0.132
Dendritic.cells.activated	30	0.13161	5.53e-79	0.13161
Macrophages.M2	24	0.131256	1.45e-78	0.131256
T.cells.CD8	20	0.131	3.81e-78	0.131
T.cells.CD4.naive	87	-0.131	1.67e-78	0.131
T.cells.CD4.naive	106	0.131	5.57e-78	0.131
T.cells.follicular.helper	4	-0.131	1.02e-77	0.131
T.cells.regulatory..Tregs.	33	0.131	5.11e-78	0.131
T.cells.gamma.delta	46	0.131	2.03e-78	0.131
T.cells.gamma.delta	66	0.131	6.49e-78	0.131
NK.cells.resting	87	-0.131	6.05e-78	0.131
Macrophages.M0	65	-0.131	9.72e-78	0.131
Neutrophils	67	0.130867	4.15e-78	0.130867
Dendritic.cells.resting	55	0.130846	4.39e-78	0.130846
Plasma.cells	83	-0.13	5.6e-77	0.13
T.cells.CD4.memory.resting	123	0.13	9.01e-77	0.13
T.cells.regulatory..Tregs.	1	0.13	7.71e-77	0.13
Monocytes	49	-0.13	5.16e-77	0.13
B.cells.naive	5	0.129118	4.57e-76	0.129118
Plasma.cells	36	-0.129	3.98e-76	0.129
Plasma.cells	49	0.129	3.61e-76	0.129
T.cells.CD8	34	-0.129	1.23e-75	0.129
T.cells.CD4.memory.resting	19	-0.129	8.72e-76	0.129
T.cells.regulatory..Tregs.	22	-0.129	1.89e-75	0.129
T.cells.gamma.delta	7	-0.129	1.87e-76	0.129
T.cells.gamma.delta	68	-0.129	1.83e-76	0.129
Monocytes	69	0.129	3.66e-76	0.129
Macrophages.M0	112	0.129	1.65e-76	0.129
Macrophages.M1	92	-0.129	1.21e-75	0.129
Dendritic.cells.resting	130	0.128993	6.36e-76	0.128993
Eosinophils	51	0.128259	4.48e-75	0.128259
Macrophages.M1	130	0.128015	8.53e-75	0.128015
B.cells.memory	94	0.128	4.99e-75	0.128
B.cells.memory	90	-0.128	4.93e-75	0.128
T.cells.CD4.memory.resting	24	0.128	6.37e-75	0.128
Macrophages.M1	44	-0.128	1.74e-74	0.128
Mast.cells.activated	44	0.127992	9.07e-75	0.127992
Mast.cells.resting	65	-0.127845	1.34e-74	0.127845
Dendritic.cells.activated	70	0.127788	1.56e-74	0.127788
Mast.cells.activated	7	-0.127773	1.62e-74	0.127773
Eosinophils	120	0.127724	1.84e-74	0.127724
Mast.cells.resting	19	-0.127622	2.41e-74	0.127622
Dendritic.cells.activated	54	0.127509	3.25e-74	0.127509
Dendritic.cells.activated	118	0.127266	6.15e-74	0.127266
Plasma.cells	25	0.127	1.75e-73	0.127
Plasma.cells	88	-0.127	6e-74	0.127
T.cells.CD8	75	0.127	3.96e-74	0.127
T.cells.CD8	119	0.127	1.29e-73	0.127
T.cells.regulatory..Tregs.	113	0.127	2.55e-73	0.127
NK.cells.activated	127	0.127	4.06e-74	0.127
Monocytes	67	-0.127	6.43e-74	0.127
Macrophages.M2	109	-0.126518	4.37e-73	0.126518
Dendritic.cells.activated	72	0.126405	5.88e-73	0.126405
Mast.cells.resting	117	-0.126366	6.51e-73	0.126366
Mast.cells.activated	98	0.126234	9.17e-73	0.126234
B.cells.naive	111	-0.126	1.41e-72	0.126
T.cells.CD8	90	0.126	1.16e-72	0.126
T.cells.CD4.naive	90	-0.126	5.13e-72	0.126
T.cells.CD4.memory.resting	120	0.126	5.09e-72	0.126
T.cells.regulatory..Tregs.	46	-0.126	5.44e-73	0.126
T.cells.regulatory..Tregs.	104	-0.126	3.17e-72	0.126
Eosinophils	49	-0.125392	8.19e-72	0.125392
Dendritic.cells.resting	92	-0.125302	1.03e-71	0.125302
Eosinophils	87	-0.125167	1.46e-71	0.125167
B.cells.naive	99	0.125	9.97e-72	0.125
B.cells.memory	57	0.125	1.49e-71	0.125
T.cells.CD4.memory.resting	93	0.125	7.85e-71	0.125
T.cells.CD4.memory.activated	98	-0.125	8.53e-72	0.125
T.cells.regulatory..Tregs.	68	0.125	3.94e-71	0.125
T.cells.gamma.delta	63	0.125	2.89e-71	0.125
NK.cells.resting	46	-0.125	3.52e-71	0.125
Monocytes	131	-0.125	1.92e-71	0.125
Neutrophils	109	-0.12493	2.7e-71	0.12493
B.cells.naive	21	0.124918	2.79e-71	0.124918
T.cells.CD4.naive	52	-0.124	8.45e-71	0.124
T.cells.follicular.helper	9	0.124	3.55e-70	0.124
T.cells.follicular.helper	95	-0.124	1.13e-70	0.124
Monocytes	81	-0.124	8.77e-71	0.124
B.cells.naive	9	0.123724	5.97e-70	0.123724
Plasma.cells	46	-0.123	3.83e-69	0.123
Plasma.cells	127	-0.123	3.34e-69	0.123
T.cells.CD8	98	-0.123	6.59e-69	0.123
T.cells.follicular.helper	51	0.123	1.15e-68	0.123
T.cells.follicular.helper	56	0.123	1.08e-69	0.123
T.cells.follicular.helper	99	0.123	4.3e-69	0.123
NK.cells.resting	107	0.123	2.23e-69	0.123
NK.cells.activated	106	-0.123	1.15e-68	0.123
Macrophages.M0	110	0.123	1.53e-69	0.123
Mast.cells.resting	6	0.122803	6.21e-69	0.122803
Dendritic.cells.resting	69	-0.122453	1.51e-68	0.122453
Neutrophils	92	-0.12245	1.52e-68	0.12245
Mast.cells.resting	67	0.122331	2.06e-68	0.122331
B.cells.memory	124	0.122	4.98e-68	0.122
Plasma.cells	7	-0.122	6.91e-68	0.122
Plasma.cells	89	-0.122	1.13e-67	0.122
T.cells.CD8	24	-0.122	5.24e-68	0.122
T.cells.CD8	53	0.122	8.25e-68	0.122
T.cells.CD4.memory.activated	114	0.122	1.4e-67	0.122
NK.cells.resting	26	-0.122	2.3e-68	0.122
NK.cells.resting	83	0.122	5.26e-68	0.122
NK.cells.resting	131	-0.122	3.86e-68	0.122
NK.cells.activated	78	0.122	2.49e-68	0.122
Mast.cells.resting	127	0.121861	6.72e-68	0.121861
Dendritic.cells.resting	122	-0.121711	9.79e-68	0.121711
Mast.cells.activated	51	-0.121705	9.94e-68	0.121705
Eosinophils	55	-0.121581	1.35e-67	0.121581
Eosinophils	33	0.121421	2.02e-67	0.121421
Dendritic.cells.resting	11	-0.121136	4.14e-67	0.121136
Mast.cells.activated	71	-0.121064	4.94e-67	0.121064
T.cells.CD4.memory.activated	54	-0.121	2.55e-67	0.121
T.cells.gamma.delta	115	-0.121	1.82e-67	0.121
NK.cells.activated	125	-0.121	1.52e-66	0.121
Monocytes	87	-0.121	9.71e-67	0.121
Dendritic.cells.resting	34	-0.120528	1.88e-66	0.120528
Eosinophils	78	-0.120144	4.88e-66	0.120144
Mast.cells.resting	74	0.120135	4.99e-66	0.120135
Dendritic.cells.activated	65	0.120119	5.19e-66	0.120119
Plasma.cells	33	0.12	4.77e-66	0.12
T.cells.CD8	102	-0.12	1.17e-65	0.12
T.cells.CD4.memory.activated	85	-0.12	1.23e-65	0.12
T.cells.regulatory..Tregs.	116	0.12	8.86e-66	0.12
T.cells.gamma.delta	94	-0.12	2.41e-66	0.12
Monocytes	115	0.12	2.41e-66	0.12
Macrophages.M1	97	0.12	9.63e-66	0.12
Dendritic.cells.resting	2	0.119624	1.76e-65	0.119624
Mast.cells.activated	18	0.119485	2.49e-65	0.119485
Mast.cells.activated	83	-0.119349	3.48e-65	0.119349
Dendritic.cells.activated	11	0.119321	3.73e-65	0.119321
Neutrophils	39	0.119093	6.53e-65	0.119093
Plasma.cells	66	0.119	1.41e-64	0.119
T.cells.CD8	80	0.119	1.02e-64	0.119
T.cells.CD4.memory.resting	89	0.119	3.4e-65	0.119
NK.cells.resting	79	-0.119	1.48e-64	0.119
NK.cells.activated	111	0.119	1.24e-64	0.119
Macrophages.M1	96	-0.119	3.43e-65	0.119
Neutrophils	63	0.118893	1.07e-64	0.118893
Eosinophils	39	-0.118777	1.42e-64	0.118777
Macrophages.M2	50	-0.118674	1.82e-64	0.118674
Mast.cells.resting	18	-0.118585	2.27e-64	0.118585
Macrophages.M2	93	0.118199	5.81e-64	0.118199
T.cells.CD8	78	-0.118	7.54e-64	0.118
T.cells.CD4.memory.resting	59	0.118	7.37e-64	0.118
T.cells.CD4.memory.activated	29	0.118	7.35e-64	0.118
T.cells.regulatory..Tregs.	17	-0.118	2.83e-63	0.118
T.cells.regulatory..Tregs.	106	0.118	2.19e-63	0.118
T.cells.gamma.delta	28	0.118	3.43e-64	0.118
T.cells.gamma.delta	132	0.118	2.8e-63	0.118
T.cells.gamma.delta	96	-0.118	2.79e-64	0.118
NK.cells.resting	67	-0.118	3.12e-63	0.118
NK.cells.activated	87	0.118	1.25e-63	0.118
NK.cells.activated	128	0.118	8.81e-64	0.118
Mast.cells.resting	63	0.117336	4.73e-63	0.117336
B.cells.naive	105	-0.117	1.49e-62	0.117
Plasma.cells	75	0.117	1.32e-62	0.117
T.cells.CD4.memory.activated	12	0.117	4.53e-63	0.117
T.cells.follicular.helper	54	-0.117	9.28e-63	0.117
T.cells.regulatory..Tregs.	109	-0.117	6.27e-63	0.117
T.cells.gamma.delta	30	-0.117	4.69e-63	0.117
Monocytes	51	0.117	3.44e-62	0.117
Monocytes	70	0.117	4.53e-63	0.117
Monocytes	74	-0.117	2.9e-62	0.117
Macrophages.M0	131	0.117	3.07e-62	0.117
B.cells.memory	66	-0.116	1.09e-61	0.116
Plasma.cells	115	-0.116	1.49e-61	0.116
T.cells.CD8	30	-0.116	2.08e-61	0.116
T.cells.CD8	96	-0.116	4.42e-62	0.116
T.cells.CD4.naive	77	0.116	6.97e-62	0.116
T.cells.follicular.helper	48	-0.116	3.48e-61	0.116
T.cells.follicular.helper	67	0.116	1.64e-61	0.116
T.cells.gamma.delta	25	0.116	5.63e-62	0.116
NK.cells.activated	29	0.116	6.07e-62	0.116
Monocytes	25	0.116	1.79e-61	0.116
Eosinophils	60	0.11544	4.47e-61	0.11544
Neutrophils	130	0.115408	4.83e-61	0.115408
Dendritic.cells.resting	13	0.115258	6.9e-61	0.115258
T.cells.CD8	12	0.115	4.74e-61	0.115
T.cells.CD4.memory.activated	121	-0.115	5.05e-61	0.115
T.cells.gamma.delta	106	-0.115	1.73e-60	0.115
NK.cells.resting	102	-0.115	4.7e-61	0.115
Monocytes	56	0.115	6.94e-61	0.115
Monocytes	121	0.115	4.93e-61	0.115
Macrophages.M0	73	0.115	1.01e-60	0.115
Macrophages.M1	13	0.115	4.29e-61	0.115
Eosinophils	13	-0.11497	1.37e-60	0.11497
B.cells.memory	92	0.114	1.48e-59	0.114
T.cells.CD4.naive	113	0.114	3.62e-59	0.114
T.cells.gamma.delta	100	0.114	1.51e-59	0.114
NK.cells.resting	35	-0.114	5.43e-60	0.114
Mast.cells.activated	62	0.113769	2.32e-59	0.113769
Dendritic.cells.activated	7	0.113769	2.32e-59	0.113769
Neutrophils	112	0.113668	2.93e-59	0.113668
Mast.cells.resting	14	-0.113334	6.41e-59	0.113334
Mast.cells.resting	72	0.113249	7.81e-59	0.113249
Mast.cells.resting	11	0.113248	7.83e-59	0.113248
B.cells.naive	29	0.113	1.12e-58	0.113
Plasma.cells	64	0.113	1.6e-58	0.113
Plasma.cells	70	0.113	1.88e-58	0.113
T.cells.CD4.naive	100	-0.113	1.05e-58	0.113
T.cells.CD4.naive	114	0.113	6.44e-59	0.113
T.cells.CD4.memory.activated	2	-0.113	7.69e-59	0.113
T.cells.CD4.memory.activated	90	0.113	5.9e-59	0.113
T.cells.CD4.memory.activated	117	0.113	1.71e-58	0.113
T.cells.regulatory..Tregs.	63	-0.113	1.03e-58	0.113
Monocytes	2	-0.113	2.13e-58	0.113
Monocytes	31	0.113	3.37e-58	0.113
Monocytes	40	0.113	6e-59	0.113
Monocytes	42	0.113	3.69e-58	0.113
Monocytes	68	0.113	5.29e-59	0.113
Monocytes	101	0.113	1.29e-58	0.113
Mast.cells.resting	51	0.112988	1.44e-58	0.112988
Dendritic.cells.activated	124	0.112556	3.91e-58	0.112556
Neutrophils	88	-0.112208	8.76e-58	0.112208
Neutrophils	3	0.112163	9.73e-58	0.112163
Dendritic.cells.activated	129	0.112138	1.03e-57	0.112138
T.cells.CD4.memory.activated	10	0.112	4.43e-57	0.112
T.cells.regulatory..Tregs.	87	-0.112	2.55e-57	0.112
NK.cells.resting	13	-0.112	2.55e-57	0.112
Mast.cells.activated	106	-0.11194	1.63e-57	0.11194
Neutrophils	64	-0.111838	2.06e-57	0.111838
Dendritic.cells.resting	96	0.111729	2.65e-57	0.111729
B.cells.naive	70	-0.111	1.9e-56	0.111
Plasma.cells	48	-0.111	5.35e-57	0.111
T.cells.CD4.naive	4	0.111	1.38e-56	0.111
T.cells.regulatory..Tregs.	72	-0.111	6.62e-57	0.111
T.cells.gamma.delta	80	-0.111	2.66e-56	0.111
NK.cells.resting	11	0.111	1.54e-56	0.111
NK.cells.resting	40	0.111	1.47e-56	0.111
NK.cells.activated	35	0.111	4.02e-56	0.111
NK.cells.activated	131	0.111	1.01e-56	0.111
Macrophages.M0	87	0.111	2.26e-56	0.111
Macrophages.M0	115	-0.111	6.36e-57	0.111
Mast.cells.resting	115	-0.110719	2.68e-56	0.110719
B.cells.naive	7	-0.110533	4.09e-56	0.110533
Eosinophils	45	0.110338	6.37e-56	0.110338
Mast.cells.activated	12	0.110176	9.21e-56	0.110176
Macrophages.M2	124	-0.110027	1.29e-55	0.110027
B.cells.naive	128	0.11	1.45e-55	0.11
T.cells.CD4.naive	68	0.11	5.94e-56	0.11
T.cells.CD4.memory.resting	121	-0.11	2.95e-55	0.11
T.cells.follicular.helper	18	0.11	3.54e-55	0.11
T.cells.follicular.helper	81	0.11	2.15e-55	0.11
Dendritic.cells.activated	121	-0.109977	1.45e-55	0.109977
Dendritic.cells.activated	68	0.109836	1.99e-55	0.109836
Neutrophils	2	0.109739	2.47e-55	0.109739
Dendritic.cells.resting	82	0.109515	4.11e-55	0.109515
Dendritic.cells.resting	125	-0.109375	5.64e-55	0.109375
Neutrophils	50	-0.10932	6.37e-55	0.10932
Neutrophils	84	-0.109058	1.15e-54	0.109058
Mast.cells.activated	64	0.109044	1.19e-54	0.109044
T.cells.CD4.naive	25	0.109	5.25e-55	0.109
T.cells.CD4.memory.activated	84	-0.109	8.16e-55	0.109
T.cells.regulatory..Tregs.	95	0.109	6.2e-55	0.109
NK.cells.resting	33	0.109	1.17e-54	0.109
NK.cells.resting	119	0.109	2.36e-54	0.109
Macrophages.M0	94	-0.109	1.73e-54	0.109
Macrophages.M1	33	-0.109	3.75e-54	0.109
Macrophages.M2	78	0.108973	1.39e-54	0.108973
Neutrophils	74	0.108835	1.9e-54	0.108835
Macrophages.M2	130	0.108692	2.61e-54	0.108692
Eosinophils	79	0.10868	2.68e-54	0.10868
Neutrophils	126	-0.108509	3.93e-54	0.108509
Mast.cells.resting	79	0.108147	8.81e-54	0.108147
Macrophages.M1	121	-0.108043	1.11e-53	0.108043
Eosinophils	46	-0.108035	1.13e-53	0.108035
Plasma.cells	9	0.108	3.08e-53	0.108
T.cells.CD8	51	0.108	2.57e-53	0.108
T.cells.CD8	109	-0.108	6.44e-54	0.108
T.cells.CD4.naive	8	0.108	2.69e-53	0.108
T.cells.CD4.memory.resting	56	0.108	1.33e-53	0.108
NK.cells.activated	50	-0.108	1.61e-53	0.108
NK.cells.activated	102	0.108	4.6e-54	0.108
Monocytes	37	0.108	3.7e-53	0.108
Macrophages.M2	3	0.107961	1.33e-53	0.107961
Dendritic.cells.activated	36	0.107777	2e-53	0.107777
Mast.cells.resting	71	0.107626	2.8e-53	0.107626
Neutrophils	107	-0.107586	3.06e-53	0.107586
Eosinophils	57	0.107138	8.24e-53	0.107138
T.cells.CD4.naive	37	-0.107	8.52e-53	0.107
T.cells.CD4.naive	71	0.107	4.18e-53	0.107
T.cells.CD4.memory.resting	37	-0.107	1.47e-52	0.107
T.cells.regulatory..Tregs.	49	0.107	9.26e-53	0.107
NK.cells.resting	2	-0.107	5.81e-53	0.107
Dendritic.cells.resting	50	-0.106931	1.3e-52	0.106931
Mast.cells.activated	113	-0.106649	2.41e-52	0.106649
Dendritic.cells.resting	24	0.106135	7.46e-52	0.106135
T.cells.CD8	52	-0.106	1.57e-51	0.106
T.cells.CD4.naive	89	-0.106	2.54e-51	0.106
T.cells.CD4.naive	122	0.106	5.97e-52	0.106
T.cells.follicular.helper	39	0.106	3.75e-52	0.106
T.cells.regulatory..Tregs.	23	0.106	5.89e-52	0.106
T.cells.regulatory..Tregs.	51	-0.106	1.4e-51	0.106
NK.cells.activated	59	0.106	1.13e-51	0.106
Monocytes	84	0.106	2.02e-51	0.106
Monocytes	99	-0.106	1.39e-51	0.106
Macrophages.M0	122	-0.106	7.65e-52	0.106
Mast.cells.activated	6	-0.105676	2.03e-51	0.105676
Mast.cells.resting	116	-0.105152	6.32e-51	0.105152
B.cells.naive	91	0.105	7.33e-51	0.105
Plasma.cells	16	-0.105	1.59e-50	0.105
T.cells.CD4.memory.activated	24	0.105	1.08e-50	0.105
T.cells.follicular.helper	46	0.105	1.19e-50	0.105
NK.cells.resting	132	-0.105	9.51e-51	0.105
Monocytes	90	-0.105	6.18e-51	0.105
Monocytes	113	0.105	3.97e-51	0.105
Mast.cells.resting	38	-0.104786	1.39e-50	0.104786
Dendritic.cells.activated	84	0.104658	1.83e-50	0.104658
Mast.cells.resting	94	-0.104407	3.15e-50	0.104407
Mast.cells.resting	88	0.104303	3.93e-50	0.104303
Macrophages.M2	13	0.104052	6.75e-50	0.104052
B.cells.naive	102	-0.104	5.31e-50	0.104
Plasma.cells	126	-0.104	3.03e-50	0.104
T.cells.CD4.naive	86	0.104	5.07e-50	0.104
T.cells.regulatory..Tregs.	53	-0.104	3.15e-50	0.104
NK.cells.activated	6	0.104	1.54e-49	0.104
NK.cells.activated	80	-0.104	3.21e-50	0.104
Macrophages.M0	74	0.104	8.66e-50	0.104
Macrophages.M1	109	-0.104	5.03e-50	0.104
Mast.cells.activated	121	-0.103939	8.58e-50	0.103939
Dendritic.cells.activated	24	0.103743	1.3e-49	0.103743
Dendritic.cells.resting	48	-0.103417	2.62e-49	0.103417
Mast.cells.activated	69	0.103161	4.5e-49	0.103161
Neutrophils	124	-0.103034	5.89e-49	0.103034
T.cells.CD4.memory.activated	51	0.103	6.27e-49	0.103
T.cells.CD4.memory.activated	96	-0.103	2.73e-49	0.103
T.cells.gamma.delta	38	-0.103	3.49e-49	0.103
NK.cells.resting	19	0.103	5.84e-49	0.103
NK.cells.resting	85	-0.103	6.44e-49	0.103
NK.cells.activated	51	0.103	5.35e-49	0.103
Mast.cells.resting	102	0.10293	7.36e-49	0.10293
Mast.cells.resting	129	-0.10283	9.08e-49	0.10283
Mast.cells.resting	34	-0.102763	1.05e-48	0.102763
Mast.cells.activated	123	-0.102656	1.31e-48	0.102656
Mast.cells.activated	128	0.102348	2.51e-48	0.102348
Mast.cells.resting	84	-0.102224	3.26e-48	0.102224
Dendritic.cells.activated	95	0.102203	3.41e-48	0.102203
B.cells.naive	129	-0.102	1.31e-47	0.102
T.cells.follicular.helper	50	-0.102	2.69e-48	0.102
NK.cells.activated	44	-0.102	1.26e-47	0.102
Monocytes	118	0.102	6.96e-48	0.102
Macrophages.M0	28	-0.102	2.99e-48	0.102
Mast.cells.resting	12	-0.101979	5.45e-48	0.101979
Mast.cells.resting	76	0.101903	6.4e-48	0.101903
Neutrophils	16	-0.101794	8.04e-48	0.101794
Neutrophils	93	0.101741	8.98e-48	0.101741
Dendritic.cells.resting	102	0.101435	1.7e-47	0.101435
Macrophages.M2	122	-0.101055	3.76e-47	0.101055
Mast.cells.activated	118	0.101024	4.01e-47	0.101024
T.cells.CD8	22	-0.101	1.81e-47	0.101
T.cells.CD4.memory.activated	82	0.101	5.06e-47	0.101
T.cells.follicular.helper	117	0.101	2.31e-47	0.101
T.cells.regulatory..Tregs.	115	0.101	8.03e-47	0.101
NK.cells.activated	107	-0.101	5.28e-47	0.101
Dendritic.cells.activated	3	-0.100964	4.54e-47	0.100964
Mast.cells.resting	21	0.100791	6.51e-47	0.100791
Mast.cells.activated	79	-0.100788	6.53e-47	0.100788
T.cells.CD8	125	0.1	1.45e-46	0.1
T.cells.CD4.memory.resting	94	-0.1	2.89e-46	0.1
T.cells.regulatory..Tregs.	30	0.1	1.85e-46	0.1
T.cells.regulatory..Tregs.	130	-0.1	1.22e-46	0.1
NK.cells.activated	16	-0.1	3.17e-46	0.1
NK.cells.activated	119	-0.1	3.61e-46	0.1
Monocytes	13	-0.1	1.76e-46	0.1
Macrophages.M1	63	0.1	1.47e-46	0.1
Eosinophils	115	0.0999824	3.45e-46	0.0999824
T.cells.follicular.helper	1	0.0999	3.99e-46	0.0999
Monocytes	30	0.0999	4.5e-46	0.0999
B.cells.naive	78	-0.0997	6.2e-46	0.0997
T.cells.gamma.delta	42	-0.0997	5.92e-46	0.0997
Macrophages.M1	19	0.0996	8.22e-46	0.0996
Mast.cells.resting	26	-0.099481	9.65e-46	0.099481
T.cells.regulatory..Tregs.	20	-0.0994	1.24e-45	0.0994
T.cells.CD4.memory.resting	81	0.0991	1.91e-45	0.0991
Macrophages.M0	25	0.0991	2.21e-45	0.0991
Neutrophils	62	0.0987464	4.31e-45	0.0987464
T.cells.gamma.delta	119	-0.0987	4.91e-45	0.0987
T.cells.CD4.memory.activated	113	-0.0986	5.43e-45	0.0986
Dendritic.cells.activated	25	0.098518	6.86e-45	0.098518
T.cells.follicular.helper	62	0.0985	7.53e-45	0.0985
Macrophages.M2	4	-0.0983499	9.64e-45	0.0983499
B.cells.memory	120	-0.0982	1.19e-44	0.0982
Plasma.cells	80	0.0981	1.53e-44	0.0981
T.cells.CD4.memory.activated	21	0.0981	1.54e-44	0.0981
T.cells.CD4.memory.activated	78	-0.0981	1.69e-44	0.0981
T.cells.regulatory..Tregs.	111	0.0981	1.69e-44	0.0981
T.cells.regulatory..Tregs.	76	-0.0979	2.61e-44	0.0979
T.cells.gamma.delta	61	0.0977	3.41e-44	0.0977
T.cells.CD4.memory.resting	3	0.0975	4.92e-44	0.0975
T.cells.gamma.delta	19	0.0971	1.18e-43	0.0971
NK.cells.resting	88	0.097	1.32e-43	0.097
T.cells.gamma.delta	89	0.0969	1.85e-43	0.0969
Macrophages.M1	124	-0.0965643	3.45e-43	0.0965643
Macrophages.M0	103	0.0964	4.75e-43	0.0964
Macrophages.M0	38	-0.0963	5.54e-43	0.0963
T.cells.CD4.memory.activated	3	-0.0961	8.19e-43	0.0961
NK.cells.resting	99	-0.0961	9.02e-43	0.0961
Mast.cells.activated	114	0.0960889	8.85e-43	0.0960889
T.cells.CD8	79	-0.096	1.1e-42	0.096
T.cells.follicular.helper	79	-0.096	1.11e-42	0.096
NK.cells.activated	71	-0.0959	1.41e-42	0.0959
Macrophages.M2	44	-0.0958792	1.34e-42	0.0958792
T.cells.regulatory..Tregs.	16	0.0958	1.7e-42	0.0958
Eosinophils	18	-0.0957415	1.76e-42	0.0957415
B.cells.naive	73	0.0957	1.93e-42	0.0957
Macrophages.M1	127	0.0955884	2.37e-42	0.0955884
NK.cells.resting	45	-0.0955	2.73e-42	0.0955
T.cells.CD8	68	0.0952	5.27e-42	0.0952
T.cells.CD8	114	0.0952	4.72e-42	0.0952
Macrophages.M2	73	0.0951538	5.56e-42	0.0951538
Dendritic.cells.activated	16	-0.0950394	6.96e-42	0.0950394
Plasma.cells	50	-0.095	7.64e-42	0.095
T.cells.CD8	38	-0.095	7.03e-42	0.095
T.cells.CD4.memory.resting	46	0.0947	1.26e-41	0.0947
Neutrophils	25	0.0946457	1.5e-41	0.0946457
T.cells.follicular.helper	125	-0.0946	1.8e-41	0.0946
Macrophages.M0	77	-0.0946	1.52e-41	0.0946
Neutrophils	123	0.0945431	1.83e-41	0.0945431
B.cells.naive	68	-0.0945	2.05e-41	0.0945
Mast.cells.activated	73	0.094478	2.08e-41	0.094478
T.cells.CD8	50	-0.0943	3.12e-41	0.0943
T.cells.regulatory..Tregs.	112	-0.0943	3.15e-41	0.0943
Neutrophils	17	0.0941356	4.03e-41	0.0941356
Eosinophils	30	-0.094087	4.43e-41	0.094087
Dendritic.cells.resting	7	-0.0939917	5.33e-41	0.0939917
Mast.cells.resting	16	-0.0939908	5.34e-41	0.0939908
T.cells.CD4.memory.resting	48	-0.0939	6.24e-41	0.0939
T.cells.CD4.memory.activated	53	0.0939	6.6e-41	0.0939
Mast.cells.activated	92	-0.0937074	9.22e-41	0.0937074
Eosinophils	127	-0.0936678	9.95e-41	0.0936678
Mast.cells.resting	73	0.0936643	1e-40	0.0936643
B.cells.memory	84	0.0936	1.15e-40	0.0936
Plasma.cells	6	-0.0936	1.08e-40	0.0936
T.cells.follicular.helper	22	-0.0935	1.29e-40	0.0935
Mast.cells.activated	54	-0.0933435	1.86e-40	0.0933435
Macrophages.M2	16	-0.0933022	2.01e-40	0.0933022
T.cells.CD4.memory.resting	104	0.0933	2.18e-40	0.0933
Macrophages.M1	38	-0.0933	2.09e-40	0.0933
NK.cells.activated	54	-0.093	3.61e-40	0.093
Mast.cells.resting	92	0.09299	3.65e-40	0.09299
Mast.cells.activated	131	-0.0929099	4.26e-40	0.0929099
Dendritic.cells.activated	108	0.0929096	4.26e-40	0.0929096
T.cells.CD4.naive	70	0.0929	4.39e-40	0.0929
T.cells.follicular.helper	106	-0.0929	4.02e-40	0.0929
T.cells.gamma.delta	4	0.0929	4.73e-40	0.0929
NK.cells.resting	101	0.0929	3.95e-40	0.0929
B.cells.memory	81	0.0926	7.95e-40	0.0926
Monocytes	53	0.0926	7.92e-40	0.0926
Dendritic.cells.resting	120	0.0924366	1.05e-39	0.0924366
T.cells.gamma.delta	2	-0.0924	1.14e-39	0.0924
B.cells.naive	79	-0.0923	1.3e-39	0.0923
Macrophages.M0	22	-0.0923	1.25e-39	0.0923
Monocytes	92	0.0922	1.71e-39	0.0922
Mast.cells.resting	118	-0.0918023	3.48e-39	0.0918023
Plasma.cells	128	0.0916	5.09e-39	0.0916
B.cells.memory	30	-0.0915	6.58e-39	0.0915
T.cells.CD8	89	-0.0915	6.34e-39	0.0915
T.cells.follicular.helper	31	-0.0914	7.78e-39	0.0914
B.cells.naive	39	-0.0913	9.11e-39	0.0913
NK.cells.resting	25	0.0912	1.17e-38	0.0912
Monocytes	3	0.0912	1.19e-38	0.0912
T.cells.CD8	106	-0.0908	2.41e-38	0.0908
Monocytes	1	0.0908	2.45e-38	0.0908
Neutrophils	116	-0.0907593	2.47e-38	0.0907593
B.cells.naive	59	-0.0907	2.75e-38	0.0907
B.cells.naive	101	-0.0907	2.61e-38	0.0907
NK.cells.activated	43	-0.0907	2.99e-38	0.0907
Mast.cells.resting	57	-0.0904486	4.4e-38	0.0904486
NK.cells.activated	40	-0.0904	4.97e-38	0.0904
T.cells.follicular.helper	29	0.0903	5.36e-38	0.0903
Macrophages.M1	31	-0.0902	6.91e-38	0.0902
T.cells.CD8	39	-0.09	9.34e-38	0.09
NK.cells.resting	70	0.09	9.43e-38	0.09
Eosinophils	32	0.0899088	1.2e-37	0.0899088
T.cells.regulatory..Tregs.	65	0.0898	1.45e-37	0.0898
NK.cells.resting	41	0.0898	1.5e-37	0.0898
NK.cells.resting	30	-0.0897	1.88e-37	0.0897
B.cells.memory	93	-0.0895	2.73e-37	0.0895
T.cells.follicular.helper	90	0.0895	2.72e-37	0.0895
T.cells.CD4.naive	82	-0.0893	3.92e-37	0.0893
Mast.cells.resting	20	0.0892397	4.1e-37	0.0892397
Mast.cells.activated	13	-0.0891381	4.94e-37	0.0891381
Dendritic.cells.activated	98	0.0891259	5.05e-37	0.0891259
T.cells.regulatory..Tregs.	84	0.0889	7.9e-37	0.0889
B.cells.memory	37	-0.0883	2.34e-36	0.0883
Monocytes	117	0.0883	2.34e-36	0.0883
T.cells.gamma.delta	16	-0.0882	2.76e-36	0.0882
Plasma.cells	65	0.0881	3.37e-36	0.0881
T.cells.regulatory..Tregs.	103	-0.0881	3.18e-36	0.0881
Neutrophils	108	-0.0880375	3.66e-36	0.0880375
Neutrophils	105	-0.0879245	4.49e-36	0.0879245
T.cells.follicular.helper	89	0.0878	5.14e-36	0.0878
Macrophages.M2	53	-0.0877596	6.05e-36	0.0877596
T.cells.regulatory..Tregs.	129	-0.0877	6.7e-36	0.0877
NK.cells.resting	128	-0.0877	6.46e-36	0.0877
B.cells.memory	127	-0.0876	7.78e-36	0.0876
B.cells.memory	27	0.0875	9.73e-36	0.0875
T.cells.CD4.naive	33	0.0875	8.83e-36	0.0875
T.cells.CD4.naive	21	0.0874	1.24e-35	0.0874
Macrophages.M2	63	0.0873377	1.29e-35	0.0873377
Plasma.cells	97	0.0873	1.35e-35	0.0873
Macrophages.M2	11	-0.0872599	1.49e-35	0.0872599
T.cells.CD8	62	-0.0872	1.79e-35	0.0872
Neutrophils	7	-0.08709	2.01e-35	0.08709
Dendritic.cells.activated	104	-0.0870068	2.34e-35	0.0870068
NK.cells.activated	117	-0.087	2.24e-35	0.087
Dendritic.cells.resting	66	0.0868995	2.83e-35	0.0868995
NK.cells.activated	77	-0.0867	4.37e-35	0.0867
Mast.cells.activated	1	0.08663	4.58e-35	0.08663
T.cells.CD8	44	0.0866	4.7e-35	0.0866
Dendritic.cells.activated	100	-0.0864966	5.8e-35	0.0864966
Neutrophils	78	0.0864165	6.69e-35	0.0864165
Dendritic.cells.activated	83	0.086346	7.58e-35	0.086346
T.cells.CD4.naive	120	-0.0863	8.15e-35	0.0863
Dendritic.cells.activated	111	-0.0862132	9.59e-35	0.0862132
Mast.cells.activated	52	-0.0860968	1.18e-34	0.0860968
Mast.cells.resting	69	-0.0860279	1.33e-34	0.0860279
T.cells.CD8	71	0.0859	1.69e-34	0.0859
T.cells.regulatory..Tregs.	120	-0.0859	1.72e-34	0.0859
Dendritic.cells.activated	47	-0.0858176	1.93e-34	0.0858176
Plasma.cells	107	-0.0858	1.84e-34	0.0858
T.cells.CD8	41	0.0857	2.19e-34	0.0857
T.cells.CD4.memory.resting	51	-0.0856	3.03e-34	0.0856
Dendritic.cells.resting	80	-0.0855844	2.91e-34	0.0855844
Mast.cells.activated	37	-0.0855002	3.38e-34	0.0855002
T.cells.CD4.naive	132	0.0854	3.95e-34	0.0854
T.cells.CD8	48	0.0853	5.12e-34	0.0853
NK.cells.resting	29	-0.0853	5.15e-34	0.0853
Macrophages.M0	79	-0.0852	5.71e-34	0.0852
T.cells.CD4.memory.activated	126	0.0851	6.33e-34	0.0851
T.cells.follicular.helper	80	0.0851	6.39e-34	0.0851
Neutrophils	19	0.085089	6.94e-34	0.085089
NK.cells.resting	96	0.0849	1.02e-33	0.0849
T.cells.CD8	35	-0.0848	1.23e-33	0.0848
T.cells.gamma.delta	65	-0.0848	1.25e-33	0.0848
T.cells.follicular.helper	72	-0.0847	1.37e-33	0.0847
B.cells.memory	44	0.0846	1.75e-33	0.0846
Dendritic.cells.activated	56	0.0843645	2.45e-33	0.0843645
T.cells.gamma.delta	82	0.0843	2.81e-33	0.0843
Dendritic.cells.activated	116	0.0842266	3.11e-33	0.0842266
Eosinophils	37	-0.0841632	3.47e-33	0.0841632
Macrophages.M0	16	-0.0841	3.74e-33	0.0841
Monocytes	76	0.084	4.89e-33	0.084
NK.cells.resting	7	-0.0839	5.71e-33	0.0839
Dendritic.cells.activated	94	0.0838602	5.86e-33	0.0838602
Dendritic.cells.activated	55	-0.0838173	6.31e-33	0.0838173
T.cells.CD8	1	0.0838	5.99e-33	0.0838
Macrophages.M0	88	-0.0838	6.18e-33	0.0838
Mast.cells.activated	90	0.0837947	6.56e-33	0.0837947
Neutrophils	118	-0.0837538	7.03e-33	0.0837538
Mast.cells.resting	83	0.0837085	7.61e-33	0.0837085
B.cells.naive	74	0.0836	8.79e-33	0.0836
Plasma.cells	35	0.0836	9.38e-33	0.0836
T.cells.gamma.delta	125	-0.0836	9.85e-33	0.0836
Monocytes	58	-0.0836	8.7e-33	0.0836
Dendritic.cells.activated	62	-0.0834939	1.1e-32	0.0834939
T.cells.CD4.memory.resting	77	-0.0833	1.42e-32	0.0833
Macrophages.M1	104	0.0833	1.45e-32	0.0833
B.cells.memory	63	0.0832	1.92e-32	0.0832
NK.cells.activated	83	-0.0832	1.89e-32	0.0832
T.cells.CD4.naive	50	0.0829	2.88e-32	0.0829
B.cells.naive	103	-0.0824	6.88e-32	0.0824
B.cells.naive	11	0.0822394	9.31e-32	0.0822394
NK.cells.resting	20	0.0822	9.5e-32	0.0822
Dendritic.cells.activated	74	-0.0819034	1.64e-31	0.0819034
NK.cells.activated	75	0.0819	1.72e-31	0.0819
Mast.cells.resting	95	-0.081828	1.86e-31	0.081828
B.cells.memory	132	0.0818	1.83e-31	0.0818
T.cells.CD8	105	0.0818	1.89e-31	0.0818
T.cells.CD4.naive	107	0.0818	1.81e-31	0.0818
Eosinophils	106	0.0817762	2.03e-31	0.0817762
Macrophages.M2	127	0.0817325	2.19e-31	0.0817325
T.cells.regulatory..Tregs.	40	0.0817	2.48e-31	0.0817
Neutrophils	65	-0.0816271	2.61e-31	0.0816271
T.cells.CD4.memory.resting	88	-0.0816	2.58e-31	0.0816
B.cells.naive	115	-0.0815	3.21e-31	0.0815
Mast.cells.activated	66	-0.0814822	3.33e-31	0.0814822
T.cells.gamma.delta	74	0.0814	3.78e-31	0.0814
Macrophages.M0	69	-0.0814	3.81e-31	0.0814
Dendritic.cells.resting	25	-0.0813316	4.28e-31	0.0813316
Neutrophils	57	-0.0813247	4.33e-31	0.0813247
Dendritic.cells.activated	73	-0.081224	5.12e-31	0.081224
Mast.cells.activated	70	0.0812029	5.31e-31	0.0812029
T.cells.CD8	112	-0.0811	6.74e-31	0.0811
T.cells.gamma.delta	84	-0.0811	6.44e-31	0.0811
Monocytes	130	-0.081	7.78e-31	0.081
Eosinophils	102	0.0809762	7.74e-31	0.0809762
Dendritic.cells.resting	63	0.0809053	8.71e-31	0.0809053
T.cells.follicular.helper	25	0.0809	8.82e-31	0.0809
NK.cells.resting	44	0.0809	8.36e-31	0.0809
Macrophages.M0	2	-0.0808	1.1e-30	0.0808
Macrophages.M2	39	0.0807785	1.08e-30	0.0807785
Dendritic.cells.activated	4	0.0807526	1.12e-30	0.0807526
Neutrophils	114	-0.0807521	1.12e-30	0.0807521
NK.cells.resting	71	0.0807	1.19e-30	0.0807
Plasma.cells	60	0.0806	1.51e-30	0.0806
NK.cells.resting	50	0.0806	1.36e-30	0.0806
Neutrophils	53	-0.0805068	1.69e-30	0.0805068
T.cells.CD4.memory.resting	6	0.0803	2.47e-30	0.0803
Mast.cells.activated	35	0.0801086	3.25e-30	0.0801086
T.cells.CD4.memory.resting	25	-0.0801	3.05e-30	0.0801
T.cells.gamma.delta	130	0.0799	4.87e-30	0.0799
T.cells.CD4.naive	57	0.0798	5.43e-30	0.0798
B.cells.naive	17	-0.0797552	5.81e-30	0.0797552
Plasma.cells	20	0.0797	6.09e-30	0.0797
Plasma.cells	120	0.0797	5.92e-30	0.0797
T.cells.CD4.memory.activated	69	0.0797	6.64e-30	0.0797
T.cells.CD4.memory.activated	71	-0.0795	9.05e-30	0.0795
B.cells.memory	38	-0.0789	2.43e-29	0.0789
Plasma.cells	84	0.0789	2.49e-29	0.0789
Neutrophils	34	-0.0787731	2.88e-29	0.0787731
Mast.cells.activated	101	0.0787622	2.93e-29	0.0787622
Macrophages.M2	99	-0.0787528	2.97e-29	0.0787528
Dendritic.cells.activated	114	0.0787358	3.06e-29	0.0787358
B.cells.memory	85	-0.0786	3.96e-29	0.0786
Neutrophils	122	-0.0784638	4.74e-29	0.0784638
Mast.cells.resting	59	-0.0780199	9.69e-29	0.0780199
Monocytes	16	0.078	1.05e-28	0.078
Dendritic.cells.activated	34	-0.0779078	1.16e-28	0.0779078
T.cells.follicular.helper	40	0.0779	1.16e-28	0.0779
T.cells.gamma.delta	29	0.0779	1.21e-28	0.0779
T.cells.CD4.naive	115	0.0777	1.53e-28	0.0777
T.cells.gamma.delta	58	-0.0776	1.82e-28	0.0776
Mast.cells.activated	15	-0.0775342	2.11e-28	0.0775342
T.cells.CD8	130	-0.0775	2.41e-28	0.0775
T.cells.CD4.memory.activated	38	-0.0775	2.26e-28	0.0775
Mast.cells.activated	9	0.0774635	2.36e-28	0.0774635
B.cells.naive	30	-0.0774	2.5e-28	0.0774
Neutrophils	132	-0.077366	2.75e-28	0.077366
Mast.cells.activated	116	0.077318	2.97e-28	0.077318
T.cells.gamma.delta	127	0.0773	3.18e-28	0.0773
T.cells.CD4.naive	1	0.0772	3.44e-28	0.0772
T.cells.CD4.memory.activated	64	0.0772	3.86e-28	0.0772
Macrophages.M2	10	0.0771054	4.16e-28	0.0771054
Macrophages.M1	117	-0.0769	5.83e-28	0.0769
Macrophages.M0	78	-0.0768	6.49e-28	0.0768
T.cells.follicular.helper	33	0.0767	7.98e-28	0.0767
Mast.cells.resting	108	-0.0766529	8.51e-28	0.0766529
Mast.cells.resting	128	-0.0765954	9.31e-28	0.0765954
Mast.cells.resting	125	-0.076586	9.45e-28	0.076586
B.cells.naive	112	0.0765	1.15e-27	0.0765
Neutrophils	103	0.0762409	1.62e-27	0.0762409
Mast.cells.resting	53	0.0762183	1.68e-27	0.0762183
Mast.cells.resting	62	-0.0758615	2.94e-27	0.0758615
Macrophages.M2	102	0.075817	3.15e-27	0.075817
T.cells.CD4.memory.activated	130	0.0758	3.05e-27	0.0758
Macrophages.M2	96	-0.0757701	3.39e-27	0.0757701
T.cells.CD4.memory.resting	132	0.0756	4.31e-27	0.0756
Dendritic.cells.resting	44	-0.0755717	4.62e-27	0.0755717
Neutrophils	117	0.0755066	5.11e-27	0.0755066
Dendritic.cells.resting	16	-0.0754878	5.26e-27	0.0754878
Eosinophils	101	-0.0754695	5.41e-27	0.0754695
Dendritic.cells.activated	21	0.0754171	5.87e-27	0.0754171
Mast.cells.resting	106	-0.0754065	5.96e-27	0.0754065
T.cells.CD4.naive	93	-0.0754	5.61e-27	0.0754
T.cells.CD4.memory.resting	97	0.0754	5.58e-27	0.0754
T.cells.CD8	36	0.0753	7.19e-27	0.0753
T.cells.CD4.naive	80	0.0753	6.67e-27	0.0753
NK.cells.resting	103	0.0753	7.28e-27	0.0753
Macrophages.M1	99	-0.0753	6.71e-27	0.0753
Neutrophils	99	-0.0752509	7.59e-27	0.0752509
NK.cells.activated	39	0.0752	8.73e-27	0.0752
Dendritic.cells.resting	46	0.075198	8.23e-27	0.075198
Eosinophils	38	-0.0751926	8.3e-27	0.0751926
T.cells.CD8	63	0.0751	9.21e-27	0.0751
T.cells.CD4.naive	92	0.0751	9.41e-27	0.0751
Neutrophils	110	0.0750937	9.68e-27	0.0750937
Macrophages.M2	79	-0.0750761	9.94e-27	0.0750761
T.cells.CD4.memory.resting	7	-0.075	1.14e-26	0.075
T.cells.CD4.memory.activated	127	-0.0749	1.22e-26	0.0749
T.cells.CD8	92	-0.0748	1.47e-26	0.0748
Macrophages.M0	107	-0.0746	1.95e-26	0.0746
B.cells.memory	130	-0.0745	2.44e-26	0.0745
NK.cells.activated	84	-0.0745	2.55e-26	0.0745
T.cells.CD8	66	-0.074	5.03e-26	0.074
Macrophages.M0	21	0.074	5.38e-26	0.074
Mast.cells.resting	111	-0.0739025	6e-26	0.0739025
T.cells.CD8	46	-0.0739	5.74e-26	0.0739
Dendritic.cells.activated	41	0.0738606	6.39e-26	0.0738606
Neutrophils	102	0.0737214	7.89e-26	0.0737214
T.cells.CD4.naive	109	0.0737	8.67e-26	0.0737
T.cells.regulatory..Tregs.	43	0.0737	8.35e-26	0.0737
T.cells.gamma.delta	111	-0.0735	1.06e-25	0.0735
T.cells.gamma.delta	48	-0.0734	1.19e-25	0.0734
Mast.cells.resting	103	0.0733868	1.31e-25	0.0733868
NK.cells.activated	79	0.0733	1.48e-25	0.0733
Macrophages.M0	44	-0.0733	1.55e-25	0.0733
B.cells.naive	119	-0.0731	2.16e-25	0.0731
Dendritic.cells.resting	42	0.07309	2.05e-25	0.07309
Macrophages.M2	20	0.0728843	2.79e-25	0.0728843
Neutrophils	104	-0.0727977	3.17e-25	0.0727977
T.cells.CD4.memory.activated	16	-0.0726	4.43e-25	0.0726
Dendritic.cells.activated	20	-0.072559	4.53e-25	0.072559
T.cells.regulatory..Tregs.	128	0.0725	5.04e-25	0.0725
T.cells.CD8	94	0.0724	5.8e-25	0.0724
T.cells.CD4.naive	117	0.0723	6.38e-25	0.0723
T.cells.regulatory..Tregs.	85	0.0723	6.58e-25	0.0723
Eosinophils	9	0.0722928	6.73e-25	0.0722928
Dendritic.cells.resting	94	-0.0722858	6.8e-25	0.0722858
Mast.cells.activated	45	-0.0722217	7.48e-25	0.0722217
Plasma.cells	111	-0.0722	7.23e-25	0.0722
Macrophages.M2	33	-0.0721255	8.63e-25	0.0721255
T.cells.follicular.helper	63	0.0721	8.98e-25	0.0721
T.cells.CD4.memory.resting	85	-0.072	1.07e-24	0.072
Macrophages.M0	119	-0.0719	1.22e-24	0.0719
B.cells.naive	61	0.0718	1.34e-24	0.0718
T.cells.CD4.memory.activated	66	0.0718	1.3e-24	0.0718
Dendritic.cells.activated	59	-0.0717565	1.49e-24	0.0717565
B.cells.memory	98	0.0715	2.06e-24	0.0715
Plasma.cells	132	-0.0715	2.18e-24	0.0715
NK.cells.activated	41	-0.0715	2.25e-24	0.0715
Macrophages.M0	75	0.0714	2.52e-24	0.0714
Dendritic.cells.activated	51	0.0712862	2.98e-24	0.0712862
T.cells.gamma.delta	18	0.0712	3.46e-24	0.0712
Dendritic.cells.activated	9	-0.0710434	4.24e-24	0.0710434
Dendritic.cells.activated	92	0.071019	4.4e-24	0.071019
Mast.cells.resting	31	0.0710036	4.5e-24	0.0710036
Plasma.cells	73	0.071	4.85e-24	0.071
NK.cells.activated	62	0.071	4.29e-24	0.071
Eosinophils	31	0.0708414	5.7e-24	0.0708414
T.cells.gamma.delta	3	-0.0708	6.23e-24	0.0708
Dendritic.cells.activated	57	0.0707496	6.51e-24	0.0707496
B.cells.naive	51	0.0707	7.41e-24	0.0707
NK.cells.resting	43	0.0705	8.86e-24	0.0705
Macrophages.M0	132	0.0705	9.02e-24	0.0705
Plasma.cells	102	0.0704	1.07e-23	0.0704
Monocytes	33	0.0704	1.16e-23	0.0704
T.cells.gamma.delta	70	-0.07	2.04e-23	0.07
B.cells.naive	98	-0.0699627	2.03e-23	0.0699627
Dendritic.cells.resting	67	0.0699583	2.05e-23	0.0699583
T.cells.CD4.memory.resting	16	-0.0699	2.37e-23	0.0699
T.cells.CD4.naive	104	-0.0698	2.57e-23	0.0698
T.cells.CD8	6	-0.0697	3.04e-23	0.0697
Dendritic.cells.resting	131	0.0696412	3.23e-23	0.0696412
B.cells.naive	77	0.0696108	3.37e-23	0.0696108
T.cells.CD4.naive	125	0.0696	3.34e-23	0.0696
NK.cells.resting	22	0.0694	4.83e-23	0.0694
T.cells.gamma.delta	39	0.0693	5.06e-23	0.0693
NK.cells.resting	76	0.0692	5.74e-23	0.0692
T.cells.follicular.helper	107	-0.0691	6.74e-23	0.0691
T.cells.regulatory..Tregs.	25	-0.0691	6.51e-23	0.0691
T.cells.regulatory..Tregs.	48	-0.0691	6.53e-23	0.0691
Mast.cells.resting	66	-0.0690753	7.23e-23	0.0690753
T.cells.regulatory..Tregs.	94	0.069	8.15e-23	0.069
Mast.cells.activated	88	-0.0688178	1.04e-22	0.0688178
T.cells.regulatory..Tregs.	18	-0.0688	1.07e-22	0.0688
T.cells.CD4.memory.resting	66	0.0686	1.37e-22	0.0686
T.cells.gamma.delta	73	0.0686	1.37e-22	0.0686
NK.cells.activated	113	-0.0685	1.63e-22	0.0685
Plasma.cells	59	0.0684	1.79e-22	0.0684
T.cells.follicular.helper	92	-0.0683	2.11e-22	0.0683
NK.cells.activated	88	-0.0683	2.17e-22	0.0683
Mast.cells.resting	36	-0.0682659	2.27e-22	0.0682659
Mast.cells.activated	25	0.0682553	2.3e-22	0.0682553
NK.cells.activated	104	0.0682	2.48e-22	0.0682
T.cells.CD4.naive	38	-0.0681	3e-22	0.0681
T.cells.CD4.naive	44	0.0681	2.87e-22	0.0681
B.cells.naive	54	-0.068	3.5e-22	0.068
Macrophages.M1	79	-0.0677	4.95e-22	0.0677
B.cells.memory	45	0.0676	5.73e-22	0.0676
Mast.cells.resting	30	-0.0674771	6.82e-22	0.0674771
T.cells.follicular.helper	17	0.0674	7.38e-22	0.0674
T.cells.CD4.memory.activated	57	-0.0671	1.11e-21	0.0671
Dendritic.cells.activated	99	0.0670225	1.28e-21	0.0670225
Macrophages.M2	111	0.0669832	1.35e-21	0.0669832
T.cells.gamma.delta	87	0.0669	1.58e-21	0.0669
Dendritic.cells.resting	81	0.0668553	1.61e-21	0.0668553
T.cells.follicular.helper	57	-0.0668	1.71e-21	0.0668
NK.cells.activated	33	-0.0668	1.75e-21	0.0668
Monocytes	43	-0.0668	1.67e-21	0.0668
Macrophages.M2	103	-0.0667899	1.76e-21	0.0667899
Mast.cells.resting	24	-0.0667001	1.99e-21	0.0667001
T.cells.gamma.delta	121	-0.0667	2.02e-21	0.0667
Dendritic.cells.resting	117	-0.0666865	2.03e-21	0.0666865
Neutrophils	119	0.0666813	2.05e-21	0.0666813
Dendritic.cells.activated	6	0.0666349	2.18e-21	0.0666349
Mast.cells.activated	38	0.0665755	2.37e-21	0.0665755
B.cells.naive	20	0.0665752	2.37e-21	0.0665752
B.cells.naive	18	-0.0665125	2.58e-21	0.0665125
T.cells.CD4.naive	19	0.0665	2.8e-21	0.0665
Macrophages.M2	30	-0.0664864	2.67e-21	0.0664864
B.cells.naive	12	-0.0664859	2.67e-21	0.0664859
Dendritic.cells.activated	49	0.0664633	2.76e-21	0.0664633
Plasma.cells	131	-0.0662	4.11e-21	0.0662
T.cells.CD8	113	0.0662	3.95e-21	0.0662
T.cells.CD8	95	-0.0661	4.81e-21	0.0661
T.cells.CD4.naive	96	-0.066	5.14e-21	0.066
T.cells.follicular.helper	91	0.066	4.93e-21	0.066
Eosinophils	124	0.0658473	6.38e-21	0.0658473
Neutrophils	87	0.0657611	7.17e-21	0.0657611
B.cells.naive	84	-0.0657	8.19e-21	0.0657
T.cells.gamma.delta	44	-0.0657	7.86e-21	0.0657
Dendritic.cells.activated	44	0.0656546	8.28e-21	0.0656546
B.cells.naive	65	-0.0656	8.5e-21	0.0656
T.cells.CD4.naive	48	0.0656	8.84e-21	0.0656
T.cells.CD4.naive	75	-0.0656	8.65e-21	0.0656
T.cells.gamma.delta	75	0.0656	9.02e-21	0.0656
Mast.cells.resting	131	0.0655439	9.61e-21	0.0655439
NK.cells.activated	13	0.0652	1.56e-20	0.0652
T.cells.regulatory..Tregs.	121	0.0649	2.2e-20	0.0649
T.cells.gamma.delta	116	-0.0649	2.16e-20	0.0649
NK.cells.resting	98	0.0649	2.19e-20	0.0649
T.cells.CD4.memory.activated	14	-0.0648	2.45e-20	0.0648
Macrophages.M0	47	-0.0648	2.48e-20	0.0648
T.cells.regulatory..Tregs.	122	0.0647	3.06e-20	0.0647
Eosinophils	24	-0.0646225	3.3e-20	0.0646225
T.cells.CD8	91	-0.0646	3.33e-20	0.0646
T.cells.gamma.delta	113	-0.0646	3.33e-20	0.0646
Mast.cells.activated	95	-0.0645868	3.46e-20	0.0645868
Macrophages.M1	16	-0.0645	3.94e-20	0.0645
Mast.cells.resting	13	0.0644261	4.29e-20	0.0644261
T.cells.CD8	77	0.0644	4.35e-20	0.0644
T.cells.CD4.naive	20	0.0644	4.63e-20	0.0644
Macrophages.M1	42	0.0642	5.78e-20	0.0642
Mast.cells.resting	32	-0.0641975	5.8e-20	0.0641975
T.cells.CD4.memory.activated	129	0.0641	6.3e-20	0.0641
T.cells.gamma.delta	1	-0.0641	6.7e-20	0.0641
NK.cells.activated	22	-0.0641	6.21e-20	0.0641
Dendritic.cells.resting	33	-0.0640254	7.28e-20	0.0640254
Dendritic.cells.resting	38	-0.0639904	7.63e-20	0.0639904
Neutrophils	24	0.0639817	7.71e-20	0.0639817
Eosinophils	27	0.0639526	8.02e-20	0.0639526
Neutrophils	69	-0.0639227	8.34e-20	0.0639227
Mast.cells.activated	82	-0.06391	8.48e-20	0.06391
T.cells.CD4.naive	79	0.0639	8.32e-20	0.0639
T.cells.regulatory..Tregs.	39	-0.0638	9.39e-20	0.0638
NK.cells.resting	120	0.0638	1.03e-19	0.0638
Macrophages.M0	104	0.0637	1.11e-19	0.0637
Eosinophils	42	-0.0636476	1.2e-19	0.0636476
T.cells.CD4.naive	67	0.0636	1.22e-19	0.0636
B.cells.naive	53	0.0634	1.61e-19	0.0634
T.cells.CD4.memory.activated	80	0.0634	1.66e-19	0.0634
Monocytes	122	0.0634	1.59e-19	0.0634
NK.cells.resting	53	0.0633	1.84e-19	0.0633
T.cells.CD4.memory.resting	63	0.0632	2.22e-19	0.0632
Monocytes	93	-0.0632	2.14e-19	0.0632
Mast.cells.activated	74	-0.0631941	2.16e-19	0.0631941
Mast.cells.activated	78	-0.0631863	2.19e-19	0.0631863
Dendritic.cells.activated	87	-0.0631518	2.29e-19	0.0631518
T.cells.regulatory..Tregs.	50	0.0629	3.02e-19	0.0629
Monocytes	97	0.0629	3.3e-19	0.0629
B.cells.memory	13	-0.0626	4.83e-19	0.0626
T.cells.CD4.naive	34	-0.0624	5.69e-19	0.0624
Macrophages.M2	56	0.0623814	6.19e-19	0.0623814
B.cells.memory	46	-0.0623	7.08e-19	0.0623
Monocytes	6	-0.0623	6.73e-19	0.0623
Dendritic.cells.activated	48	0.0622274	7.54e-19	0.0622274
Plasma.cells	112	0.0622	7.4e-19	0.0622
T.cells.gamma.delta	13	0.0622	7.49e-19	0.0622
Mast.cells.activated	48	0.0621789	8.02e-19	0.0621789
Dendritic.cells.resting	132	-0.0621124	8.73e-19	0.0621124
B.cells.naive	75	0.0621	8.4e-19	0.0621
B.cells.memory	122	0.0621	8.69e-19	0.0621
Macrophages.M2	41	-0.0620689	9.23e-19	0.0620689
T.cells.CD4.memory.activated	40	0.062	1e-18	0.062
T.cells.CD4.memory.resting	11	-0.0619	1.1e-18	0.0619
NK.cells.resting	4	0.0619	1.13e-18	0.0619
NK.cells.resting	39	-0.0619	1.16e-18	0.0619
Neutrophils	129	-0.0618888	1.16e-18	0.0618888
T.cells.follicular.helper	131	0.0618	1.31e-18	0.0618
T.cells.CD4.naive	60	-0.0617	1.53e-18	0.0617
T.cells.gamma.delta	36	-0.0617	1.52e-18	0.0617
Macrophages.M0	12	-0.0617	1.45e-18	0.0617
NK.cells.activated	25	0.0615	1.83e-18	0.0615
Plasma.cells	71	-0.0613	2.32e-18	0.0613
Macrophages.M1	132	0.0613	2.45e-18	0.0613
Mast.cells.resting	114	-0.061295	2.47e-18	0.061295
Mast.cells.resting	85	-0.0612787	2.52e-18	0.0612787
T.cells.gamma.delta	77	-0.0612	2.75e-18	0.0612
Macrophages.M1	53	-0.0612	2.71e-18	0.0612
Dendritic.cells.activated	35	-0.061179	2.86e-18	0.061179
Mast.cells.resting	15	0.0611545	2.95e-18	0.0611545
Plasma.cells	90	0.0611	3.15e-18	0.0611
T.cells.gamma.delta	15	0.0611	2.97e-18	0.0611
NK.cells.resting	16	0.0611	3.07e-18	0.0611
T.cells.CD4.memory.resting	20	0.0609	4.29e-18	0.0609
T.cells.follicular.helper	76	-0.0609	3.87e-18	0.0609
Macrophages.M1	120	0.0608128	4.53e-18	0.0608128
T.cells.regulatory..Tregs.	52	0.0605	6.67e-18	0.0605
[truncated: 905 more rows]

## Sheet: 02 - TCGA mTC-immune frac corrs
IMMUNE_CELLTYPE	mTC	Spearman Correlation	PValue	Absolute Correlation
Macrophages.M1	44	0.665033	0	0.665033
Macrophages.M1	7	0.661334	0	0.661334
Macrophages.M2	1	-0.652433	0	0.652433
Macrophages.M2	67	-0.629932	0	0.629932
Macrophages.M2	42	0.629377	0	0.629377
Macrophages.M2	4	-0.613473	0	0.613473
T.cells.CD8	7	0.61	0	0.61
Macrophages.M2	7	0.606612	0	0.606612
Macrophages.M1	4	-0.593272	0	0.593272
T.cells.CD8	34	-0.584	0	0.584
Macrophages.M2	117	0.568256	0	0.568256
Macrophages.M1	77	0.550163	0	0.550163
Macrophages.M2	34	-0.530413	0	0.530413
T.cells.CD4.memory.resting	7	0.524	0	0.524
T.cells.follicular.helper	44	0.52	0	0.52
T.cells.follicular.helper	7	0.519	0	0.519
Macrophages.M1	34	-0.518962	0	0.518962
T.cells.CD4.memory.resting	4	-0.514	0	0.514
Macrophages.M1	65	0.512663	0	0.512663
T.cells.CD8	77	0.499	0	0.499
T.cells.CD4.memory.resting	34	-0.495	0	0.495
T.cells.regulatory..Tregs.	34	-0.491	0	0.491
T.cells.CD4.memory.resting	1	-0.487	0	0.487
T.cells.regulatory..Tregs.	7	0.466	0	0.466
Macrophages.M2	44	0.453717	0	0.453717
T.cells.follicular.helper	34	-0.44	0	0.44
T.cells.regulatory..Tregs.	44	0.433	0	0.433
Macrophages.M1	1	-0.430157	0	0.430157
T.cells.regulatory..Tregs.	77	0.429	0	0.429
Macrophages.M2	77	0.422553	0	0.422553
Macrophages.M0	120	0.418436	0	0.418436
T.cells.CD4.memory.resting	43	0.417	0	0.417
T.cells.CD4.memory.resting	44	0.417	0	0.417
B.cells.naive	7	0.413	0	0.413
Macrophages.M0	44	0.41037	0	0.41037
T.cells.CD8	44	0.41	0	0.41
B.cells.naive	34	-0.407	0	0.407
T.cells.CD4.memory.resting	67	-0.407	0	0.407
Macrophages.M2	43	0.406968	0	0.406968
Macrophages.M1	42	0.406007	0	0.406007
T.cells.CD4.memory.activated	44	0.406	0	0.406
T.cells.CD8	43	0.401	0	0.401
Macrophages.M1	43	0.397629	0	0.397629
NK.cells.resting	7	0.396306	0	0.396306
T.cells.follicular.helper	120	0.394	0	0.394
NK.cells.resting	34	-0.391322	0	0.391322
T.cells.CD4.memory.activated	7	0.389	0	0.389
T.cells.regulatory..Tregs.	39	-0.387	0	0.387
T.cells.CD8	4	-0.385	0	0.385
Macrophages.M0	9	-0.384477	0	0.384477
Dendritic.cells.activated	125	-0.3826	0	0.3826
Macrophages.M0	45	-0.380559	0	0.380559
Macrophages.M2	65	0.380056	0	0.380056
T.cells.CD4.memory.resting	65	0.378	0	0.378
NK.cells.resting	44	0.375189	0	0.375189
Macrophages.M2	100	0.374566	0	0.374566
T.cells.regulatory..Tregs.	9	-0.37	0	0.37
T.cells.follicular.helper	144	0.368	0	0.368
B.cells.naive	43	0.367	0	0.367
T.cells.regulatory..Tregs.	4	-0.366	0	0.366
T.cells.follicular.helper	4	-0.365	0	0.365
Mast.cells.resting	67	-0.361997	0	0.361997
T.cells.CD8	42	0.36	0	0.36
T.cells.regulatory..Tregs.	65	0.358	0	0.358
Macrophages.M1	67	-0.35676	4.15015142506647e-322	0.35676
Mast.cells.resting	7	0.356708	5.23709584591721e-322	0.356708
Monocytes	67	-0.355108	6.07216560051809e-319	0.355108
T.cells.CD8	113	0.355	1.12259619785465e-318	0.355
T.cells.follicular.helper	77	0.355	5.00033958843009e-319	0.355
Macrophages.M0	144	0.352956	7.55521078946786e-315	0.352956
Macrophages.M0	39	-0.351538	3.61831898723011e-312	0.351538
NK.cells.resting	4	-0.350686	1.45121352045477e-310	0.350686
Macrophages.M0	131	0.350579	2.30793879797912e-310	0.350579
Macrophages.M0	52	-0.350521	2.96434363648208e-310	0.350521
T.cells.CD8	117	0.35	0	0.35
Macrophages.M0	29	-0.349554	0	0.349554
T.cells.CD4.memory.activated	4	-0.349	2.46e-308	0.349
Macrophages.M0	70	-0.348608	1.13e-306	0.348608
T.cells.CD4.memory.resting	77	0.348	1.86e-305	0.348
T.cells.CD8	1	-0.347	3.99e-304	0.347
Mast.cells.resting	117	0.34613	4.5e-302	0.34613
Mast.cells.resting	1	-0.345748	2.28e-301	0.345748
T.cells.follicular.helper	39	-0.345	9.19e-300	0.345
T.cells.follicular.helper	65	0.344	9.48e-299	0.344
B.cells.naive	4	-0.343	6.64e-296	0.343
Monocytes	34	-0.341958	2.02e-294	0.341958
Macrophages.M0	142	-0.339328	1.17e-289	0.339328
Macrophages.M2	9	-0.337475	2.5e-286	0.337475
T.cells.follicular.helper	43	0.337	3.09e-286	0.337
T.cells.CD4.memory.resting	78	0.336	1.84e-284	0.336
T.cells.follicular.helper	142	-0.336	2.34e-284	0.336
T.cells.CD4.memory.resting	42	0.335	1.44e-281	0.335
NK.cells.resting	29	-0.334241	1.42e-280	0.334241
NK.cells.resting	1	-0.334045	3.16e-280	0.334045
NK.cells.resting	43	0.333213	9.26e-279	0.333213
Macrophages.M0	58	0.330823	1.44e-274	0.330823
T.cells.regulatory..Tregs.	120	0.33	7.4e-273	0.33
Monocytes	1	-0.328866	3.66e-271	0.328866
Macrophages.M0	4	-0.324998	1.66e-264	0.324998
T.cells.CD4.memory.activated	120	0.324	5e-262	0.324
Macrophages.M1	117	0.323198	1.92e-261	0.323198
T.cells.regulatory..Tregs.	43	0.321	1.91e-257	0.321
NK.cells.resting	120	0.319336	6.12e-255	0.319336
Macrophages.M1	120	0.316418	4.34e-250	0.316418
NK.cells.resting	78	0.314487	6.54e-247	0.314487
Mast.cells.resting	34	-0.313504	2.66e-245	0.313504
T.cells.CD4.memory.resting	101	0.311	9.93e-242	0.311
Macrophages.M0	99	-0.309912	1.8e-239	0.309912
T.cells.follicular.helper	60	0.308	1.03e-235	0.308
T.cells.regulatory..Tregs.	142	-0.307	4.35e-234	0.307
Mast.cells.resting	4	-0.305501	2.02e-232	0.305501
T.cells.CD4.memory.activated	144	0.305	7.46e-232	0.305
Macrophages.M2	78	0.30398	5.08e-230	0.30398
Monocytes	7	0.303018	1.65e-228	0.303018
T.cells.CD8	67	-0.299	6.51e-223	0.299
T.cells.regulatory..Tregs.	42	0.299	5.24e-222	0.299
NK.cells.resting	144	0.298111	6.93e-221	0.298111
Macrophages.M1	144	0.296248	4.96e-218	0.296248
T.cells.CD8	65	0.295	1.04e-216	0.295
T.cells.CD4.memory.resting	70	-0.295	5.04e-216	0.295
Macrophages.M0	122	-0.293709	3.56e-214	0.293709
Macrophages.M0	68	0.29244	2.92e-212	0.29244
T.cells.follicular.helper	99	-0.292	3.55e-212	0.292
Macrophages.M2	70	-0.291966	1.51e-211	0.291966
Macrophages.M1	113	0.288292	4.46e-206	0.288292
Dendritic.cells.activated	126	-0.286083	7.94e-203	0.286083
T.cells.follicular.helper	18	0.285	1.76e-201	0.285
T.cells.regulatory..Tregs.	1	-0.285	1.61e-201	0.285
T.cells.CD4.memory.resting	94	0.284	1.08e-199	0.284
Mast.cells.resting	42	0.283939	1.07e-199	0.283939
T.cells.CD4.memory.activated	34	-0.282	4.73e-197	0.282
Macrophages.M1	78	0.281322	6.4e-196	0.281322
T.cells.CD4.memory.activated	43	0.281	1.05e-195	0.281
T.cells.follicular.helper	52	-0.28	8.26e-194	0.28
Monocytes	42	0.278284	1.39e-191	0.278284
Monocytes	43	0.277202	4.73e-190	0.277202
T.cells.CD4.memory.resting	117	0.276	1.14e-188	0.276
T.cells.regulatory..Tregs.	74	-0.276	4.4e-188	0.276
Macrophages.M0	87	-0.274887	8.45e-187	0.274887
B.cells.naive	1	-0.273	6.16e-184	0.273
Macrophages.M1	9	-0.269439	2.87e-179	0.269439
T.cells.follicular.helper	45	-0.268	6.23e-177	0.268
T.cells.follicular.helper	108	0.268	2.73e-177	0.268
T.cells.regulatory..Tregs.	144	0.267	1.43e-175	0.267
Dendritic.cells.activated	124	0.266569	2.26e-175	0.266569
T.cells.regulatory..Tregs.	87	-0.266	8.64e-175	0.266
Mast.cells.resting	32	0.265789	2.54e-174	0.265789
T.cells.CD4.memory.activated	45	-0.265	4.27e-173	0.265
T.cells.follicular.helper	9	-0.264	1.65e-172	0.264
NK.cells.resting	148	0.263244	6.44e-171	0.263244
T.cells.CD8	39	-0.263	3.35e-171	0.263
T.cells.follicular.helper	3	-0.263	8.7e-171	0.263
T.cells.regulatory..Tregs.	117	0.263	1.43e-170	0.263
T.cells.CD4.memory.resting	47	-0.262	4.12e-169	0.262
T.cells.follicular.helper	29	-0.262	6.96e-170	0.262
NK.cells.resting	77	0.261895	3.97e-169	0.261895
T.cells.follicular.helper	87	-0.261	3.81e-168	0.261
T.cells.follicular.helper	12	-0.261	1.06e-167	0.261
NK.cells.resting	65	0.260866	9.03e-168	0.260866
Macrophages.M0	109	-0.26081	1.07e-167	0.26081
Macrophages.M0	53	0.259749	2.65e-166	0.259749
T.cells.follicular.helper	119	0.257	1.65e-162	0.257
T.cells.follicular.helper	26	-0.257	3.13e-163	0.257
Macrophages.M0	124	0.256782	1.92e-162	0.256782
T.cells.regulatory..Tregs.	29	-0.256	1.28e-161	0.256
Macrophages.M0	7	0.255398	1.17e-160	0.255398
Macrophages.M0	33	-0.255364	1.29e-160	0.255364
T.cells.CD4.memory.activated	29	-0.255	1.02e-160	0.255
Macrophages.M1	142	-0.253077	1.08e-157	0.253077
T.cells.CD4.memory.activated	134	0.252	1.81e-156	0.252
T.cells.CD4.memory.activated	77	0.251	5.69e-155	0.251
T.cells.CD4.memory.resting	28	0.25	3.27e-153	0.25
T.cells.follicular.helper	86	-0.25	4.87e-154	0.25
T.cells.CD4.memory.resting	48	0.249	1.54e-152	0.249
Monocytes	117	0.248944	1.75e-152	0.248944
Monocytes	45	0.248793	2.69e-152	0.248793
T.cells.CD4.memory.activated	148	0.248	8.07e-151	0.248
Macrophages.M0	60	0.247548	9.54e-151	0.247548
B.cells.naive	44	0.246	2.98e-148	0.246
T.cells.regulatory..Tregs.	16	0.245	4.18e-148	0.245
Macrophages.M0	126	-0.244369	7.83e-147	0.244369
Macrophages.M0	12	-0.243793	3.95e-146	0.243793
Neutrophils	1	-0.243376	1.27e-145	0.243376
T.cells.CD4.memory.resting	90	-0.243	1.24e-145	0.243
Mast.cells.resting	43	0.242321	2.43e-144	0.242321
T.cells.regulatory..Tregs.	18	0.242	6.44e-144	0.242
T.cells.CD4.memory.activated	1	-0.241	1.62e-142	0.241
T.cells.CD4.memory.activated	33	-0.241	3.28e-142	0.241
Dendritic.cells.activated	48	0.240957	1.08e-142	0.240957
Macrophages.M2	47	-0.240441	4.49e-142	0.240441
NK.cells.resting	67	-0.238019	3.49e-139	0.238019
B.cells.naive	78	0.238	1.29e-139	0.238
T.cells.CD8	9	-0.238	4.38e-139	0.238
NK.cells.resting	45	-0.237811	6.17e-139	0.237811
Macrophages.M2	146	-0.237419	1.8e-138	0.237419
Mast.cells.resting	65	0.237397	1.91e-138	0.237397
T.cells.CD4.memory.resting	26	-0.237	1.53e-138	0.237
T.cells.CD8	107	0.236	2.47e-136	0.236
T.cells.regulatory..Tregs.	67	-0.236	1.65e-136	0.236
B.cells.naive	32	0.235	2.78e-135	0.235
T.cells.CD4.memory.resting	81	-0.234	8.11e-135	0.234
T.cells.CD4.memory.activated	113	0.234	3.7e-134	0.234
Macrophages.M0	129	0.233777	3.38e-134	0.233777
NK.cells.resting	42	0.233003	2.68e-133	0.233003
T.cells.regulatory..Tregs.	68	0.233	9.68e-134	0.233
Macrophages.M0	65	0.232481	1.07e-132	0.232481
Dendritic.cells.activated	58	0.232307	1.71e-132	0.232307
T.cells.follicular.helper	16	0.232	6.59e-132	0.232
Macrophages.M2	131	0.231519	1.38e-131	0.231519
T.cells.follicular.helper	24	0.23	1.57e-129	0.23
T.cells.regulatory..Tregs.	45	-0.23	2.82e-129	0.23
Dendritic.cells.activated	90	-0.229701	1.67e-129	0.229701
Macrophages.M0	24	0.229463	3.13e-129	0.229463
T.cells.CD4.memory.resting	100	0.229	2.1e-128	0.229
Mast.cells.resting	77	0.22853	3.6e-128	0.22853
T.cells.regulatory..Tregs.	73	0.228	3.5e-127	0.228
T.cells.regulatory..Tregs.	109	-0.228	2.81e-127	0.228
Macrophages.M1	86	-0.227783	2.52e-127	0.227783
NK.cells.resting	125	-0.227646	3.61e-127	0.227646
NK.cells.resting	87	-0.227442	6.13e-127	0.227442
Macrophages.M0	18	0.227342	7.95e-127	0.227342
T.cells.CD4.memory.activated	78	0.227	6.24e-127	0.227
T.cells.regulatory..Tregs.	113	0.227	4.33e-126	0.227
Mast.cells.activated	112	0.226987	1.99e-126	0.226987
NK.cells.resting	104	-0.225987	2.65e-125	0.225987
Dendritic.cells.activated	65	0.225029	3.12e-124	0.225029
T.cells.CD4.memory.activated	145	0.225	2.43e-124	0.225
T.cells.regulatory..Tregs.	131	0.225	1.04e-123	0.225
Macrophages.M1	39	-0.22452	1.15e-123	0.22452
Macrophages.M1	12	-0.224287	2.09e-123	0.224287
T.cells.CD4.memory.resting	141	-0.224	1.25e-122	0.224
Macrophages.M1	131	0.223676	9.96e-123	0.223676
Monocytes	32	0.223394	2.04e-122	0.223394
T.cells.follicular.helper	68	0.223	1.88e-122	0.223
T.cells.regulatory..Tregs.	24	0.223	9.15e-122	0.223
Dendritic.cells.activated	80	-0.222941	6.48e-122	0.222941
Dendritic.cells.activated	94	0.222876	7.65e-122	0.222876
T.cells.CD4.memory.resting	143	0.222	6.9e-121	0.222
Dendritic.cells.activated	29	-0.221587	2e-120	0.221587
Macrophages.M0	148	0.221158	5.9e-120	0.221158
T.cells.CD4.memory.resting	132	-0.221	2.9e-120	0.221
T.cells.regulatory..Tregs.	99	-0.221	6.34e-120	0.221
Macrophages.M0	34	-0.220879	1.19e-119	0.220879
NK.cells.resting	142	-0.220453	3.48e-119	0.220453
T.cells.CD4.memory.activated	42	0.22	6.57e-119	0.22
T.cells.CD4.memory.activated	65	0.22	3.28e-118	0.22
T.cells.follicular.helper	1	-0.22	4.97e-119	0.22
Dendritic.cells.activated	106	-0.219209	7.82e-118	0.219209
T.cells.CD4.memory.resting	125	-0.219	7.18e-118	0.219
Monocytes	59	0.218785	2.25e-117	0.218785
Macrophages.M2	32	0.21783	2.41e-116	0.21783
Macrophages.M0	143	0.215962	2.41e-114	0.215962
Mast.cells.activated	45	-0.215702	4.57e-114	0.215702
NK.cells.resting	68	0.215468	8.09e-114	0.215468
T.cells.CD8	142	-0.215	7.76e-114	0.215
T.cells.CD4.memory.resting	29	-0.215	1.74e-113	0.215
T.cells.CD4.memory.activated	124	0.215	1.36e-113	0.215
T.cells.regulatory..Tregs.	90	-0.215	2.24e-113	0.215
Macrophages.M2	48	0.214355	1.23e-112	0.214355
Macrophages.M1	48	0.214109	2.23e-112	0.214109
T.cells.CD8	18	0.214	1.25e-112	0.214
T.cells.follicular.helper	58	0.214	3.12e-112	0.214
Macrophages.M0	125	-0.213482	1.02e-111	0.213482
T.cells.CD4.memory.activated	87	-0.213	4.34e-111	0.213
T.cells.regulatory..Tregs.	52	-0.213	5.21e-111	0.213
Macrophages.M0	74	-0.212838	4.86e-111	0.212838
Macrophages.M1	33	-0.212424	1.32e-110	0.212424
Macrophages.M0	26	-0.21208	3.02e-110	0.21208
T.cells.CD8	74	-0.212	3.84e-110	0.212
T.cells.CD4.memory.resting	146	-0.212	8.02e-110	0.212
T.cells.regulatory..Tregs.	78	0.212	3.32e-110	0.212
NK.cells.resting	134	0.211738	6.88e-110	0.211738
Mast.cells.activated	125	-0.21158	1.01e-109	0.21158
T.cells.CD4.memory.resting	106	-0.211	8.79e-109	0.211
T.cells.CD4.memory.activated	142	-0.211	5.31e-109	0.211
Macrophages.M1	70	-0.210987	4.17e-109	0.210987
Mast.cells.resting	141	-0.210855	5.7e-109	0.210855
Macrophages.M0	127	0.210523	1.26e-108	0.210523
Dendritic.cells.activated	53	0.210504	1.32e-108	0.210504
T.cells.follicular.helper	148	0.21	2.31e-108	0.21
Dendritic.cells.activated	55	-0.209636	1.04e-107	0.209636
T.cells.CD8	78	0.209	1.09e-106	0.209
T.cells.follicular.helper	53	0.209	4.44e-107	0.209
T.cells.follicular.helper	74	-0.209	9.71e-107	0.209
T.cells.follicular.helper	78	0.209	1.98e-107	0.209
Macrophages.M1	143	0.208919	5.72e-107	0.208919
NK.cells.resting	47	-0.208719	9.17e-107	0.208719
Dendritic.cells.activated	44	0.208599	1.22e-106	0.208599
Macrophages.M0	108	0.20809	4.05e-106	0.20809
T.cells.regulatory..Tregs.	108	0.208	1.92e-106	0.208
NK.cells.resting	143	0.207531	1.51e-105	0.207531
Macrophages.M1	124	0.207149	3.7e-105	0.207149
Macrophages.M0	119	0.206579	1.4e-104	0.206579
Macrophages.M0	16	0.206417	2.05e-104	0.206417
B.cells.naive	26	-0.206	6.3e-104	0.206
T.cells.follicular.helper	46	-0.206	4.5e-104	0.206
T.cells.regulatory..Tregs.	2	0.205	1.25e-102	0.205
Eosinophils	9	0.204643	1.27e-102	0.204643
Macrophages.M1	148	0.204497	1.78e-102	0.204497
Neutrophils	48	0.204047	5.04e-102	0.204047
T.cells.CD4.memory.resting	131	0.204	3.21e-102	0.204
T.cells.CD4.memory.resting	32	0.204	1.17e-101	0.204
Neutrophils	67	-0.2037	1.12e-101	0.2037
Monocytes	76	-0.20353	1.66e-101	0.20353
Macrophages.M1	121	0.203221	3.37e-101	0.203221
Mast.cells.resting	92	0.20305	5e-101	0.20305
T.cells.CD4.memory.resting	93	0.203	3.26e-101	0.203
Macrophages.M0	90	-0.202924	6.68e-101	0.202924
Macrophages.M0	86	-0.202795	8.98e-101	0.202795
NK.cells.resting	124	0.202688	1.15e-100	0.202688
Monocytes	77	0.202059	4.84e-100	0.202059
B.cells.naive	101	0.202	3.01e-100	0.202
T.cells.follicular.helper	113	0.202	8.75e-100	0.202
B.cells.naive	93	0.201	4.34e-99	0.201
Monocytes	58	-0.20073	9.94e-99	0.20073
NK.cells.resting	53	0.200656	1.18e-98	0.200656
Dendritic.cells.activated	26	-0.200212	3.21e-98	0.200212
Macrophages.M2	92	0.200152	3.67e-98	0.200152
T.cells.CD4.memory.activated	86	-0.2	3.11e-98	0.2
Mast.cells.resting	100	0.19992	6.21e-98	0.19992
Macrophages.M0	116	-0.198936	5.69e-97	0.198936
Macrophages.M1	45	-0.198914	5.98e-97	0.198914
Neutrophils	69	0.198887	6.36e-97	0.198887
Monocytes	52	0.198806	7.62e-97	0.198806
T.cells.CD4.memory.activated	52	-0.198	1.92e-96	0.198
T.cells.regulatory..Tregs.	12	-0.198	1.78e-96	0.198
Monocytes	89	0.197928	5.44e-96	0.197928
Monocytes	80	0.197917	5.57e-96	0.197917
Mast.cells.activated	117	-0.197425	1.67e-95	0.197425
T.cells.CD8	73	0.197	6.29e-95	0.197
T.cells.follicular.helper	124	0.197	3.14e-95	0.197
Macrophages.M1	47	-0.196994	4.36e-95	0.196994
T.cells.CD4.memory.activated	3	-0.196	3.84e-94	0.196
T.cells.follicular.helper	50	0.196	1.06e-93	0.196
T.cells.follicular.helper	70	-0.196	1.13e-93	0.196
T.cells.CD4.memory.activated	39	-0.195	9.25e-93	0.195
T.cells.regulatory..Tregs.	70	-0.195	2.72e-93	0.195
Macrophages.M1	105	-0.194604	8.51e-93	0.194604
Macrophages.M0	3	-0.194367	1.43e-92	0.194367
NK.cells.resting	113	0.1943	1.65e-92	0.1943
T.cells.follicular.helper	42	0.194	4.63e-92	0.194
T.cells.CD4.memory.resting	104	-0.193	3.02e-91	0.193
Dendritic.cells.activated	105	-0.192979	2.95e-91	0.192979
Macrophages.M0	80	-0.191559	6.38e-90	0.191559
B.cells.naive	86	-0.191	1.17e-89	0.191
T.cells.CD4.memory.resting	9	-0.191	1.29e-89	0.191
T.cells.follicular.helper	91	-0.191	8.15e-90	0.191
Mast.cells.activated	29	-0.189616	4.11e-88	0.189616
Mast.cells.resting	26	-0.189515	5.1e-88	0.189515
Dendritic.cells.activated	119	0.189311	7.87e-88	0.189311
Macrophages.M1	29	-0.188794	2.36e-87	0.188794
Neutrophils	82	0.188219	7.99e-87	0.188219
T.cells.CD8	86	-0.188	6.84e-87	0.188
T.cells.CD4.memory.resting	120	0.188	1.2e-86	0.188
T.cells.CD4.memory.resting	144	0.188	5.81e-87	0.188
T.cells.CD4.memory.resting	30	-0.188	3.53e-86	0.188
T.cells.regulatory..Tregs.	60	0.188	7.17e-87	0.188
Macrophages.M0	133	-0.187944	1.43e-86	0.187944
Macrophages.M0	140	0.187858	1.72e-86	0.187858
Mast.cells.activated	80	-0.187553	3.26e-86	0.187553
Macrophages.M0	121	0.18737	4.8e-86	0.18737
Dendritic.cells.activated	131	0.187241	6.3e-86	0.187241
B.cells.naive	47	-0.187177	7.2e-86	0.187177
T.cells.regulatory..Tregs.	122	-0.187	1.5e-85	0.187
T.cells.follicular.helper	67	-0.186	4.16e-85	0.186
T.cells.regulatory..Tregs.	86	-0.186	3.6e-85	0.186
T.cells.regulatory..Tregs.	23	-0.186	4e-85	0.186
T.cells.CD8	24	0.185	1.04e-83	0.185
Mast.cells.resting	45	0.18482	9.89e-84	0.18482
NK.cells.resting	39	-0.184655	1.39e-83	0.184655
B.cells.naive	77	0.184	6.35e-83	0.184
Macrophages.M1	133	-0.183939	6.12e-83	0.183939
NK.cells.resting	24	0.183325	2.17e-82	0.183325
B.cells.naive	65	0.183	6.06e-82	0.183
T.cells.CD4.memory.resting	103	-0.183	3.83e-82	0.183
T.cells.follicular.helper	125	-0.183	2.62e-82	0.183
T.cells.follicular.helper	131	0.183	7.48e-82	0.183
T.cells.regulatory..Tregs.	58	0.183	7.09e-82	0.183
Macrophages.M1	58	0.182932	4.87e-82	0.182932
Macrophages.M0	72	-0.18285	5.76e-82	0.18285
Mast.cells.activated	87	-0.182816	6.18e-82	0.182816
NK.cells.resting	117	0.18239	1.48e-81	0.18239
T.cells.CD4.memory.resting	126	-0.182	3.1e-81	0.182
Dendritic.cells.activated	138	-0.181022	2.4e-80	0.181022
T.cells.CD4.naive	138	0.181	5.62e-80	0.181
T.cells.regulatory..Tregs.	133	-0.181	6.33e-80	0.181
T.cells.regulatory..Tregs.	148	0.181	1.52e-80	0.181
Macrophages.M0	5	-0.180734	4.31e-80	0.180734
Macrophages.M0	77	0.180702	4.6e-80	0.180702
Macrophages.M1	100	0.180485	7.14e-80	0.180485
Macrophages.M2	101	0.180446	7.71e-80	0.180446
T.cells.CD4.memory.resting	85	0.18	1.99e-79	0.18
T.cells.follicular.helper	33	-0.18	3.35e-79	0.18
T.cells.regulatory..Tregs.	33	-0.18	3.59e-79	0.18
Dendritic.cells.activated	81	-0.179948	2.11e-79	0.179948
Monocytes	99	0.179757	3.1e-79	0.179757
Mast.cells.activated	120	0.179464	5.59e-79	0.179464
T.cells.CD8	133	-0.179	1.77e-78	0.179
T.cells.follicular.helper	105	-0.179	1.27e-78	0.179
T.cells.follicular.helper	134	0.179	9.18e-79	0.179
NK.cells.resting	16	0.17878	2.21e-78	0.17878
NK.cells.resting	18	0.17878	2.21e-78	0.17878
Macrophages.M2	76	-0.178625	3.01e-78	0.178625
Macrophages.M1	23	-0.178515	3.75e-78	0.178515
Monocytes	61	0.178381	4.9e-78	0.178381
T.cells.regulatory..Tregs.	143	0.178	5.02e-78	0.178
Macrophages.M2	108	-0.177979	1.09e-77	0.177979
Monocytes	11	0.177737	1.77e-77	0.177737
Macrophages.M1	90	-0.177643	2.14e-77	0.177643
Monocytes	122	0.177425	3.3e-77	0.177425
Eosinophils	70	0.177249	4.67e-77	0.177249
B.cells.naive	143	0.177	1.3e-76	0.177
B.cells.memory	34	-0.177	5.53e-77	0.177
T.cells.CD8	80	0.177	1.98e-76	0.177
T.cells.CD4.naive	5	0.177	8.57e-77	0.177
T.cells.CD4.memory.activated	12	-0.177	6.56e-77	0.177
Macrophages.M1	52	-0.176292	3.1e-76	0.176292
Macrophages.M0	50	0.176252	3.36e-76	0.176252
B.cells.naive	67	-0.176	2.45e-76	0.176
T.cells.CD8	2	0.176	2.18e-76	0.176
T.cells.follicular.helper	143	0.176	6.85e-76	0.176
Mast.cells.resting	108	-0.175721	9.57e-76	0.175721
Macrophages.M0	37	0.175696	1.01e-75	0.175696
Mast.cells.resting	89	0.175567	1.3e-75	0.175567
Mast.cells.resting	44	0.175439	1.67e-75	0.175439
Macrophages.M1	50	0.1754	1.8e-75	0.1754
Dendritic.cells.activated	6	-0.17534	2.02e-75	0.17534
B.cells.naive	54	0.175	3.58e-75	0.175
Macrophages.M1	26	-0.174853	5.25e-75	0.174853
Dendritic.cells.activated	66	0.174497	1.05e-74	0.174497
Monocytes	4	-0.174292	1.57e-74	0.174292
T.cells.CD4.naive	151	-0.174	3.75e-74	0.174
T.cells.CD4.memory.resting	124	0.174	2.67e-74	0.174
T.cells.CD4.memory.activated	126	-0.174	1.49e-74	0.174
T.cells.follicular.helper	102	-0.174	2.36e-74	0.174
T.cells.follicular.helper	116	-0.174	3.76e-74	0.174
Dendritic.cells.activated	101	0.1737	4.97e-74	0.1737
NK.cells.resting	3	-0.173666	5.31e-74	0.173666
Macrophages.M0	96	-0.173432	8.35e-74	0.173432
B.cells.naive	144	0.173	2.91e-73	0.173
T.cells.regulatory..Tregs.	48	0.173	3.81e-73	0.173
Macrophages.M0	149	0.172994	1.95e-73	0.172994
T.cells.CD8	23	-0.172	3.46e-72	0.172
T.cells.CD4.memory.resting	121	0.172	1.69e-72	0.172
T.cells.regulatory..Tregs.	41	-0.172	9.47e-73	0.172
Macrophages.M1	73	0.17174	2.19e-72	0.17174
Neutrophils	42	0.171707	2.33e-72	0.171707
T.cells.CD4.memory.resting	53	0.171	7.04e-72	0.171
T.cells.follicular.helper	114	0.171	1.75e-71	0.171
B.cells.naive	90	-0.17	3.72e-71	0.17
B.cells.naive	29	-0.17	8.1e-71	0.17
T.cells.CD8	12	-0.17	6.49e-71	0.17
T.cells.CD4.memory.resting	18	0.17	6.56e-71	0.17
T.cells.CD4.memory.activated	122	-0.17	4.71e-71	0.17
T.cells.regulatory..Tregs.	140	0.17	3.87e-71	0.17
NK.cells.resting	48	0.16987	7.77e-71	0.16987
Macrophages.M0	98	-0.169648	1.18e-70	0.169648
Macrophages.M2	73	0.16931	2.24e-70	0.16931
Macrophages.M0	78	0.168417	1.21e-69	0.168417
NK.cells.resting	86	-0.168105	2.17e-69	0.168105
B.cells.naive	120	0.168	3.44e-69	0.168
Macrophages.M1	146	-0.167773	4.05e-69	0.167773
NK.cells.resting	12	-0.167316	9.52e-69	0.167316
NK.cells.resting	94	0.167018	1.66e-68	0.167018
T.cells.follicular.helper	145	0.167	1.44e-68	0.167
Macrophages.M0	104	-0.166872	2.18e-68	0.166872
Macrophages.M1	126	-0.166331	5.95e-68	0.166331
Macrophages.M1	3	-0.166026	1.05e-67	0.166026
T.cells.CD4.memory.resting	23	-0.166	1.99e-67	0.166
T.cells.follicular.helper	122	-0.166	1.62e-67	0.166
Macrophages.M2	69	0.165779	1.66e-67	0.165779
NK.cells.resting	93	0.165617	2.23e-67	0.165617
Macrophages.M2	141	-0.165369	3.53e-67	0.165369
B.cells.naive	94	0.165	8.24e-67	0.165
B.cells.naive	12	-0.165	3.45e-67	0.165
Eosinophils	77	-0.164793	1.02e-66	0.164793
Macrophages.M2	23	-0.164347	2.31e-66	0.164347
Neutrophils	13	0.164164	3.23e-66	0.164164
B.cells.naive	132	-0.164	4.19e-66	0.164
T.cells.CD4.memory.activated	99	-0.164	5.96e-66	0.164
NK.cells.resting	127	0.16395	4.78e-66	0.16395
Mast.cells.resting	146	-0.163292	1.59e-65	0.163292
Macrophages.M0	117	0.163127	2.14e-65	0.163127
T.cells.CD4.memory.activated	108	0.163	5.13e-65	0.163
T.cells.follicular.helper	117	0.163	3.75e-65	0.163
T.cells.follicular.helper	133	-0.163	3.89e-65	0.163
Dendritic.cells.resting	7	0.162728	4.43e-65	0.162728
Mast.cells.resting	132	-0.162715	4.53e-65	0.162715
Macrophages.M0	1	-0.162376	8.37e-65	0.162376
Mast.cells.resting	47	-0.162352	8.74e-65	0.162352
T.cells.CD4.memory.activated	53	0.162	8.08e-65	0.162
T.cells.CD4.memory.activated	67	-0.162	2.85e-64	0.162
T.cells.regulatory..Tregs.	53	0.162	1.06e-64	0.162
Macrophages.M2	124	0.161891	2.01e-64	0.161891
Macrophages.M0	134	0.16178	2.46e-64	0.16178
Monocytes	129	-0.161483	4.19e-64	0.161483
NK.cells.activated	132	0.161409	4.79e-64	0.161409
Mast.cells.resting	28	0.161162	7.47e-64	0.161162
NK.cells.resting	126	-0.161122	8.02e-64	0.161122
T.cells.CD4.memory.activated	16	0.161	4.08e-64	0.161
Macrophages.M1	71	0.160711	1.68e-63	0.160711
Macrophages.M0	42	0.160592	2.07e-63	0.160592
Neutrophils	146	-0.160538	2.28e-63	0.160538
T.cells.CD4.memory.activated	117	0.16	4.04e-63	0.16
Macrophages.M1	93	0.15971	1e-62	0.15971
Macrophages.M0	55	-0.159064	3.15e-62	0.159064
Macrophages.M0	61	-0.159	3.52e-62	0.159
B.cells.naive	30	-0.159	1.83e-62	0.159
T.cells.CD4.naive	126	0.159	7.69e-62	0.159
T.cells.CD4.memory.resting	123	-0.159	2.15e-62	0.159
T.cells.CD4.memory.activated	18	0.159	6.22e-62	0.159
T.cells.regulatory..Tregs.	125	-0.159	3.24e-62	0.159
Eosinophils	131	-0.158959	3.8e-62	0.158959
Eosinophils	5	0.158678	6.24e-62	0.158678
Macrophages.M0	30	-0.158445	9.41e-62	0.158445
NK.cells.resting	122	-0.158364	1.09e-61	0.158364
Neutrophils	101	0.158178	1.51e-61	0.158178
Mast.cells.activated	99	-0.158066	1.83e-61	0.158066
B.cells.naive	53	0.158	2.14e-61	0.158
T.cells.CD8	47	-0.158	1.2e-61	0.158
T.cells.CD4.memory.resting	56	-0.158	4.86e-61	0.158
T.cells.CD4.memory.resting	76	-0.158	2.24e-61	0.158
Macrophages.M1	134	0.157874	2.57e-61	0.157874
Mast.cells.activated	148	0.15733	6.67e-61	0.15733
NK.cells.activated	78	-0.157118	9.67e-61	0.157118
B.cells.naive	28	0.157	1.58e-60	0.157
T.cells.CD8	110	-0.157	5.2e-61	0.157
T.cells.CD8	13	-0.157	2.28e-60	0.157
T.cells.CD4.memory.activated	58	0.157	1.48e-60	0.157
T.cells.follicular.helper	149	0.157	1.01e-60	0.157
T.cells.regulatory..Tregs.	31	-0.157	1.19e-60	0.157
Dendritic.cells.resting	34	-0.156723	1.93e-60	0.156723
Macrophages.M2	113	0.156467	3.01e-60	0.156467
NK.cells.resting	52	-0.156283	4.15e-60	0.156283
Monocytes	10	0.156119	5.52e-60	0.156119
B.cells.naive	42	0.156	6.09e-60	0.156
Macrophages.M2	109	-0.155861	8.64e-60	0.155861
NK.cells.activated	104	0.155828	9.15e-60	0.155828
Macrophages.M0	46	-0.155612	1.33e-59	0.155612
Dendritic.cells.activated	116	-0.155579	1.41e-59	0.155579
Eosinophils	44	-0.155537	1.51e-59	0.155537
Macrophages.M1	140	0.155473	1.69e-59	0.155473
Neutrophils	81	-0.155374	2.01e-59	0.155374
Macrophages.M2	135	0.155131	3.05e-59	0.155131
Macrophages.M0	105	-0.155075	3.36e-59	0.155075
T.cells.CD4.memory.activated	133	-0.155	3.97e-59	0.155
Neutrophils	112	0.154791	5.48e-59	0.154791
Macrophages.M0	59	-0.154449	9.88e-59	0.154449
NK.cells.resting	9	-0.154121	1.73e-58	0.154121
NK.cells.resting	99	-0.154008	2.1e-58	0.154008
T.cells.CD4.memory.resting	73	0.154	4.7e-58	0.154
T.cells.CD4.memory.resting	113	0.154	1.71e-58	0.154
NK.cells.activated	93	-0.153037	1.1e-57	0.153037
T.cells.follicular.helper	17	-0.153	7.26e-58	0.153
T.cells.regulatory..Tregs.	91	-0.153	1.45e-57	0.153
Mast.cells.activated	16	0.152728	1.86e-57	0.152728
Dendritic.cells.activated	68	0.152537	2.58e-57	0.152537
T.cells.follicular.helper	90	-0.152	5.83e-57	0.152
T.cells.regulatory..Tregs.	107	0.152	4.94e-57	0.152
NK.cells.resting	58	0.151798	9.01e-57	0.151798
Macrophages.M2	106	-0.151565	1.33e-56	0.151565
Dendritic.cells.activated	120	0.151454	1.61e-56	0.151454
NK.cells.resting	33	-0.151251	2.26e-56	0.151251
Macrophages.M2	40	-0.151149	2.69e-56	0.151149
Macrophages.M2	26	-0.151077	3.03e-56	0.151077
B.cells.memory	67	-0.151	1.87e-56	0.151
T.cells.CD4.naive	114	0.151	3.88e-56	0.151
T.cells.CD4.naive	135	-0.151	5.84e-56	0.151
T.cells.CD4.memory.resting	66	0.151	4.62e-56	0.151
T.cells.CD4.memory.activated	131	0.151	2.5e-56	0.151
T.cells.CD4.memory.activated	24	0.151	4.76e-56	0.151
Mast.cells.activated	108	0.150153	1.42e-55	0.150153
Macrophages.M0	48	0.150128	1.48e-55	0.150128
Dendritic.cells.resting	77	0.15012	1.5e-55	0.15012
Monocytes	98	0.150013	1.79e-55	0.150013
B.cells.naive	104	-0.15	2.21e-55	0.15
T.cells.CD8	69	-0.15	8.48e-56	0.15
T.cells.CD4.memory.resting	36	-0.15	1.54e-55	0.15
T.cells.follicular.helper	49	0.15	1.93e-55	0.15
Macrophages.M1	18	0.149773	2.68e-55	0.149773
Mast.cells.activated	94	0.149534	3.98e-55	0.149534
NK.cells.resting	101	0.149378	5.16e-55	0.149378
Macrophages.M2	14	0.149179	7.17e-55	0.149179
Monocytes	5	0.14914	7.65e-55	0.14914
T.cells.CD4.naive	84	-0.149	4.75e-55	0.149
T.cells.CD4.memory.resting	92	0.149	4.45e-55	0.149
T.cells.CD4.memory.resting	135	0.149	4.59e-55	0.149
T.cells.CD4.memory.activated	105	-0.149	1.01e-54	0.149
T.cells.CD4.memory.activated	121	0.149	1.32e-54	0.149
T.cells.follicular.helper	96	-0.149	6.34e-55	0.149
Macrophages.M2	10	0.148987	9.86e-55	0.148987
Monocytes	120	-0.148943	1.06e-54	0.148943
Macrophages.M0	43	0.148661	1.69e-54	0.148661
Monocytes	70	0.148636	1.76e-54	0.148636
Eosinophils	4	0.14846	2.35e-54	0.14846
Monocytes	105	0.148247	3.34e-54	0.148247
Dendritic.cells.activated	16	0.148227	3.46e-54	0.148227
T.cells.CD4.naive	103	0.148	6.42e-54	0.148
T.cells.CD4.memory.resting	54	0.148	8.33e-54	0.148
T.cells.CD4.memory.activated	6	-0.148	2.74e-54	0.148
T.cells.follicular.helper	69	-0.148	2.56e-54	0.148
T.cells.follicular.helper	104	-0.148	7.45e-54	0.148
T.cells.regulatory..Tregs.	129	0.148	4.28e-54	0.148
Eosinophils	73	-0.147944	5.5e-54	0.147944
Monocytes	15	-0.147687	8.39e-54	0.147687
T.cells.CD4.naive	131	-0.147	2.41e-53	0.147
T.cells.CD4.memory.activated	143	0.147	5.56e-53	0.147
T.cells.regulatory..Tregs.	69	-0.147	1.24e-53	0.147
Macrophages.M0	89	-0.146716	4.1e-53	0.146716
Macrophages.M0	19	-0.146344	7.51e-53	0.146344
Dendritic.cells.resting	44	0.146272	8.45e-53	0.146272
NK.cells.activated	30	0.146039	1.23e-52	0.146039
Macrophages.M0	91	-0.146009	1.29e-52	0.146009
B.cells.naive	113	0.146	2.47e-52	0.146
B.cells.naive	133	-0.146	2.93e-52	0.146
T.cells.CD4.memory.resting	105	-0.146	1.55e-52	0.146
T.cells.regulatory..Tregs.	96	-0.146	6.98e-53	0.146
Dendritic.cells.activated	61	-0.145646	2.33e-52	0.145646
Macrophages.M1	30	-0.145342	3.8e-52	0.145342
NK.cells.resting	119	0.145158	5.11e-52	0.145158
Macrophages.M1	101	0.145102	5.59e-52	0.145102
T.cells.CD8	75	0.145	4.59e-52	0.145
T.cells.CD4.naive	48	-0.145	5.57e-52	0.145
T.cells.follicular.helper	126	-0.145	5.77e-52	0.145
Macrophages.M0	100	0.14478	9.39e-52	0.14478
NK.cells.resting	112	0.144752	9.82e-52	0.144752
NK.cells.resting	60	0.144034	3.1e-51	0.144034
T.cells.follicular.helper	14	0.144	2.81e-51	0.144
Dendritic.cells.activated	140	0.14392	3.72e-51	0.14392
Mast.cells.activated	32	-0.143685	5.41e-51	0.143685
Mast.cells.activated	126	-0.143338	9.41e-51	0.143338
Macrophages.M1	24	0.143152	1.26e-50	0.143152
Neutrophils	4	-0.143148	1.27e-50	0.143148
Mast.cells.resting	36	-0.143112	1.35e-50	0.143112
T.cells.CD4.naive	90	0.143	3.44e-50	0.143
T.cells.CD4.memory.activated	109	-0.143	1.79e-50	0.143
T.cells.follicular.helper	19	-0.143	1.26e-50	0.143
Mast.cells.activated	92	-0.142975	1.67e-50	0.142975
Mast.cells.activated	55	-0.142903	1.87e-50	0.142903
Macrophages.M1	5	-0.142807	2.18e-50	0.142807
Eosinophils	42	-0.142561	3.23e-50	0.142561
Macrophages.M1	87	-0.142521	3.43e-50	0.142521
Macrophages.M0	14	0.142438	3.92e-50	0.142438
Macrophages.M1	109	-0.142373	4.34e-50	0.142373
Neutrophils	84	0.142219	5.53e-50	0.142219
T.cells.CD8	120	0.142	3.78e-50	0.142
T.cells.CD4.naive	49	0.142	7.01e-50	0.142
T.cells.CD4.memory.resting	12	-0.142	7.01e-50	0.142
T.cells.follicular.helper	107	0.142	1.26e-49	0.142
Eosinophils	151	-0.141842	1e-49	0.141842
Macrophages.M1	94	0.141527	1.64e-49	0.141527
Macrophages.M0	151	0.141086	3.28e-49	0.141086
Macrophages.M1	68	0.141079	3.31e-49	0.141079
B.cells.naive	85	0.141	7.98e-49	0.141
T.cells.CD8	109	-0.141	2.58e-49	0.141
T.cells.CD4.memory.resting	86	-0.141	7.78e-49	0.141
T.cells.follicular.helper	147	0.141	5.48e-49	0.141
Dendritic.cells.activated	18	0.140621	6.77e-49	0.140621
NK.cells.resting	131	0.14059	7.11e-49	0.14059
Dendritic.cells.resting	4	-0.14058	7.22e-49	0.14058
Mast.cells.activated	66	0.140287	1.14e-48	0.140287
NK.cells.resting	6	-0.14013	1.45e-48	0.14013
Macrophages.M2	18	0.140103	1.52e-48	0.140103
Macrophages.M1	74	-0.140009	1.75e-48	0.140009
T.cells.CD8	79	-0.14	1.39e-48	0.14
T.cells.CD4.naive	94	-0.14	1.23e-48	0.14
T.cells.CD4.memory.resting	50	0.14	1.12e-48	0.14
T.cells.follicular.helper	30	-0.14	2.83e-48	0.14
T.cells.regulatory..Tregs.	116	-0.14	3.11e-48	0.14
Mast.cells.activated	40	0.139785	2.48e-48	0.139785
NK.cells.resting	108	0.139445	4.2e-48	0.139445
Eosinophils	39	0.139226	5.89e-48	0.139226
Monocytes	85	0.139071	7.48e-48	0.139071
NK.cells.resting	80	-0.139046	7.77e-48	0.139046
T.cells.follicular.helper	21	0.139	4.54e-48	0.139
Monocytes	78	0.138622	1.49e-47	0.138622
Mast.cells.activated	89	-0.138584	1.58e-47	0.138584
Eosinophils	7	-0.138456	1.93e-47	0.138456
Dendritic.cells.activated	143	0.138409	2.07e-47	0.138409
T.cells.CD4.naive	44	-0.138	6.18e-47	0.138
T.cells.CD4.memory.resting	3	-0.138	2.08e-47	0.138
T.cells.CD4.memory.activated	93	0.138	7.52e-47	0.138
T.cells.follicular.helper	47	-0.138	2.55e-47	0.138
T.cells.follicular.helper	98	-0.138	4.49e-47	0.138
T.cells.regulatory..Tregs.	17	-0.138	4.44e-47	0.138
Neutrophils	126	-0.13795	4.18e-47	0.13795
Macrophages.M0	145	0.13719	1.33e-46	0.13719
Macrophages.M1	51	-0.137123	1.47e-46	0.137123
B.cells.naive	18	0.137	2.43e-46	0.137
B.cells.memory	117	0.137	1.25e-46	0.137
T.cells.CD8	87	-0.137	2.93e-46	0.137
Dendritic.cells.activated	142	-0.136954	1.9e-46	0.136954
Macrophages.M1	127	0.136953	1.91e-46	0.136953
Mast.cells.resting	76	-0.136518	3.68e-46	0.136518
Neutrophils	127	0.136414	4.31e-46	0.136414
Mast.cells.activated	122	-0.136335	4.85e-46	0.136335
Macrophages.M0	6	-0.136219	5.78e-46	0.136219
T.cells.CD8	16	0.136	1.02e-45	0.136
T.cells.CD4.memory.resting	142	-0.136	1.18e-45	0.136
T.cells.CD4.memory.activated	125	-0.136	8.8e-46	0.136
Macrophages.M2	82	0.135659	1.34e-45	0.135659
Eosinophils	23	0.135603	1.46e-45	0.135603
Mast.cells.resting	15	-0.135198	2.68e-45	0.135198
Macrophages.M1	116	-0.135191	2.71e-45	0.135191
B.cells.naive	62	0.135	3.72e-45	0.135
T.cells.CD8	48	0.135	5.43e-45	0.135
T.cells.CD4.naive	101	-0.135	1.81e-45	0.135
T.cells.follicular.helper	22	-0.135	2.12e-45	0.135
T.cells.follicular.helper	109	-0.135	3.76e-45	0.135
Dendritic.cells.activated	2	0.134543	7.13e-45	0.134543
Macrophages.M1	92	0.134098	1.38e-44	0.134098
B.cells.naive	71	0.134	1.03e-44	0.134
T.cells.CD4.naive	147	0.134	1.49e-44	0.134
T.cells.CD4.memory.activated	26	-0.134	1.39e-44	0.134
T.cells.follicular.helper	72	-0.134	2.75e-44	0.134
T.cells.follicular.helper	84	-0.134	1.44e-44	0.134
T.cells.follicular.helper	140	0.134	1.83e-44	0.134
T.cells.regulatory..Tregs.	64	-0.134	1.02e-44	0.134
T.cells.regulatory..Tregs.	100	0.134	3.07e-44	0.134
T.cells.regulatory..Tregs.	149	0.134	1.44e-44	0.134
Mast.cells.resting	39	0.133933	1.77e-44	0.133933
Monocytes	131	-0.133613	2.83e-44	0.133613
Eosinophils	34	0.133588	2.94e-44	0.133588
Monocytes	55	0.133411	3.82e-44	0.133411
NK.cells.resting	30	-0.133233	4.97e-44	0.133233
Eosinophils	65	-0.133156	5.57e-44	0.133156
Dendritic.cells.activated	50	0.133016	6.84e-44	0.133016
B.cells.naive	142	-0.133	5.57e-44	0.133
T.cells.CD4.naive	70	0.133	1.31e-43	0.133
T.cells.regulatory..Tregs.	79	-0.133	3.68e-44	0.133
Dendritic.cells.resting	50	0.132551	1.35e-43	0.132551
Mast.cells.resting	99	0.132446	1.58e-43	0.132446
Macrophages.M1	2	0.132214	2.22e-43	0.132214
B.cells.naive	123	-0.132	1.46e-43	0.132
T.cells.CD8	108	0.132	2.49e-43	0.132
T.cells.CD4.naive	19	-0.132	4.49e-43	0.132
T.cells.CD4.memory.activated	60	0.132	5.88e-43	0.132
T.cells.CD4.memory.activated	119	0.132	2.81e-43	0.132
T.cells.follicular.helper	150	0.132	2.9e-43	0.132
T.cells.regulatory..Tregs.	134	0.132	1.69e-43	0.132
NK.cells.resting	14	0.131933	3.35e-43	0.131933
NK.cells.resting	140	0.13175	4.37e-43	0.13175
Macrophages.M0	94	0.131733	4.48e-43	0.131733
Mast.cells.activated	24	0.131445	6.82e-43	0.131445
Eosinophils	109	0.131431	6.95e-43	0.131431
Mast.cells.activated	129	0.131281	8.64e-43	0.131281
Macrophages.M1	125	-0.13125	9.04e-43	0.13125
Macrophages.M2	144	0.131183	9.96e-43	0.131183
NK.cells.resting	90	-0.131144	1.05e-42	0.131144
Dendritic.cells.activated	17	-0.1311	1.12e-42	0.1311
T.cells.CD4.memory.resting	6	-0.131	1.44e-42	0.131
T.cells.regulatory..Tregs.	130	-0.131	1.66e-42	0.131
T.cells.regulatory..Tregs.	94	0.131	1.58e-42	0.131
Dendritic.cells.activated	99	-0.130974	1.35e-42	0.130974
Neutrophils	124	0.13092	1.46e-42	0.13092
Macrophages.M0	138	-0.130893	1.52e-42	0.130893
Macrophages.M2	121	0.130805	1.72e-42	0.130805
Monocytes	141	-0.1305	2.68e-42	0.1305
Macrophages.M2	36	-0.130106	4.73e-42	0.130106
B.cells.naive	141	-0.13	3.76e-42	0.13
T.cells.CD8	89	0.13	5.42e-42	0.13
T.cells.follicular.helper	6	-0.13	2.83e-42	0.13
T.cells.regulatory..Tregs.	101	0.13	8.97e-42	0.13
T.cells.regulatory..Tregs.	137	-0.13	3.58e-42	0.13
Macrophages.M0	47	-0.129854	6.79e-42	0.129854
Monocytes	47	-0.129847	6.86e-42	0.129847
Dendritic.cells.activated	103	-0.129549	1.05e-41	0.129549
Dendritic.cells.activated	70	-0.129472	1.17e-41	0.129472
Dendritic.cells.activated	12	-0.129235	1.65e-41	0.129235
B.cells.naive	117	0.129	1.21e-41	0.129
Macrophages.M2	95	-0.128838	2.9e-41	0.128838
NK.cells.activated	28	-0.128821	2.98e-41	0.128821
NK.cells.resting	100	0.128698	3.55e-41	0.128698
Macrophages.M2	3	-0.128556	4.34e-41	0.128556
Mast.cells.activated	39	-0.12847	4.9e-41	0.12847
NK.cells.activated	29	0.128339	5.9e-41	0.128339
Plasma.cells	105	-0.128	7.51e-41	0.128
Plasma.cells	5	-0.128	8.37e-41	0.128
T.cells.CD4.memory.activated	68	0.128	1.78e-40	0.128
Macrophages.M0	32	-0.12779	1.28e-40	0.12779
Macrophages.M2	126	-0.12774	1.38e-40	0.12774
B.cells.memory	43	0.127	6.66e-40	0.127
T.cells.CD4.naive	56	0.127	3.69e-40	0.127
T.cells.CD4.naive	97	0.127	6.21e-40	0.127
T.cells.CD4.memory.resting	71	0.127	4e-40	0.127
T.cells.CD4.memory.resting	2	0.127	3.73e-40	0.127
T.cells.CD4.memory.activated	38	-0.127	5.55e-40	0.127
Mast.cells.activated	144	0.126833	4.94e-40	0.126833
Macrophages.M0	17	-0.126736	5.66e-40	0.126736
Neutrophils	107	-0.126581	7.03e-40	0.126581
Macrophages.M0	137	-0.126216	1.17e-39	0.126216
Neutrophils	6	-0.126195	1.21e-39	0.126195
B.cells.naive	70	-0.126	1.78e-39	0.126
T.cells.CD4.memory.resting	68	0.126	8.5e-40	0.126
T.cells.CD4.memory.resting	8	-0.126	1.31e-39	0.126
T.cells.CD4.memory.activated	47	-0.126	1.38e-39	0.126
T.cells.CD4.memory.activated	48	0.126	1.01e-39	0.126
T.cells.CD4.memory.activated	71	0.126	2.25e-39	0.126
T.cells.CD4.memory.activated	89	-0.126	1.21e-39	0.126
T.cells.CD4.memory.activated	14	0.126	2.04e-39	0.126
T.cells.follicular.helper	62	0.126	1.35e-39	0.126
T.cells.follicular.helper	20	-0.126	1.55e-39	0.126
NK.cells.resting	74	-0.125833	2e-39	0.125833
Macrophages.M0	11	-0.12568	2.47e-39	0.12568
Macrophages.M1	149	0.125407	3.6e-39	0.125407
Monocytes	108	-0.125153	5.12e-39	0.125153
Macrophages.M1	38	-0.125147	5.16e-39	0.125147
Macrophages.M2	5	-0.12513	5.29e-39	0.12513
Eosinophils	48	-0.125069	5.75e-39	0.125069
T.cells.CD8	60	0.125	9.2e-39	0.125
T.cells.CD4.memory.activated	30	-0.125	6.98e-39	0.125
T.cells.regulatory..Tregs.	127	0.125	1.08e-38	0.125
Macrophages.M0	41	-0.124996	6.37e-39	0.124996
Macrophages.M2	97	-0.124618	1.07e-38	0.124618
Macrophages.M1	40	-0.124586	1.12e-38	0.124586
Dendritic.cells.activated	46	-0.124515	1.24e-38	0.124515
NK.cells.activated	94	-0.124331	1.59e-38	0.124331
B.cells.naive	81	-0.124	3.4e-38	0.124
B.cells.memory	1	-0.124	4.89e-38	0.124
T.cells.CD8	91	-0.124	3.19e-38	0.124
T.cells.CD4.memory.resting	15	-0.124	1.3e-38	0.124
T.cells.CD4.memory.resting	5	-0.124	1.6e-38	0.124
T.cells.CD4.memory.activated	96	-0.124	1.56e-38	0.124
Mast.cells.resting	10	0.123948	2.69e-38	0.123948
Macrophages.M1	60	0.123889	2.92e-38	0.123889
Macrophages.M0	93	0.123815	3.23e-38	0.123815
Macrophages.M1	14	0.123507	4.91e-38	0.123507
Neutrophils	27	-0.123365	5.96e-38	0.123365
Monocytes	39	0.123188	7.59e-38	0.123188
Macrophages.M2	83	-0.123094	8.62e-38	0.123094
B.cells.memory	80	0.123	7.64e-38	0.123
T.cells.CD4.memory.activated	55	-0.123	7.79e-38	0.123
Mast.cells.activated	124	0.122971	1.02e-37	0.122971
Mast.cells.resting	112	-0.122447	2.07e-37	0.122447
NK.cells.resting	96	-0.122354	2.35e-37	0.122354
NK.cells.activated	137	-0.122349	2.37e-37	0.122349
Eosinophils	79	0.122093	3.34e-37	0.122093
T.cells.CD8	137	-0.122	3.46e-37	0.122
T.cells.CD4.memory.activated	140	0.122	2.87e-37	0.122
T.cells.follicular.helper	93	0.122	3.03e-37	0.122
NK.cells.resting	55	-0.121719	5.54e-37	0.121719
NK.cells.resting	109	-0.121315	9.52e-37	0.121315
Monocytes	37	-0.121093	1.28e-36	0.121093
Mast.cells.resting	78	0.121035	1.38e-36	0.121035
NK.cells.resting	145	0.121017	1.42e-36	0.121017
T.cells.CD8	144	0.121	1.59e-36	0.121
T.cells.CD4.naive	4	0.121	1.14e-36	0.121
T.cells.CD4.memory.activated	51	-0.121	7.79e-37	0.121
T.cells.CD4.memory.activated	146	-0.121	1.18e-36	0.121
T.cells.follicular.helper	61	-0.121	7.57e-37	0.121
Mast.cells.resting	113	0.120975	1.5e-36	0.120975
Mast.cells.activated	6	-0.120868	1.73e-36	0.120868
Dendritic.cells.activated	40	0.120361	3.4e-36	0.120361
Monocytes	96	0.120267	3.85e-36	0.120267
Mast.cells.resting	40	-0.120159	4.44e-36	0.120159
Macrophages.M0	15	0.120001	5.48e-36	0.120001
Plasma.cells	143	0.12	2.86e-36	0.12
T.cells.CD8	20	-0.12	4.82e-36	0.12
T.cells.CD4.memory.resting	116	-0.12	5.75e-36	0.12
Macrophages.M1	16	0.11977	7.45e-36	0.11977
Dendritic.cells.activated	82	0.119481	1.09e-35	0.119481
Neutrophils	117	0.119319	1.35e-35	0.119319
Macrophages.M2	33	-0.119284	1.41e-35	0.119284
Macrophages.M2	28	0.11921	1.56e-35	0.11921
T.cells.CD4.memory.resting	83	-0.119	1.64e-35	0.119
T.cells.CD4.memory.resting	10	0.119	3.11e-35	0.119
T.cells.follicular.helper	13	-0.119	1.13e-35	0.119
T.cells.regulatory..Tregs.	119	0.119	2.12e-35	0.119
NK.cells.activated	79	-0.118964	2.15e-35	0.118964
Monocytes	82	0.118632	3.33e-35	0.118632
Mast.cells.activated	151	-0.118503	3.94e-35	0.118503
NK.cells.activated	6	0.118423	4.37e-35	0.118423
Neutrophils	94	0.118115	6.54e-35	0.118115
T.cells.CD8	59	0.118	5.08e-35	0.118
T.cells.regulatory..Tregs.	124	0.118	9.37e-35	0.118
NK.cells.resting	70	-0.117886	8.81e-35	0.117886
Macrophages.M0	139	0.117804	9.81e-35	0.117804
Monocytes	65	0.117739	1.07e-34	0.117739
Macrophages.M2	127	0.117684	1.15e-34	0.117684
Macrophages.M2	120	0.117547	1.37e-34	0.117547
Dendritic.cells.resting	125	-0.117405	1.65e-34	0.117405
Macrophages.M0	76	0.117012	2.74e-34	0.117012
Plasma.cells	81	-0.117	2.65e-34	0.117
T.cells.CD8	33	-0.117	4.41e-34	0.117
T.cells.CD4.memory.resting	112	0.117	5.25e-34	0.117
T.cells.CD4.memory.resting	19	0.117	1.71e-34	0.117
T.cells.follicular.helper	56	0.117	2.18e-34	0.117
Monocytes	100	0.116972	2.88e-34	0.116972
Macrophages.M0	118	-0.116736	3.91e-34	0.116736
NK.cells.activated	77	0.116212	7.66e-34	0.116212
Dendritic.cells.activated	47	-0.116203	7.75e-34	0.116203
B.cells.naive	146	-0.116	8.5e-34	0.116
T.cells.CD4.naive	77	-0.116	5.51e-34	0.116
T.cells.CD4.naive	145	0.116	9.31e-34	0.116
T.cells.CD4.memory.activated	112	0.116	9.41e-34	0.116
T.cells.regulatory..Tregs.	22	-0.116	5.54e-34	0.116
Dendritic.cells.resting	142	-0.115595	1.69e-33	0.115595
Macrophages.M0	22	-0.115435	2.07e-33	0.115435
Macrophages.M0	136	-0.115214	2.74e-33	0.115214
NK.cells.resting	22	-0.115119	3.09e-33	0.115119
Eosinophils	50	-0.115076	3.27e-33	0.115076
Mast.cells.resting	9	-0.115048	3.38e-33	0.115048
Macrophages.M1	118	-0.115025	3.48e-33	0.115025
T.cells.CD4.naive	61	0.115	3.06e-33	0.115
T.cells.regulatory..Tregs.	20	-0.115	2.17e-33	0.115
Dendritic.cells.activated	108	0.114993	3.63e-33	0.114993
Macrophages.M2	142	-0.114832	4.45e-33	0.114832
Macrophages.M1	95	-0.11479	4.69e-33	0.11479
NK.cells.resting	26	-0.114781	4.75e-33	0.114781
Macrophages.M1	20	-0.114672	5.45e-33	0.114672
Dendritic.cells.activated	122	-0.114612	5.88e-33	0.114612
Macrophages.M0	106	-0.114393	7.75e-33	0.114393
Dendritic.cells.activated	141	-0.114123	1.09e-32	0.114123
Mast.cells.activated	74	-0.114099	1.12e-32	0.114099
B.cells.naive	69	-0.114	2.24e-32	0.114
T.cells.CD8	63	-0.114	7.55e-33	0.114
T.cells.CD4.naive	65	-0.114	7.18e-33	0.114
T.cells.CD4.memory.resting	80	-0.114	1.83e-32	0.114
T.cells.follicular.helper	137	-0.114	1.27e-32	0.114
NK.cells.resting	121	0.113967	1.33e-32	0.113967
Macrophages.M2	59	0.113612	2.07e-32	0.113612
Macrophages.M1	61	-0.113479	2.45e-32	0.113479
Neutrophils	131	0.113388	2.74e-32	0.113388
NK.cells.activated	9	-0.113226	3.36e-32	0.113226
Eosinophils	142	0.113117	3.85e-32	0.113117
T.cells.CD4.memory.activated	9	-0.113	2.84e-32	0.113
T.cells.regulatory..Tregs.	63	-0.113	2.61e-32	0.113
NK.cells.activated	112	-0.112918	4.93e-32	0.112918
Dendritic.cells.activated	144	0.112756	6.03e-32	0.112756
NK.cells.resting	132	-0.112544	7.85e-32	0.112544
Dendritic.cells.resting	138	-0.112129	1.31e-31	0.112129
Dendritic.cells.resting	124	0.112118	1.33e-31	0.112118
Mast.cells.activated	96	-0.112115	1.34e-31	0.112115
T.cells.CD4.memory.activated	46	-0.112	9.97e-32	0.112
T.cells.CD4.memory.activated	74	-0.112	1.36e-31	0.112
T.cells.follicular.helper	2	0.112	1.03e-31	0.112
Eosinophils	31	0.111925	1.69e-31	0.111925
Eosinophils	41	0.111597	2.53e-31	0.111597
Mast.cells.activated	67	0.11159	2.55e-31	0.11159
Neutrophils	78	0.111569	2.62e-31	0.111569
T.cells.CD4.naive	125	0.111	3.11e-31	0.111
T.cells.follicular.helper	11	-0.111	4.26e-31	0.111
T.cells.regulatory..Tregs.	3	-0.111	3.4e-31	0.111
Mast.cells.resting	87	0.110657	8.01e-31	0.110657
Mast.cells.resting	59	0.110599	8.6e-31	0.110599
Monocytes	72	0.110415	1.08e-30	0.110415
Dendritic.cells.resting	2	0.110386	1.11e-30	0.110386
NK.cells.resting	133	-0.110348	1.17e-30	0.110348
Dendritic.cells.resting	43	0.110334	1.19e-30	0.110334
T.cells.CD4.naive	1	0.11	2.27e-30	0.11
T.cells.CD4.memory.resting	97	-0.11	2.43e-30	0.11
T.cells.CD4.memory.activated	80	-0.11	1.94e-30	0.11
Dendritic.cells.activated	62	0.109401	3.68e-30	0.109401
NK.cells.activated	45	0.109331	4e-30	0.109331
Dendritic.cells.activated	149	0.109193	4.72e-30	0.109193
Macrophages.M2	29	-0.109079	5.42e-30	0.109079
T.cells.CD4.memory.resting	140	0.109	3.57e-30	0.109
T.cells.CD4.memory.resting	14	0.109	1.04e-29	0.109
T.cells.regulatory..Tregs.	139	0.109	3.41e-30	0.109
Dendritic.cells.resting	42	0.10887	6.97e-30	0.10887
Macrophages.M1	8	-0.10862	9.4e-30	0.10862
Macrophages.M2	134	0.10861	9.52e-30	0.10861
NK.cells.resting	146	-0.108377	1.26e-29	0.108377
Eosinophils	2	-0.10819	1.57e-29	0.10819
Plasma.cells	86	-0.108	3.04e-29	0.108
Plasma.cells	121	0.108	1.58e-29	0.108
T.cells.CD8	6	0.108	1.39e-29	0.108
T.cells.CD4.naive	36	0.108	1.31e-29	0.108
T.cells.CD4.memory.activated	149	0.108	1.66e-29	0.108
Mast.cells.activated	53	0.107856	2.34e-29	0.107856
Macrophages.M2	114	-0.107842	2.38e-29	0.107842
Macrophages.M1	13	-0.107791	2.53e-29	0.107791
Neutrophils	106	-0.10764	3.03e-29	0.10764
Mast.cells.activated	42	-0.107546	3.38e-29	0.107546
Mast.cells.activated	81	-0.107516	3.51e-29	0.107516
Dendritic.cells.activated	83	-0.107478	3.66e-29	0.107478
NK.cells.activated	43	-0.107359	4.22e-29	0.107359
Macrophages.M0	85	-0.107328	4.38e-29	0.107328
Macrophages.M1	28	0.107103	5.71e-29	0.107103
B.cells.naive	92	0.107	7.44e-29	0.107
T.cells.CD4.memory.resting	148	0.107	9.08e-29	0.107
T.cells.CD4.memory.activated	104	-0.107	5.36e-29	0.107
T.cells.CD4.memory.activated	37	0.107	7.56e-29	0.107
Neutrophils	103	-0.106649	9.76e-29	0.106649
Mast.cells.resting	70	-0.106556	1.09e-28	0.106556
Macrophages.M0	95	-0.106507	1.15e-28	0.106507
Eosinophils	90	0.106432	1.26e-28	0.106432
Dendritic.cells.activated	77	0.106258	1.54e-28	0.106258
Macrophages.M2	19	0.10606	1.95e-28	0.10606
Neutrophils	75	-0.106037	2e-28	0.106037
Plasma.cells	62	0.106	1.95e-28	0.106
T.cells.CD4.naive	22	-0.106	2.82e-28	0.106
T.cells.CD4.naive	66	-0.106	2.89e-28	0.106
T.cells.CD4.naive	58	-0.106	1.57e-28	0.106
T.cells.regulatory..Tregs.	110	-0.106	1.83e-28	0.106
Mast.cells.resting	16	-0.105981	2.13e-28	0.105981
Mast.cells.resting	129	-0.105698	2.97e-28	0.105698
Dendritic.cells.activated	137	-0.10533	4.56e-28	0.10533
NK.cells.activated	53	-0.105306	4.68e-28	0.105306
Macrophages.M2	151	0.105245	5.03e-28	0.105245
Macrophages.M1	104	-0.105129	5.75e-28	0.105129
Macrophages.M1	122	-0.105122	5.8e-28	0.105122
T.cells.CD4.naive	73	-0.105	8.92e-28	0.105
T.cells.CD4.memory.resting	11	0.105	1.02e-27	0.105
T.cells.follicular.helper	37	0.105	7.59e-28	0.105
Neutrophils	80	-0.104806	8.36e-28	0.104806
Dendritic.cells.resting	121	0.104683	9.63e-28	0.104683
Macrophages.M1	99	-0.104579	1.09e-27	0.104579
Macrophages.M1	91	-0.104497	1.19e-27	0.104497
Dendritic.cells.resting	118	-0.104321	1.46e-27	0.104321
Neutrophils	96	0.104301	1.5e-27	0.104301
NK.cells.resting	28	0.104249	1.59e-27	0.104249
T.cells.CD8	36	0.104	1.24e-27	0.104
T.cells.CD4.naive	28	-0.104	1.38e-27	0.104
T.cells.CD4.memory.resting	17	-0.104	2.71e-27	0.104
Mast.cells.resting	85	0.103917	2.33e-27	0.103917
Macrophages.M0	114	0.103769	2.75e-27	0.103769
NK.cells.resting	37	0.103727	2.89e-27	0.103727
Dendritic.cells.activated	150	0.103605	3.32e-27	0.103605
Dendritic.cells.resting	137	-0.103599	3.35e-27	0.103599
Monocytes	144	-0.103521	3.66e-27	0.103521
Dendritic.cells.activated	110	-0.10348	3.83e-27	0.10348
Monocytes	113	0.103414	4.13e-27	0.103414
NK.cells.activated	144	-0.103209	5.22e-27	0.103209
Macrophages.M2	50	0.103179	5.4e-27	0.103179
Macrophages.M1	119	0.103085	6.01e-27	0.103085
T.cells.CD8	64	-0.103	6.06e-27	0.103
T.cells.CD4.memory.resting	119	0.103	1.16e-26	0.103
T.cells.regulatory..Tregs.	21	0.103	7.69e-27	0.103
Dendritic.cells.resting	110	-0.102917	7.27e-27	0.102917
Dendritic.cells.resting	78	0.102906	7.36e-27	0.102906
Mast.cells.activated	77	-0.102894	7.46e-27	0.102894
Macrophages.M2	71	0.102664	9.68e-27	0.102664
Macrophages.M1	103	-0.102311	1.44e-26	0.102311
Monocytes	53	-0.1022	1.64e-26	0.1022
Macrophages.M2	2	0.102197	1.64e-26	0.102197
B.cells.naive	76	-0.102	1.45e-26	0.102
T.cells.regulatory..Tregs.	47	-0.102	1.28e-26	0.102
Dendritic.cells.activated	3	-0.101994	2.06e-26	0.101994
NK.cells.activated	81	0.101833	2.47e-26	0.101833
Macrophages.M2	15	-0.101629	3.11e-26	0.101629
Mast.cells.activated	134	0.101628	3.11e-26	0.101628
Macrophages.M1	81	-0.101488	3.64e-26	0.101488
Neutrophils	90	-0.10145	3.8e-26	0.10145
NK.cells.resting	46	-0.101393	4.05e-26	0.101393
NK.cells.resting	91	-0.101369	4.16e-26	0.101369
Macrophages.M1	32	0.101335	4.32e-26	0.101335
Macrophages.M1	123	-0.101248	4.76e-26	0.101248
NK.cells.resting	106	-0.101188	5.09e-26	0.101188
Monocytes	87	0.101109	5.55e-26	0.101109
Macrophages.M2	81	-0.10104	5.99e-26	0.10104
B.cells.naive	3	-0.101	8.39e-26	0.101
B.cells.memory	81	0.101	4.23e-26	0.101
Plasma.cells	12	-0.101	8.32e-26	0.101
T.cells.CD8	140	0.101	9.98e-26	0.101
T.cells.CD4.naive	31	0.101	4.56e-26	0.101
Neutrophils	108	-0.100802	7.81e-26	0.100802
Mast.cells.activated	59	-0.100787	7.95e-26	0.100787
Neutrophils	97	-0.100548	1.04e-25	0.100548
Dendritic.cells.activated	121	0.100537	1.05e-25	0.100537
NK.cells.activated	143	-0.100493	1.1e-25	0.100493
Monocytes	127	-0.10044	1.17e-25	0.10044
Dendritic.cells.resting	107	0.10028	1.39e-25	0.10028
Macrophages.M0	73	0.100207	1.51e-25	0.100207
Monocytes	33	0.100206	1.51e-25	0.100206
T.cells.CD4.naive	81	0.1	1.1e-25	0.1
T.cells.CD4.memory.activated	147	0.1	1.14e-25	0.1
Mast.cells.activated	48	0.0999201	2.07e-25	0.0999201
T.cells.CD4.memory.activated	136	-0.0999	2.05e-25	0.0999
Macrophages.M2	125	-0.099898	2.12e-25	0.099898
Dendritic.cells.resting	131	0.0998683	2.19e-25	0.0998683
T.cells.CD4.naive	121	-0.0998	2.37e-25	0.0998
Dendritic.cells.activated	130	0.0997505	2.5e-25	0.0997505
Dendritic.cells.activated	60	0.0995427	3.14e-25	0.0995427
T.cells.regulatory..Tregs.	135	0.0995	3.29e-25	0.0995
Dendritic.cells.resting	58	0.0992679	4.24e-25	0.0992679
Neutrophils	44	0.0992377	4.38e-25	0.0992377
Neutrophils	100	0.0992051	4.54e-25	0.0992051
Macrophages.M0	102	-0.0992027	4.56e-25	0.0992027
Plasma.cells	50	0.0992	4.66e-25	0.0992
Eosinophils	74	0.0990963	5.12e-25	0.0990963
Macrophages.M1	55	-0.0990457	5.41e-25	0.0990457
Mast.cells.resting	74	0.0987294	7.63e-25	0.0987294
Macrophages.M2	56	-0.0987288	7.64e-25	0.0987288
T.cells.follicular.helper	141	-0.0987	8.06e-25	0.0987
Mast.cells.activated	7	-0.0986332	8.48e-25	0.0986332
Monocytes	12	0.0986307	8.5e-25	0.0986307
T.cells.CD8	17	-0.0986	8.72e-25	0.0986
T.cells.CD8	29	-0.0986	8.59e-25	0.0986
Macrophages.M2	94	0.0985169	9.62e-25	0.0985169
Eosinophils	56	0.0984568	1.03e-24	0.0984568
B.cells.naive	149	0.0982	1.34e-24	0.0982
T.cells.CD8	131	0.0982	1.42e-24	0.0982
Mast.cells.activated	2	0.0981577	1.42e-24	0.0981577
Plasma.cells	59	-0.0981	1.59e-24	0.0981
Neutrophils	29	-0.0980653	1.57e-24	0.0980653
Monocytes	149	-0.0980584	1.58e-24	0.0980584
Macrophages.M1	135	0.0979359	1.8e-24	0.0979359
T.cells.regulatory..Tregs.	50	0.0976	2.51e-24	0.0976
Neutrophils	55	-0.0975221	2.82e-24	0.0975221
T.cells.follicular.helper	100	0.0974	3.34e-24	0.0974
Mast.cells.activated	37	0.0972435	3.8e-24	0.0972435
Macrophages.M2	63	-0.0971261	4.31e-24	0.0971261
Mast.cells.activated	127	0.0971199	4.34e-24	0.0971199
T.cells.CD8	21	0.097	5.09e-24	0.097
Dendritic.cells.activated	36	-0.096999	4.94e-24	0.096999
T.cells.follicular.helper	38	-0.0968	5.89e-24	0.0968
T.cells.regulatory..Tregs.	37	0.0968	6.06e-24	0.0968
T.cells.CD4.memory.activated	8	-0.0966	7.68e-24	0.0966
T.cells.CD8	50	0.0965	8.31e-24	0.0965
NK.cells.activated	148	-0.0964442	8.92e-24	0.0964442
B.cells.naive	89	0.0964	9.81e-24	0.0964
Macrophages.M0	51	-0.0963465	9.89e-24	0.0963465
Dendritic.cells.activated	37	0.0963262	1.01e-23	0.0963262
Macrophages.M1	145	0.0962578	1.09e-23	0.0962578
T.cells.gamma.delta	146	-0.096	1.38e-23	0.096
Macrophages.M2	17	-0.095881	1.62e-23	0.095881
Macrophages.M0	147	0.0958297	1.71e-23	0.0958297
B.cells.naive	5	-0.0957	1.99e-23	0.0957
T.cells.regulatory..Tregs.	19	-0.0957	1.93e-23	0.0957
Monocytes	116	0.0956335	2.1e-23	0.0956335
T.cells.CD8	132	0.0956	2.21e-23	0.0956
T.cells.follicular.helper	36	0.0956	2.27e-23	0.0956
Eosinophils	137	0.0955771	2.23e-23	0.0955771
Dendritic.cells.resting	33	-0.0954768	2.48e-23	0.0954768
T.cells.gamma.delta	4	-0.0952	3.48e-23	0.0952
T.cells.CD8	41	-0.0951	3.57e-23	0.0951
T.cells.CD4.memory.resting	147	-0.0951	3.67e-23	0.0951
T.cells.CD4.memory.resting	20	-0.095	4.12e-23	0.095
T.cells.regulatory..Tregs.	56	-0.095	3.96e-23	0.095
Dendritic.cells.activated	59	-0.0949385	4.36e-23	0.0949385
T.cells.gamma.delta	7	0.0949	4.6e-23	0.0949
Dendritic.cells.resting	48	0.0947115	5.53e-23	0.0947115
T.cells.CD4.naive	118	0.0947	5.35e-23	0.0947
T.cells.follicular.helper	55	-0.0947	5.5e-23	0.0947
Macrophages.M2	148	0.0946806	5.71e-23	0.0946806
T.cells.CD4.memory.activated	91	-0.0946	6.2e-23	0.0946
Mast.cells.resting	55	0.0945249	6.72e-23	0.0945249
Macrophages.M2	103	-0.0944894	6.97e-23	0.0944894
Eosinophils	52	0.0944043	7.62e-23	0.0944043
T.cells.CD4.memory.resting	62	0.0944	7.4e-23	0.0944
T.cells.regulatory..Tregs.	138	-0.0944	7.85e-23	0.0944
Dendritic.cells.activated	104	-0.0943333	8.2e-23	0.0943333
Dendritic.cells.activated	132	-0.0943321	8.21e-23	0.0943321
Dendritic.cells.activated	148	0.0942669	8.79e-23	0.0942669
T.cells.regulatory..Tregs.	103	-0.0942	9.55e-23	0.0942
NK.cells.resting	103	-0.0941437	9.99e-23	0.0941437
Plasma.cells	61	-0.0941	1.06e-22	0.0941
T.cells.CD4.memory.resting	84	0.0941	1.01e-22	0.0941
Eosinophils	1	0.0939234	1.26e-22	0.0939234
T.cells.CD4.memory.activated	10	0.0939	1.25e-22	0.0939
B.cells.memory	105	0.0938	1.49e-22	0.0938
Mast.cells.activated	103	-0.0937574	1.49e-22	0.0937574
Plasma.cells	33	-0.0936	1.72e-22	0.0936
Macrophages.M2	58	0.0935924	1.77e-22	0.0935924
NK.cells.activated	113	0.0935529	1.84e-22	0.0935529
Macrophages.M1	53	0.0934512	2.04e-22	0.0934512
Dendritic.cells.resting	111	-0.0932741	2.45e-22	0.0932741
T.cells.CD4.memory.activated	90	-0.0932	2.59e-22	0.0932
Neutrophils	23	-0.0931985	2.65e-22	0.0931985
Dendritic.cells.activated	63	0.0931605	2.76e-22	0.0931605
Macrophages.M2	123	-0.0931163	2.88e-22	0.0931163
T.cells.CD4.memory.activated	22	-0.0931	2.87e-22	0.0931
Macrophages.M2	90	-0.0930947	2.95e-22	0.0930947
Plasma.cells	93	0.0929	3.77e-22	0.0929
NK.cells.activated	71	-0.0928001	3.99e-22	0.0928001
Mast.cells.resting	64	0.092708	4.38e-22	0.092708
T.cells.CD4.memory.activated	92	0.0927	4.47e-22	0.0927
Mast.cells.activated	101	0.0926769	4.52e-22	0.0926769
T.cells.CD8	25	-0.0926	4.85e-22	0.0926
T.cells.CD4.naive	150	0.0926	4.92e-22	0.0926
Dendritic.cells.activated	78	0.0924699	5.59e-22	0.0924699
T.cells.CD8	15	-0.0924	6.12e-22	0.0924
NK.cells.resting	116	-0.0923547	6.28e-22	0.0923547
Macrophages.M2	136	0.0922593	6.92e-22	0.0922593
Dendritic.cells.activated	31	0.0922195	7.21e-22	0.0922195
Mast.cells.resting	17	-0.0921911	7.42e-22	0.0921911
T.cells.CD4.memory.resting	55	-0.092	9.32e-22	0.092
T.cells.CD4.memory.resting	129	0.092	8.83e-22	0.092
T.cells.CD8	125	-0.0919	9.88e-22	0.0919
T.cells.CD4.memory.activated	31	0.0918	1.15e-21	0.0918
Eosinophils	135	-0.0917926	1.11e-21	0.0917926
Dendritic.cells.activated	129	0.0916719	1.26e-21	0.0916719
Dendritic.cells.activated	136	-0.0915253	1.46e-21	0.0915253
T.cells.CD8	32	0.0915	1.52e-21	0.0915
NK.cells.activated	105	0.0914595	1.56e-21	0.0914595
Mast.cells.resting	123	-0.0914573	1.56e-21	0.0914573
Macrophages.M2	85	0.091335	1.76e-21	0.091335
T.cells.CD4.naive	102	-0.0913	1.81e-21	0.0913
T.cells.CD4.naive	129	-0.0911	2.29e-21	0.0911
T.cells.CD4.memory.activated	49	0.0911	2.31e-21	0.0911
T.cells.CD4.memory.activated	114	0.0911	2.28e-21	0.0911
Macrophages.M0	2	0.0910771	2.29e-21	0.0910771
T.cells.CD4.naive	140	-0.091	2.57e-21	0.091
Eosinophils	58	-0.0908137	2.98e-21	0.0908137
Macrophages.M1	62	0.0907714	3.11e-21	0.0907714
Dendritic.cells.resting	117	0.0906934	3.36e-21	0.0906934
T.cells.CD4.naive	21	0.0906	3.69e-21	0.0906
T.cells.CD4.memory.resting	133	-0.0906	3.74e-21	0.0906
NK.cells.activated	107	0.0905882	3.73e-21	0.0905882
NK.cells.activated	134	-0.0905375	3.92e-21	0.0905375
Dendritic.cells.resting	61	-0.0904907	4.11e-21	0.0904907
T.cells.CD8	30	0.0904	4.41e-21	0.0904
T.cells.follicular.helper	76	0.0904	4.37e-21	0.0904
T.cells.regulatory..Tregs.	36	0.0904	4.35e-21	0.0904
Mast.cells.resting	93	0.0903729	4.62e-21	0.0903729
Eosinophils	117	-0.0903451	4.75e-21	0.0903451
Eosinophils	138	0.0902455	5.25e-21	0.0902455
B.cells.naive	68	0.0902	5.34e-21	0.0902
Macrophages.M2	38	-0.0900258	6.53e-21	0.0900258
T.cells.CD8	66	0.09	6.81e-21	0.09
T.cells.CD4.naive	83	0.09	6.43e-21	0.09
Monocytes	90	0.0899237	7.23e-21	0.0899237
B.cells.memory	82	0.0899	7.38e-21	0.0899
T.cells.CD4.memory.resting	149	0.0899	7.06e-21	0.0899
Mast.cells.resting	75	0.0898746	7.59e-21	0.0898746
Macrophages.M0	25	0.0898298	7.93e-21	0.0898298
T.cells.CD4.memory.resting	138	-0.0898	8.38e-21	0.0898
Mast.cells.activated	13	0.0897129	8.9e-21	0.0897129
T.cells.CD4.memory.activated	116	-0.0897	8.64e-21	0.0897
NK.cells.activated	138	-0.0896347	9.62e-21	0.0896347
T.cells.CD4.memory.activated	72	-0.0896	1.02e-20	0.0896
T.cells.follicular.helper	135	-0.0896	9.56e-21	0.0896
Neutrophils	47	-0.0894716	1.13e-20	0.0894716
B.cells.naive	45	-0.0894	1.25e-20	0.0894
Neutrophils	28	0.0893867	1.23e-20	0.0893867
Dendritic.cells.activated	67	0.0893475	1.28e-20	0.0893475
Dendritic.cells.activated	57	-0.0892777	1.37e-20	0.0892777
Monocytes	151	-0.0892182	1.45e-20	0.0892182
Dendritic.cells.resting	105	-0.0892037	1.47e-20	0.0892037
T.cells.CD4.memory.resting	49	-0.0892	1.43e-20	0.0892
Dendritic.cells.resting	116	-0.0891457	1.56e-20	0.0891457
B.cells.naive	9	-0.089	1.85e-20	0.089
NK.cells.resting	81	-0.0888881	2.01e-20	0.0888881
T.cells.CD4.memory.resting	122	-0.0888	2.12e-20	0.0888
NK.cells.resting	105	-0.0887826	2.22e-20	0.0887826
Dendritic.cells.resting	140	0.0887675	2.26e-20	0.0887675
T.cells.gamma.delta	92	0.0886	2.73e-20	0.0886
Mast.cells.resting	19	0.0885915	2.68e-20	0.0885915
T.cells.CD8	134	0.0885	2.86e-20	0.0885
Monocytes	66	0.088453	3.07e-20	0.088453
NK.cells.activated	80	0.0882413	3.77e-20	0.0882413
T.cells.regulatory..Tregs.	132	0.0882	4.04e-20	0.0882
Monocytes	51	0.0879556	4.98e-20	0.0879556
T.cells.follicular.helper	136	-0.0879	5.38e-20	0.0879
Neutrophils	89	-0.0878758	5.38e-20	0.0878758
Monocytes	95	0.0877781	5.91e-20	0.0877781
NK.cells.activated	120	-0.0876804	6.5e-20	0.0876804
Dendritic.cells.activated	74	-0.0875603	7.3e-20	0.0875603
Dendritic.cells.activated	117	-0.0874082	8.45e-20	0.0874082
NK.cells.activated	109	-0.087383	8.66e-20	0.087383
Neutrophils	95	-0.0872361	9.97e-20	0.0872361
Mast.cells.activated	143	0.0871556	1.08e-19	0.0871556
Macrophages.M0	107	0.0871372	1.1e-19	0.0871372
NK.cells.resting	141	-0.087121	1.11e-19	0.087121
T.cells.CD8	138	-0.087	1.27e-19	0.087
NK.cells.resting	149	0.0869813	1.27e-19	0.0869813
Plasma.cells	132	-0.0869	1.38e-19	0.0869
Dendritic.cells.resting	67	-0.0868513	1.44e-19	0.0868513
Monocytes	25	-0.0867722	1.56e-19	0.0867722
NK.cells.activated	92	-0.0867271	1.62e-19	0.0867271
Macrophages.M2	122	-0.0867002	1.67e-19	0.0867002
B.cells.memory	3	-0.0867	1.65e-19	0.0867
B.cells.naive	103	-0.0866118	1.81e-19	0.0866118
Mast.cells.activated	75	-0.0863456	2.34e-19	0.0863456
T.cells.CD4.naive	95	0.0863	2.35e-19	0.0863
Monocytes	110	-0.0862035	2.68e-19	0.0862035
Plasma.cells	58	0.0861	2.84e-19	0.0861
NK.cells.resting	38	-0.0860455	3.11e-19	0.0860455
Macrophages.M2	118	-0.0860402	3.13e-19	0.0860402
T.cells.CD4.naive	122	0.086	3.15e-19	0.086
T.cells.follicular.helper	127	0.086	3.25e-19	0.086
B.cells.naive	105	-0.0859	3.49e-19	0.0859
B.cells.naive	10	0.0859	3.56e-19	0.0859
T.cells.regulatory..Tregs.	32	-0.0859	3.65e-19	0.0859
Plasma.cells	44	0.0858	3.96e-19	0.0858
T.cells.CD4.memory.resting	134	0.0858	3.83e-19	0.0858
T.cells.follicular.helper	48	0.0858	3.96e-19	0.0858
B.cells.naive	116	-0.0857	4.5e-19	0.0857
Monocytes	94	-0.0856822	4.39e-19	0.0856822
Dendritic.cells.resting	113	0.0856238	4.64e-19	0.0856238
Dendritic.cells.activated	8	-0.0856014	4.73e-19	0.0856014
T.cells.CD8	90	-0.0856	4.52e-19	0.0856
Neutrophils	125	-0.0855814	4.83e-19	0.0855814
Eosinophils	33	0.0855346	5.04e-19	0.0855346
Mast.cells.activated	78	0.0855044	5.19e-19	0.0855044
Dendritic.cells.activated	71	-0.0854716	5.35e-19	0.0854716
B.cells.naive	121	0.0854	5.8e-19	0.0854
Eosinophils	116	0.0853418	6.05e-19	0.0853418
Monocytes	29	0.0852775	6.42e-19	0.0852775
Macrophages.M2	51	-0.0852696	6.47e-19	0.0852696
Mast.cells.activated	65	-0.0852623	6.52e-19	0.0852623
Dendritic.cells.activated	93	0.0852302	6.72e-19	0.0852302
Dendritic.cells.resting	47	-0.0852296	6.72e-19	0.0852296
Mast.cells.resting	52	0.0851667	7.13e-19	0.0851667
B.cells.naive	50	0.0851	7.67e-19	0.0851
Plasma.cells	80	-0.0851	7.69e-19	0.0851
Macrophages.M2	110	-0.085018	8.2e-19	0.085018
Neutrophils	58	0.0850104	8.26e-19	0.0850104
Dendritic.cells.resting	75	0.0849708	8.57e-19	0.0849708
Monocytes	30	0.0849074	9.09e-19	0.0849074
Monocytes	62	-0.084843	9.66e-19	0.084843
T.cells.CD4.memory.resting	79	0.0847	1.11e-18	0.0847
T.cells.CD8	54	0.0846	1.24e-18	0.0846
Mast.cells.activated	41	-0.0845557	1.26e-18	0.0845557
B.cells.naive	134	0.0844	1.42e-18	0.0844
Dendritic.cells.activated	28	0.084375	1.49e-18	0.084375
Macrophages.M1	132	-0.0843156	1.58e-18	0.0843156
Eosinophils	61	0.0843144	1.58e-18	0.0843144
T.cells.CD8	135	0.0843	1.54e-18	0.0843
T.cells.CD4.naive	106	0.0843	1.55e-18	0.0843
Neutrophils	19	0.084277	1.64e-18	0.084277
Monocytes	140	-0.0842523	1.68e-18	0.0842523
Neutrophils	83	-0.0840653	1.99e-18	0.0840653
Dendritic.cells.resting	103	-0.0838484	2.44e-18	0.0838484
Eosinophils	133	0.0837136	2.76e-18	0.0837136
T.cells.CD8	100	0.0837	2.91e-18	0.0837
B.cells.naive	107	0.0836	3.21e-18	0.0836
NK.cells.activated	103	0.0835217	3.29e-18	0.0835217
Dendritic.cells.activated	42	-0.0833991	3.69e-18	0.0833991
Eosinophils	107	-0.0833927	3.71e-18	0.0833927
Monocytes	136	0.083371	3.78e-18	0.083371
Plasma.cells	120	0.0833	4.09e-18	0.0833
T.cells.CD4.naive	79	0.0833	4.09e-18	0.0833
Mast.cells.activated	90	-0.0832284	4.31e-18	0.0832284
Macrophages.M2	84	0.0831346	4.7e-18	0.0831346
B.cells.memory	17	-0.0831	4.87e-18	0.0831
T.cells.CD4.memory.activated	2	0.083	5.53e-18	0.083
T.cells.regulatory..Tregs.	38	-0.083	5.35e-18	0.083
Mast.cells.resting	63	-0.0829116	5.77e-18	0.0829116
Eosinophils	111	0.0828337	6.19e-18	0.0828337
Dendritic.cells.activated	114	0.0827878	6.46e-18	0.0827878
Monocytes	133	0.0827295	6.81e-18	0.0827295
NK.cells.resting	110	-0.0826852	7.09e-18	0.0826852
Monocytes	41	0.0826753	7.16e-18	0.0826753
Macrophages.M1	98	-0.0826717	7.18e-18	0.0826717
T.cells.regulatory..Tregs.	40	-0.0825	8.23e-18	0.0825
Mast.cells.resting	37	-0.0824054	9.15e-18	0.0824054
Dendritic.cells.activated	45	-0.082271	1.03e-17	0.082271
Monocytes	118	0.0821449	1.16e-17	0.0821449
B.cells.memory	49	0.0821	1.25e-17	0.0821
T.cells.CD8	148	0.082	1.36e-17	0.082
Monocytes	148	-0.0819022	1.44e-17	0.0819022
NK.cells.resting	54	0.081831	1.54e-17	0.081831
Eosinophils	113	-0.0818031	1.58e-17	0.0818031
B.cells.memory	62	-0.0817	1.79e-17	0.0817
NK.cells.activated	146	0.0816814	1.76e-17	0.0816814
Dendritic.cells.resting	89	0.0816356	1.84e-17	0.0816356
B.cells.naive	119	0.0816	1.97e-17	0.0816
T.cells.follicular.helper	5	-0.0816	1.96e-17	0.0816
Monocytes	124	-0.0815277	2.02e-17	0.0815277
Dendritic.cells.resting	65	0.0815035	2.07e-17	0.0815035
B.cells.naive	122	-0.0815	2.12e-17	0.0815
Macrophages.M0	115	0.0814979	2.08e-17	0.0814979
Mast.cells.resting	136	0.0813524	2.37e-17	0.0813524
Mast.cells.activated	52	-0.0812965	2.49e-17	0.0812965
Mast.cells.resting	11	0.0811695	2.79e-17	0.0811695
Dendritic.cells.activated	72	-0.0811513	2.84e-17	0.0811513
B.cells.naive	106	-0.0811	2.88e-17	0.0811
Mast.cells.activated	58	0.0810458	3.12e-17	0.0810458
B.cells.memory	121	-0.081	3.38e-17	0.081
T.cells.CD4.memory.activated	127	0.081	3.24e-17	0.081
NK.cells.activated	151	0.0809904	3.28e-17	0.0809904
NK.cells.resting	129	0.080968	3.34e-17	0.080968
T.cells.CD4.memory.activated	73	0.0808	4.01e-17	0.0808
B.cells.naive	2	0.0807	4.11e-17	0.0807
Plasma.cells	127	0.0807	4.37e-17	0.0807
Plasma.cells	116	-0.0806	4.51e-17	0.0806
T.cells.CD4.naive	2	-0.0806	4.49e-17	0.0806
T.cells.gamma.delta	71	0.0806	4.46e-17	0.0806
Monocytes	126	0.0804919	5.11e-17	0.0804919
NK.cells.activated	39	-0.0803192	5.95e-17	0.0803192
Macrophages.M2	86	-0.0799093	8.55e-17	0.0799093
T.cells.regulatory..Tregs.	126	-0.0799	8.88e-17	0.0799
Mast.cells.resting	41	0.0798376	9.11e-17	0.0798376
Mast.cells.resting	30	-0.0798017	9.41e-17	0.0798017
T.cells.CD4.memory.resting	58	0.0796	1.08e-16	0.0796
Monocytes	74	0.0795387	1.19e-16	0.0795387
B.cells.memory	7	0.0795	1.25e-16	0.0795
T.cells.CD4.naive	87	-0.0793	1.47e-16	0.0793
T.cells.gamma.delta	10	0.0793	1.45e-16	0.0793
NK.cells.activated	85	-0.0792874	1.48e-16	0.0792874
NK.cells.resting	17	-0.0792836	1.48e-16	0.0792836
T.cells.gamma.delta	117	0.079	1.82e-16	0.079
Dendritic.cells.resting	26	-0.0788692	2.13e-16	0.0788692
Macrophages.M1	112	0.0787455	2.37e-16	0.0787455
NK.cells.activated	14	-0.0787413	2.38e-16	0.0787413
Mast.cells.activated	136	-0.078548	2.81e-16	0.078548
T.cells.CD8	98	0.0785	2.87e-16	0.0785
T.cells.CD8	38	-0.0785	3.03e-16	0.0785
Macrophages.M2	143	0.0784702	3.01e-16	0.0784702
Mast.cells.resting	3	-0.0784498	3.06e-16	0.0784498
NK.cells.activated	47	0.0783223	3.42e-16	0.0783223
B.cells.naive	126	-0.0783	3.63e-16	0.0783
T.cells.gamma.delta	67	-0.0782	3.96e-16	0.0782
B.cells.naive	125	-0.0781	4.22e-16	0.0781
Eosinophils	114	0.0780483	4.33e-16	0.0780483
B.cells.memory	21	0.078	4.59e-16	0.078
Eosinophils	147	0.0778265	5.24e-16	0.0778265
T.cells.CD8	51	0.0778	5.35e-16	0.0778
T.cells.CD8	31	-0.0778	5.42e-16	0.0778
T.cells.CD4.memory.resting	130	0.0777	5.91e-16	0.0777
T.cells.regulatory..Tregs.	61	-0.0777	5.82e-16	0.0777
Mast.cells.activated	4	0.0776459	6.12e-16	0.0776459
Macrophages.M1	41	-0.0775494	6.65e-16	0.0775494
Eosinophils	120	-0.0775197	6.82e-16	0.0775197
T.cells.CD4.naive	96	-0.0774	7.51e-16	0.0774
Eosinophils	143	-0.0773334	8e-16	0.0773334
Dendritic.cells.activated	39	-0.0773153	8.13e-16	0.0773153
T.cells.CD8	82	0.0773	8.33e-16	0.0773
Dendritic.cells.resting	106	-0.0769205	1.14e-15	0.0769205
B.cells.memory	18	0.0769	1.13e-15	0.0769
Plasma.cells	70	-0.0769	1.2e-15	0.0769
B.cells.naive	109	0.0768	1.3e-15	0.0768
T.cells.CD8	81	0.0768	1.23e-15	0.0768
Neutrophils	21	-0.07676	1.3e-15	0.07676
Eosinophils	118	0.0767114	1.36e-15	0.0767114
Neutrophils	41	0.0766493	1.43e-15	0.0766493
Mast.cells.activated	105	-0.0766471	1.43e-15	0.0766471
B.cells.naive	112	0.0766	1.46e-15	0.0766
B.cells.memory	42	0.0766	1.47e-15	0.0766
Neutrophils	31	0.0765705	1.53e-15	0.0765705
Macrophages.M0	141	-0.0765688	1.53e-15	0.0765688
Dendritic.cells.resting	51	-0.076533	1.58e-15	0.076533
Mast.cells.activated	22	-0.0765129	1.61e-15	0.0765129
T.cells.regulatory..Tregs.	136	-0.0765	1.69e-15	0.0765
B.cells.naive	87	-0.0764	1.73e-15	0.0764
Dendritic.cells.activated	30	-0.0763152	1.9e-15	0.0763152
Dendritic.cells.resting	19	0.0762191	2.06e-15	0.0762191
NK.cells.activated	23	-0.0761341	2.21e-15	0.0761341
T.cells.CD4.naive	116	0.076	2.44e-15	0.076
B.cells.naive	118	0.0759	2.77e-15	0.0759
T.cells.CD4.memory.activated	94	0.0758	3.01e-15	0.0758
Macrophages.M2	93	0.0757324	3.1e-15	0.0757324
T.cells.CD4.memory.activated	11	-0.0757	3.24e-15	0.0757
Dendritic.cells.activated	102	-0.0756187	3.41e-15	0.0756187
NK.cells.activated	10	-0.0756165	3.41e-15	0.0756165
T.cells.CD4.naive	111	0.0756	3.52e-15	0.0756
Eosinophils	103	0.0755212	3.69e-15	0.0755212
T.cells.CD8	143	0.0755	3.79e-15	0.0755
T.cells.CD4.memory.activated	79	0.0755	3.78e-15	0.0755
T.cells.follicular.helper	54	0.0755	3.87e-15	0.0755
T.cells.regulatory..Tregs.	26	-0.0754	4.05e-15	0.0754
Monocytes	145	-0.0753439	4.28e-15	0.0753439
NK.cells.activated	101	-0.0752193	4.75e-15	0.0752193
B.cells.naive	13	-0.0751	5.09e-15	0.0751
T.cells.CD4.naive	9	0.0751	5.43e-15	0.0751
T.cells.CD4.naive	108	0.075	5.75e-15	0.075
T.cells.CD4.naive	124	-0.075	5.49e-15	0.075
Eosinophils	94	-0.0748671	6.36e-15	0.0748671
Macrophages.M0	49	0.0745578	8.21e-15	0.0745578
Dendritic.cells.resting	72	-0.0745355	8.36e-15	0.0745355
T.cells.CD4.naive	80	0.0745	8.9e-15	0.0745
Mast.cells.activated	145	0.0744933	8.66e-15	0.0744933
T.cells.gamma.delta	65	0.0744	9.51e-15	0.0744
NK.cells.resting	69	-0.0743778	9.52e-15	0.0743778
Neutrophils	25	0.0743596	9.67e-15	0.0743596
Eosinophils	6	-0.0743139	1e-14	0.0743139
T.cells.CD4.memory.activated	50	0.0743	1.02e-14	0.0743
T.cells.follicular.helper	8	-0.0743	1.03e-14	0.0743
T.cells.regulatory..Tregs.	151	0.0743	9.91e-15	0.0743
Macrophages.M0	88	-0.0741743	1.13e-14	0.0741743
Monocytes	121	-0.0741325	1.16e-14	0.0741325
Macrophages.M1	72	-0.0738944	1.41e-14	0.0738944
Mast.cells.activated	33	-0.0738439	1.47e-14	0.0738439
T.cells.CD4.naive	46	-0.0738	1.55e-14	0.0738
T.cells.CD4.naive	60	0.0738	1.51e-14	0.0738
Macrophages.M2	105	-0.0737036	1.65e-14	0.0737036
Plasma.cells	7	0.0737	1.67e-14	0.0737
T.cells.regulatory..Tregs.	111	-0.0737	1.66e-14	0.0737
Neutrophils	56	-0.0735844	1.82e-14	0.0735844
Macrophages.M0	150	0.0735285	1.91e-14	0.0735285
Neutrophils	121	0.0734349	2.06e-14	0.0734349
B.cells.naive	73	0.0734	2.11e-14	0.0734
Mast.cells.activated	36	0.0733958	2.12e-14	0.0733958
T.cells.CD4.naive	133	0.0733	2.23e-14	0.0733
Neutrophils	14	0.0731464	2.6e-14	0.0731464
NK.cells.resting	150	0.0731448	2.6e-14	0.0731448
Dendritic.cells.resting	84	0.0731068	2.68e-14	0.0731068
Plasma.cells	118	-0.0731	2.75e-14	0.0731
B.cells.memory	22	-0.073	2.83e-14	0.073
Neutrophils	86	0.0729008	3.17e-14	0.0729008
B.cells.memory	63	-0.0729	3.12e-14	0.0729
Plasma.cells	45	-0.0729	3.2e-14	0.0729
T.cells.gamma.delta	44	0.0729	3.09e-14	0.0729
Dendritic.cells.resting	94	0.0728904	3.19e-14	0.0728904
Macrophages.M1	107	0.072796	3.45e-14	0.072796
Monocytes	109	0.0727523	3.57e-14	0.0727523
Macrophages.M0	101	0.072639	3.91e-14	0.072639
T.cells.CD4.naive	3	-0.0725	4.55e-14	0.0725
T.cells.CD4.memory.resting	21	-0.0725	4.35e-14	0.0725
Dendritic.cells.resting	13	-0.0724587	4.52e-14	0.0724587
Neutrophils	51	-0.0724572	4.52e-14	0.0724572
Mast.cells.activated	64	-0.0723183	5.06e-14	0.0723183
T.cells.CD8	3	-0.0723	4.94e-14	0.0723
Macrophages.M0	112	0.0722124	5.5e-14	0.0722124
Monocytes	143	-0.0721343	5.86e-14	0.0721343
T.cells.gamma.delta	108	-0.0721	5.87e-14	0.0721
T.cells.CD4.memory.activated	69	-0.072	6.55e-14	0.072
Mast.cells.activated	119	0.0718579	7.3e-14	0.0718579
B.cells.memory	4	-0.0718	7.56e-14	0.0718
T.cells.CD4.naive	119	0.0718	7.5e-14	0.0718
NK.cells.activated	121	-0.0717526	7.94e-14	0.0717526
T.cells.gamma.delta	51	-0.0717	8.23e-14	0.0717
Plasma.cells	144	0.0716	9.04e-14	0.0716
T.cells.gamma.delta	1	-0.0716	8.62e-14	0.0716
Macrophages.M2	96	0.0715434	9.37e-14	0.0715434
Neutrophils	60	-0.0715066	9.64e-14	0.0715066
Macrophages.M2	132	-0.0714914	9.76e-14	0.0714914
Macrophages.M1	139	0.0714239	1.03e-13	0.0714239
T.cells.follicular.helper	73	0.0713	1.11e-13	0.0713
NK.cells.resting	136	-0.0712191	1.21e-13	0.0712191
Mast.cells.activated	91	-0.0712059	1.22e-13	0.0712059
Dendritic.cells.resting	15	-0.0712038	1.22e-13	0.0712038
Plasma.cells	98	-0.0712	1.27e-13	0.0712
T.cells.regulatory..Tregs.	88	-0.0712	1.27e-13	0.0712
T.cells.regulatory..Tregs.	115	0.0712	1.2e-13	0.0712
T.cells.CD4.naive	117	-0.0711	1.35e-13	0.0711
B.cells.naive	22	-0.0709497	1.5e-13	0.0709497
B.cells.memory	16	0.0709	1.56e-13	0.0709
T.cells.follicular.helper	121	0.0709	1.61e-13	0.0709
Mast.cells.resting	13	-0.0707449	1.76e-13	0.0707449
Monocytes	19	0.0707306	1.78e-13	0.0707306
Eosinophils	122	0.0707302	1.78e-13	0.0707302
B.cells.naive	27	0.0707	1.81e-13	0.0707
B.cells.memory	118	0.0707	1.82e-13	0.0707
T.cells.CD8	28	-0.0707	1.83e-13	0.0707
Mast.cells.activated	141	0.0705119	2.11e-13	0.0705119
B.cells.naive	6	-0.0705	2.05e-13	0.0705
Mast.cells.activated	131	0.0704957	2.13e-13	0.0704957
NK.cells.activated	73	0.0704637	2.19e-13	0.0704637
B.cells.naive	51	0.0704	2.29e-13	0.0704
T.cells.CD8	52	-0.0704	2.32e-13	0.0704
T.cells.regulatory..Tregs.	10	-0.0704	2.29e-13	0.0704
T.cells.CD4.memory.resting	145	-0.0703	2.49e-13	0.0703
Dendritic.cells.activated	9	-0.0702265	2.63e-13	0.0702265
B.cells.naive	8	-0.0701	2.79e-13	0.0701
T.cells.CD8	55	0.0701	2.87e-13	0.0701
Mast.cells.activated	114	0.0700131	3.1e-13	0.0700131
B.cells.naive	15	-0.0697954	3.67e-13	0.0697954
Monocytes	69	0.0697828	3.71e-13	0.0697828
Dendritic.cells.resting	20	-0.0697091	3.93e-13	0.0697091
Plasma.cells	35	-0.0697	4e-13	0.0697
Monocytes	146	-0.0696854	4e-13	0.0696854
B.cells.naive	14	0.0696	4.13e-13	0.0696
T.cells.regulatory..Tregs.	8	0.0696	4.32e-13	0.0696
NK.cells.resting	147	0.0695404	4.47e-13	0.0695404
T.cells.CD4.memory.resting	89	0.0695	4.63e-13	0.0695
Monocytes	68	-0.0694315	4.86e-13	0.0694315
Plasma.cells	30	-0.0694	4.82e-13	0.0694
Neutrophils	65	0.0693994	4.98e-13	0.0693994
Mast.cells.activated	76	0.0693437	5.2e-13	0.0693437
T.cells.CD4.naive	92	-0.0693	5.54e-13	0.0693
Macrophages.M0	63	-0.0692164	5.73e-13	0.0692164
T.cells.CD4.naive	134	0.0691	6.43e-13	0.0691
T.cells.CD4.memory.activated	95	-0.069	6.72e-13	0.069
Neutrophils	135	0.0688791	7.42e-13	0.0688791
T.cells.gamma.delta	77	0.0688	7.77e-13	0.0688
Dendritic.cells.activated	95	0.0686271	8.99e-13	0.0686271
Mast.cells.activated	1	0.0686001	9.18e-13	0.0686001
T.cells.follicular.helper	129	0.0686	8.94e-13	0.0686
T.cells.CD4.naive	88	0.0685	9.92e-13	0.0685
T.cells.follicular.helper	130	0.0685	9.88e-13	0.0685
Monocytes	27	-0.0684341	1.04e-12	0.0684341
Eosinophils	68	-0.0682248	1.22e-12	0.0682248
T.cells.CD8	26	-0.0682	1.21e-12	0.0682
T.cells.CD4.memory.resting	127	0.0682	1.24e-12	0.0682
Macrophages.M1	96	-0.0681631	1.28e-12	0.0681631
Mast.cells.resting	110	-0.0680209	1.42e-12	0.0680209
T.cells.CD4.naive	127	-0.0679	1.58e-12	0.0679
Neutrophils	49	-0.0678991	1.56e-12	0.0678991
Macrophages.M0	67	-0.0678315	1.64e-12	0.0678315
Neutrophils	39	0.0678089	1.67e-12	0.0678089
Plasma.cells	108	0.0677	1.86e-12	0.0677
T.cells.regulatory..Tregs.	54	0.0676	1.93e-12	0.0676
B.cells.memory	5	0.0675	2.09e-12	0.0675
NK.cells.activated	59	0.067458	2.17e-12	0.067458
B.cells.naive	95	0.0674	2.33e-12	0.0674
T.cells.CD8	116	-0.0674	2.3e-12	0.0674
T.cells.regulatory..Tregs.	84	-0.0674	2.19e-12	0.0674
B.cells.naive	127	-0.0673563	2.34e-12	0.0673563
Neutrophils	11	0.0673204	2.4e-12	0.0673204
T.cells.gamma.delta	121	0.0673	2.37e-12	0.0673
Neutrophils	114	-0.0672985	2.44e-12	0.0672985
Neutrophils	57	-0.0672953	2.45e-12	0.0672953
Mast.cells.activated	19	-0.0671603	2.71e-12	0.0671603
B.cells.naive	24	0.0671	2.83e-12	0.0671
T.cells.CD4.memory.resting	108	-0.067	3.05e-12	0.067
T.cells.CD4.memory.activated	36	0.067	3.07e-12	0.067
Macrophages.M2	11	0.0669555	3.15e-12	0.0669555
Macrophages.M2	138	-0.0669191	3.24e-12	0.0669191
T.cells.CD4.memory.activated	40	-0.0668	3.64e-12	0.0668
T.cells.CD4.naive	43	0.0667	3.78e-12	0.0667
Dendritic.cells.activated	21	-0.066658	3.93e-12	0.066658
Macrophages.M1	10	0.0666379	3.99e-12	0.0666379
T.cells.CD4.naive	27	-0.0666	4.18e-12	0.0666
Mast.cells.resting	127	-0.0664913	4.44e-12	0.0664913
Eosinophils	132	-0.0664824	4.47e-12	0.0664824
Eosinophils	45	0.066481	4.48e-12	0.066481
NK.cells.resting	92	0.06648	4.48e-12	0.06648
Mast.cells.resting	71	0.0664606	4.55e-12	0.0664606
Dendritic.cells.resting	130	0.0664471	4.59e-12	0.0664471
Mast.cells.resting	104	-0.0664441	4.6e-12	0.0664441
T.cells.gamma.delta	42	0.0664	4.61e-12	0.0664
Eosinophils	19	-0.0663482	4.94e-12	0.0663482
T.cells.CD4.memory.activated	82	0.0663	5.29e-12	0.0663
NK.cells.activated	74	-0.0662704	5.23e-12	0.0662704
NK.cells.resting	2	0.0662535	5.29e-12	0.0662535
Mast.cells.resting	80	0.0662523	5.3e-12	0.0662523
T.cells.CD4.memory.activated	88	0.0662	5.68e-12	0.0662
T.cells.regulatory..Tregs.	59	0.0662	5.44e-12	0.0662
Neutrophils	62	-0.066062	6.09e-12	0.066062
Eosinophils	12	0.0659201	6.76e-12	0.0659201
T.cells.CD4.naive	10	0.0659	6.82e-12	0.0659
T.cells.follicular.helper	41	-0.0658	7.39e-12	0.0658
T.cells.follicular.helper	31	0.0658	7.51e-12	0.0658
Macrophages.M2	46	0.0657562	7.62e-12	0.0657562
T.cells.CD4.naive	23	0.0657	7.88e-12	0.0657
T.cells.follicular.helper	139	0.0657	7.66e-12	0.0657
Eosinophils	86	0.0656485	8.24e-12	0.0656485
Macrophages.M0	113	0.0655926	8.58e-12	0.0655926
Macrophages.M2	27	-0.0655082	9.12e-12	0.0655082
T.cells.CD4.naive	6	-0.0654	9.61e-12	0.0654
Eosinophils	129	-0.0653801	1e-11	0.0653801
Macrophages.M0	92	0.0653294	1.04e-11	0.0653294
Eosinophils	46	-0.0652535	1.1e-11	0.0652535
NK.cells.resting	114	0.0652493	1.1e-11	0.0652493
B.cells.memory	37	0.0652	1.12e-11	0.0652
Neutrophils	98	0.0651137	1.21e-11	0.0651137
NK.cells.resting	79	0.0650432	1.28e-11	0.0650432
Macrophages.M2	66	0.0650422	1.28e-11	0.0650422
Dendritic.cells.resting	14	0.0650376	1.28e-11	0.0650376
T.cells.regulatory..Tregs.	13	-0.065	1.29e-11	0.065
Macrophages.M1	106	-0.0649685	1.35e-11	0.0649685
Eosinophils	49	0.0649134	1.4e-11	0.0649134
Macrophages.M2	88	-0.0648979	1.42e-11	0.0648979
NK.cells.activated	4	0.0648751	1.44e-11	0.0648751
B.cells.memory	94	-0.0647	1.58e-11	0.0647
Macrophages.M1	110	-0.0646651	1.68e-11	0.0646651
B.cells.naive	130	0.0646545	1.69e-11	0.0646545
NK.cells.activated	96	0.0646312	1.72e-11	0.0646312
Plasma.cells	36	-0.0646	1.81e-11	0.0646
Macrophages.M2	20	-0.064513	1.87e-11	0.064513
Monocytes	139	-0.0644454	1.96e-11	0.0644454
Mast.cells.resting	122	0.0644268	1.99e-11	0.0644268
NK.cells.resting	118	0.0644189	2e-11	0.0644189
Dendritic.cells.activated	34	-0.0643014	2.17e-11	0.0643014
T.cells.CD4.memory.activated	19	-0.0643	2.13e-11	0.0643
B.cells.naive	56	-0.0642	2.33e-11	0.0642
Eosinophils	139	-0.0641601	2.4e-11	0.0641601
T.cells.CD4.memory.resting	88	-0.0641	2.52e-11	0.0641
T.cells.CD4.memory.activated	81	-0.0641	2.53e-11	0.0641
NK.cells.resting	82	0.0640831	2.54e-11	0.0640831
Neutrophils	36	-0.0640089	2.68e-11	0.0640089
Mast.cells.activated	147	0.063988	2.72e-11	0.063988
Dendritic.cells.activated	112	0.0639516	2.79e-11	0.0639516
Eosinophils	100	-0.0639154	2.86e-11	0.0639154
B.cells.naive	79	0.0638998	2.89e-11	0.0638998
Mast.cells.activated	113	-0.0637216	3.28e-11	0.0637216
Dendritic.cells.activated	23	-0.0636914	3.35e-11	0.0636914
Mast.cells.activated	25	0.0636836	3.37e-11	0.0636836
B.cells.naive	140	0.0635	3.72e-11	0.0635
NK.cells.resting	41	-0.0634837	3.88e-11	0.0634837
Mast.cells.resting	69	0.0634343	4.02e-11	0.0634343
Dendritic.cells.activated	14	0.0634205	4.06e-11	0.0634205
Plasma.cells	149	0.0634	4.01e-11	0.0634
Eosinophils	101	-0.0633779	4.18e-11	0.0633779
Dendritic.cells.activated	76	0.0633562	4.25e-11	0.0633562
B.cells.memory	50	-0.0633	4.42e-11	0.0633
NK.cells.activated	117	0.0632759	4.49e-11	0.0632759
Mast.cells.resting	106	-0.0632384	4.61e-11	0.0632384
T.cells.CD4.naive	72	0.0632	4.69e-11	0.0632
T.cells.CD4.memory.resting	82	0.0632	4.62e-11	0.0632
Mast.cells.resting	66	-0.0631125	5.04e-11	0.0631125
Plasma.cells	52	-0.0631	5.22e-11	0.0631
Mast.cells.resting	8	-0.063088	5.13e-11	0.063088
Macrophages.M1	17	-0.0630549	5.25e-11	0.0630549
Dendritic.cells.resting	38	0.06296	5.61e-11	0.06296
Dendritic.cells.resting	12	-0.0629023	5.84e-11	0.0629023
NK.cells.activated	8	0.0627007	6.72e-11	0.0627007
B.cells.memory	20	-0.0627	6.77e-11	0.0627
T.cells.CD4.memory.activated	41	-0.0627	6.65e-11	0.0627
T.cells.CD4.memory.activated	101	0.0627	6.88e-11	0.0627
Macrophages.M2	30	-0.0626238	7.09e-11	0.0626238
B.cells.memory	60	0.0626	7.05e-11	0.0626
NK.cells.resting	23	-0.0624166	8.18e-11	0.0624166
B.cells.naive	100	0.0624	8.17e-11	0.0624
B.cells.memory	143	-0.0624	8.19e-11	0.0624
T.cells.regulatory..Tregs.	72	-0.0624	8.27e-11	0.0624
Mast.cells.resting	143	0.0623654	8.48e-11	0.0623654
Mast.cells.activated	12	-0.0622134	9.42e-11	0.0622134
Macrophages.M0	81	-0.0622039	9.48e-11	0.0622039
Plasma.cells	40	0.0622	9.44e-11	0.0622
Mast.cells.activated	63	0.0621023	1.02e-10	0.0621023
T.cells.regulatory..Tregs.	46	-0.0621	1.05e-10	0.0621
Macrophages.M2	140	0.0620481	1.06e-10	0.0620481
T.cells.CD4.naive	38	-0.062	1.07e-10	0.062
Macrophages.M2	104	-0.0619458	1.13e-10	0.0619458
T.cells.CD8	124	0.0619	1.17e-10	0.0619
Dendritic.cells.activated	41	-0.061843	1.22e-10	0.061843
Mast.cells.resting	18	0.0618324	1.22e-10	0.0618324
Mast.cells.resting	126	0.0617123	1.33e-10	0.0617123
Macrophages.M0	10	-0.0617073	1.33e-10	0.0617073
Dendritic.cells.resting	9	-0.0617027	1.34e-10	0.0617027
B.cells.memory	64	-0.0617	1.3e-10	0.0617
Plasma.cells	99	-0.0617	1.33e-10	0.0617
Neutrophils	73	0.0616783	1.36e-10	0.0616783
B.cells.naive	25	-0.0616	1.44e-10	0.0616
B.cells.memory	150	0.0616	1.46e-10	0.0616
Eosinophils	150	0.0615673	1.47e-10	0.0615673
Neutrophils	63	0.0615489	1.49e-10	0.0615489
Dendritic.cells.resting	146	-0.0615365	1.5e-10	0.0615365
Macrophages.M2	68	0.0615021	1.54e-10	0.0615021
Eosinophils	127	-0.0613659	1.68e-10	0.0613659
Dendritic.cells.activated	54	0.0613507	1.7e-10	0.0613507
Macrophages.M1	35	-0.0613385	1.72e-10	0.0613385
Plasma.cells	140	0.0613	1.75e-10	0.0613
NK.cells.activated	129	-0.0612015	1.88e-10	0.0612015
Plasma.cells	122	-0.0612	1.94e-10	0.0612
Macrophages.M1	141	-0.0611463	1.96e-10	0.0611463
Mast.cells.resting	120	-0.0611002	2.02e-10	0.0611002
B.cells.naive	129	0.0611	2.07e-10	0.0611
Macrophages.M1	19	0.060935	2.26e-10	0.060935
B.cells.naive	96	-0.0609068	2.3e-10	0.0609068
Neutrophils	30	-0.0609053	2.3e-10	0.0609053
B.cells.memory	142	-0.0608	2.49e-10	0.0608
NK.cells.resting	57	-0.0607493	2.56e-10	0.0607493
T.cells.CD4.memory.activated	35	-0.0607	2.71e-10	0.0607
Monocytes	111	0.0606281	2.78e-10	0.0606281
B.cells.memory	19	-0.0606	2.74e-10	0.0606
Mast.cells.resting	96	0.0605536	2.92e-10	0.0605536
NK.cells.activated	125	0.0604986	3.03e-10	0.0604986
Monocytes	97	-0.0604578	3.12e-10	0.0604578
B.cells.naive	66	0.060439	3.15e-10	0.060439
B.cells.memory	98	0.0604	3.27e-10	0.0604
B.cells.memory	29	-0.0604	3.14e-10	0.0604
B.cells.memory	36	0.0604	3.14e-10	0.0604
Dendritic.cells.activated	115	-0.0603839	3.27e-10	0.0603839
T.cells.gamma.delta	19	0.0603	3.43e-10	0.0603
NK.cells.activated	63	-0.0602928	3.48e-10	0.0602928
Mast.cells.activated	56	-0.0602816	3.51e-10	0.0602816
Mast.cells.activated	69	-0.0602743	3.52e-10	0.0602743
Mast.cells.activated	10	-0.0602342	3.62e-10	0.0602342
Dendritic.cells.activated	127	0.0602042	3.69e-10	0.0602042
Neutrophils	109	-0.0601081	3.94e-10	0.0601081
B.cells.naive	131	0.0601	4.02e-10	0.0601
T.cells.CD4.memory.activated	98	-0.0601	3.94e-10	0.0601
Macrophages.M0	111	-0.0600924	3.98e-10	0.0600924
B.cells.memory	135	-0.06	4.13e-10	0.06
Eosinophils	95	0.0599204	4.46e-10	0.0599204
Plasma.cells	69	-0.0599	4.63e-10	0.0599
T.cells.CD8	130	-0.0598	4.84e-10	0.0598
Plasma.cells	71	0.0597	5.25e-10	0.0597
Mast.cells.activated	14	0.059676	5.25e-10	0.059676
NK.cells.resting	40	-0.0595139	5.85e-10	0.0595139
T.cells.regulatory..Tregs.	104	-0.0595	5.73e-10	0.0595
T.cells.regulatory..Tregs.	5	-0.0595	5.74e-10	0.0595
Monocytes	125	0.0594846	5.96e-10	0.0594846
Dendritic.cells.resting	1	-0.0594132	6.25e-10	0.0594132
Mast.cells.resting	54	0.0593864	6.36e-10	0.0593864
NK.cells.activated	55	0.0593187	6.65e-10	0.0593187
T.cells.CD4.memory.resting	61	-0.0593	6.89e-10	0.0593
Neutrophils	134	0.0592808	6.82e-10	0.0592808
T.cells.CD4.memory.activated	76	0.0592	7.35e-10	0.0592
T.cells.CD4.memory.activated	151	-0.0592	7e-10	0.0592
Mast.cells.resting	142	-0.0591446	7.46e-10	0.0591446
B.cells.memory	59	0.059	8.17e-10	0.059
T.cells.CD4.memory.resting	137	0.059	8.29e-10	0.059
T.cells.regulatory..Tregs.	55	-0.059	8.29e-10	0.059
Monocytes	18	0.0589869	8.28e-10	0.0589869
Dendritic.cells.resting	73	0.0588693	8.94e-10	0.0588693
Plasma.cells	128	-0.0587	1e-09	0.0587
Monocytes	60	-0.0586787	1.01e-09	0.0586787
Neutrophils	138	-0.0586257	1.05e-09	0.0586257
B.cells.memory	86	0.0585	1.16e-09	0.0585
B.cells.memory	78	0.0582	1.37e-09	0.0582
T.cells.gamma.delta	13	-0.058	1.55e-09	0.058
Dendritic.cells.resting	136	-0.0579993	1.57e-09	0.0579993
Macrophages.M1	56	-0.0579645	1.61e-09	0.0579645
Mast.cells.activated	26	0.0579056	1.67e-09	0.0579056
T.cells.CD8	45	-0.0578	1.81e-09	0.0578
T.cells.follicular.helper	15	0.0578	1.77e-09	0.0578
Macrophages.M0	23	-0.0577892	1.8e-09	0.0577892
T.cells.gamma.delta	118	-0.0575	2.21e-09	0.0575
Mast.cells.activated	104	-0.0574162	2.29e-09	0.0574162
Plasma.cells	11	-0.0574	2.31e-09	0.0574
Monocytes	83	-0.0573935	2.32e-09	0.0573935
NK.cells.activated	3	0.0573547	2.38e-09	0.0573547
Monocytes	46	0.0573508	2.39e-09	0.0573508
NK.cells.resting	19	-0.0573147	2.44e-09	0.0573147
Mast.cells.resting	24	-0.0573105	2.45e-09	0.0573105
T.cells.follicular.helper	132	-0.0573	2.42e-09	0.0573
Macrophages.M1	80	-0.0570965	2.81e-09	0.0570965
T.cells.gamma.delta	68	-0.057	3.02e-09	0.057
Mast.cells.activated	5	0.0569917	3e-09	0.0569917
NK.cells.activated	145	-0.0569627	3.06e-09	0.0569627
Mast.cells.resting	121	0.0569592	3.06e-09	0.0569592
T.cells.CD8	105	0.0569	3.14e-09	0.0569
Monocytes	23	-0.0567215	3.56e-09	0.0567215
T.cells.CD8	122	-0.0567	3.52e-09	0.0567
Eosinophils	124	-0.0566728	3.67e-09	0.0566728
T.cells.gamma.delta	39	0.0566675	3.68e-09	0.0566675
NK.cells.activated	75	0.0566286	3.78e-09	0.0566286
B.cells.memory	84	-0.0566	3.96e-09	0.0566
T.cells.CD4.memory.activated	132	-0.0565	4.16e-09	0.0565
T.cells.CD4.naive	91	-0.0564	4.45e-09	0.0564
T.cells.CD4.naive	32	-0.0564	4.27e-09	0.0564
Macrophages.M0	27	0.056376	4.43e-09	0.056376
Macrophages.M2	133	-0.0562015	4.94e-09	0.0562015
Macrophages.M2	6	-0.0561777	5.01e-09	0.0561777
Monocytes	137	0.0561451	5.12e-09	0.0561451
NK.cells.activated	37	-0.0561156	5.21e-09	0.0561156
Plasma.cells	130	0.056	5.44e-09	0.056
NK.cells.activated	51	0.0559986	5.61e-09	0.0559986
Mast.cells.resting	125	0.0559268	5.87e-09	0.0559268
T.cells.gamma.delta	32	0.0558568	6.13e-09	0.0558568
NK.cells.resting	73	0.0558077	6.32e-09	0.0558077
Plasma.cells	94	0.0558	6.33e-09	0.0558
T.cells.CD4.memory.resting	22	-0.0558	6.54e-09	0.0558
Macrophages.M0	62	0.0555803	7.28e-09	0.0555803
NK.cells.resting	89	-0.0555369	7.47e-09	0.0555369
NK.cells.activated	89	0.0555322	7.5e-09	0.0555322
Macrophages.M1	137	-0.0555004	7.65e-09	0.0555004
Plasma.cells	63	0.0555	7.82e-09	0.0555
T.cells.gamma.delta	8	-0.0555	7.79e-09	0.0555
NK.cells.activated	122	0.055466	7.81e-09	0.055466
Dendritic.cells.resting	8	-0.0553685	8.3e-09	0.0553685
T.cells.CD4.memory.activated	102	-0.0552	9.41e-09	0.0552
T.cells.CD4.naive	42	-0.0551	9.98e-09	0.0551
T.cells.CD4.naive	69	-0.0551	9.5e-09	0.0551
T.cells.gamma.delta	38	-0.0550562	1.01e-08	0.0550562
NK.cells.resting	20	-0.0550409	1.02e-08	0.0550409
T.cells.regulatory..Tregs.	147	0.055	1.05e-08	0.055
Dendritic.cells.resting	115	-0.054953	1.07e-08	0.054953
Eosinophils	67	0.0549286	1.09e-08	0.0549286
B.cells.memory	10	0.0549	1.09e-08	0.0549
T.cells.gamma.delta	40	-0.0548758	1.12e-08	0.0548758
Monocytes	16	-0.0548305	1.15e-08	0.0548305
Plasma.cells	64	0.0548	1.19e-08	0.0548
Dendritic.cells.activated	107	-0.0547506	1.21e-08	0.0547506
Macrophages.M2	13	0.0547071	1.25e-08	0.0547071
T.cells.CD4.memory.resting	110	-0.0547	1.24e-08	0.0547
Mast.cells.resting	147	-0.0546568	1.28e-08	0.0546568
T.cells.CD4.naive	40	0.0546	1.36e-08	0.0546
T.cells.gamma.delta	95	-0.0545	1.44e-08	0.0545
Eosinophils	84	-0.05449	1.42e-08	0.05449
Macrophages.M0	75	-0.0544505	1.46e-08	0.0544505
T.cells.CD4.naive	89	0.0544	1.48e-08	0.0544
T.cells.CD4.memory.activated	138	0.0544	1.51e-08	0.0544
Monocytes	86	0.0543363	1.56e-08	0.0543363
Dendritic.cells.activated	147	-0.0543144	1.58e-08	0.0543144
Dendritic.cells.resting	90	-0.0543031	1.59e-08	0.0543031
Mast.cells.activated	68	0.0542884	1.61e-08	0.0542884
Mast.cells.activated	34	0.0542502	1.64e-08	0.0542502
Macrophages.M0	128	0.0542073	1.69e-08	0.0542073
T.cells.CD4.memory.activated	100	0.0542	1.66e-08	0.0542
Dendritic.cells.activated	20	-0.0541457	1.75e-08	0.0541457
Eosinophils	71	-0.0541203	1.78e-08	0.0541203
Macrophages.M2	39	-0.0540646	1.84e-08	0.0540646
Macrophages.M0	130	-0.0540249	1.88e-08	0.0540249
Eosinophils	40	0.0540124	1.9e-08	0.0540124
Dendritic.cells.resting	39	-0.0539562	1.96e-08	0.0539562
B.cells.naive	148	0.0539	2.01e-08	0.0539
Neutrophils	91	0.0538937	2.04e-08	0.0538937
NK.cells.activated	50	0.0538338	2.11e-08	0.0538338
Eosinophils	10	0.0537803	2.18e-08	0.0537803
B.cells.memory	26	-0.0537	2.35e-08	0.0537
T.cells.CD4.memory.activated	61	-0.0537	2.32e-08	0.0537
NK.cells.resting	130	-0.0536808	2.32e-08	0.0536808
NK.cells.activated	35	0.0536349	2.38e-08	0.0536349
Mast.cells.activated	135	0.0535683	2.48e-08	0.0535683
T.cells.CD4.naive	143	-0.0535	2.61e-08	0.0535
T.cells.CD8	126	-0.0534	2.82e-08	0.0534
T.cells.CD4.memory.activated	75	-0.0534	2.71e-08	0.0534
NK.cells.activated	115	-0.0533859	2.76e-08	0.0533859
Mast.cells.resting	5	-0.0533364	2.85e-08	0.0533364
B.cells.naive	135	0.0533	2.99e-08	0.0533
Mast.cells.resting	79	0.0532473	3e-08	0.0532473
Neutrophils	59	-0.0532445	3.01e-08	0.0532445
T.cells.CD4.memory.resting	69	0.0532	3e-08	0.0532
Monocytes	142	0.0531814	3.12e-08	0.0531814
Eosinophils	121	-0.0531812	3.12e-08	0.0531812
T.cells.follicular.helper	112	0.0531	3.36e-08	0.0531
NK.cells.activated	118	-0.0530778	3.32e-08	0.0530778
B.cells.naive	41	-0.053	3.4e-08	0.053
B.cells.naive	108	0.053	3.43e-08	0.053
B.cells.naive	37	0.053	3.46e-08	0.053
T.cells.CD4.memory.resting	150	0.053	3.38e-08	0.053
T.cells.CD4.memory.activated	110	-0.053	3.51e-08	0.053
Macrophages.M0	123	-0.052943	3.6e-08	0.052943
B.cells.naive	39	-0.0529	3.79e-08	0.0529
Macrophages.M1	151	0.05282	3.87e-08	0.05282
T.cells.CD4.naive	59	0.0528	3.88e-08	0.0528
Dendritic.cells.resting	82	0.052787	3.95e-08	0.052787
B.cells.naive	147	-0.0527	4.1e-08	0.0527
T.cells.follicular.helper	66	0.0527	4.21e-08	0.0527
B.cells.memory	77	0.0526	4.31e-08	0.0526
Eosinophils	102	-0.0525739	4.47e-08	0.0525739
Dendritic.cells.resting	114	-0.0525611	4.51e-08	0.0525611
B.cells.memory	141	-0.0525	4.55e-08	0.0525
Mast.cells.resting	14	0.0524637	4.77e-08	0.0524637
Dendritic.cells.resting	143	0.0524539	4.8e-08	0.0524539
NK.cells.activated	31	-0.0524222	4.89e-08	0.0524222
Macrophages.M2	72	-0.0524188	4.9e-08	0.0524188
B.cells.memory	127	-0.0524	4.9e-08	0.0524
T.cells.CD8	112	0.0524	4.91e-08	0.0524
NK.cells.activated	42	0.0523884	4.99e-08	0.0523884
T.cells.gamma.delta	35	-0.0523422	5.12e-08	0.0523422
Mast.cells.resting	20	-0.0523326	5.15e-08	0.0523326
NK.cells.resting	56	-0.052313	5.21e-08	0.052313
B.cells.naive	98	-0.0523	5.23e-08	0.0523
Dendritic.cells.activated	111	-0.0522773	5.32e-08	0.0522773
B.cells.memory	103	0.0522	5.72e-08	0.0522
Monocytes	75	0.0521809	5.63e-08	0.0521809
B.cells.memory	41	0.0521	5.82e-08	0.0521
T.cells.CD8	104	0.0521	5.95e-08	0.0521
NK.cells.resting	102	-0.052073	6e-08	0.052073
Monocytes	6	0.0520235	6.17e-08	0.0520235
Neutrophils	2	0.0519845	6.31e-08	0.0519845
Mast.cells.resting	151	0.0519668	6.38e-08	0.0519668
T.cells.CD8	129	-0.0519	6.5e-08	0.0519
Mast.cells.resting	150	0.051882	6.7e-08	0.051882
Mast.cells.activated	15	0.0518646	6.77e-08	0.0518646
T.cells.gamma.delta	43	0.0518	6.85e-08	0.0518
Macrophages.M1	89	-0.0517078	7.41e-08	0.0517078
Mast.cells.resting	91	0.0516866	7.51e-08	0.0516866
NK.cells.activated	123	0.0516313	7.75e-08	0.0516313
B.cells.memory	119	0.0516	7.98e-08	0.0516
T.cells.CD4.naive	51	0.0516	7.83e-08	0.0516
B.cells.memory	70	0.0515	8.2e-08	0.0515
Plasma.cells	26	-0.0515	8.48e-08	0.0515
T.cells.gamma.delta	137	0.0515	8.22e-08	0.0515
Neutrophils	137	0.0514918	8.4e-08	0.0514918
NK.cells.resting	135	0.0514435	8.64e-08	0.0514435
NK.cells.resting	32	-0.0514392	8.66e-08	0.0514392
NK.cells.activated	52	0.0513786	8.97e-08	0.0513786
Monocytes	114	-0.0513107	9.32e-08	0.0513107
B.cells.memory	24	0.0513	9.6e-08	0.0513
Plasma.cells	107	0.0513	9.19e-08	0.0513
Dendritic.cells.activated	123	-0.0512116	9.87e-08	0.0512116
B.cells.memory	47	-0.0511	1.04e-07	0.0511
Mast.cells.resting	114	-0.0510993	1.05e-07	0.0510993
Monocytes	50	-0.0510071	1.11e-07	0.0510071
T.cells.CD8	97	-0.051	1.1e-07	0.051
T.cells.CD4.memory.activated	62	0.051	1.13e-07	0.051
Eosinophils	83	0.0509986	1.11e-07	0.0509986
Neutrophils	77	0.050913	1.17e-07	0.050913
T.cells.follicular.helper	110	-0.0509	1.18e-07	0.0509
Dendritic.cells.activated	109	-0.0508204	1.23e-07	0.0508204
Dendritic.cells.resting	49	-0.0508028	1.25e-07	0.0508028
Plasma.cells	90	-0.0508	1.23e-07	0.0508
T.cells.CD8	68	0.0508	1.23e-07	0.0508
Plasma.cells	125	-0.0506	1.38e-07	0.0506
T.cells.regulatory..Tregs.	75	0.0506	1.4e-07	0.0506
B.cells.naive	23	-0.0505	1.5e-07	0.0505
T.cells.follicular.helper	80	-0.0504	1.58e-07	0.0504
T.cells.follicular.helper	85	-0.0504	1.53e-07	0.0504
Macrophages.M1	111	-0.0503663	1.6e-07	0.0503663
NK.cells.resting	151	-0.050312	1.65e-07	0.050312
T.cells.CD8	119	0.0503	1.66e-07	0.0503
T.cells.CD4.naive	146	0.0503	1.62e-07	0.0503
T.cells.follicular.helper	95	0.0503	1.65e-07	0.0503
Monocytes	35	0.0501879	1.77e-07	0.0501879
Macrophages.M1	83	-0.0501161	1.84e-07	0.0501161
Dendritic.cells.resting	74	-0.0500707	1.89e-07	0.0500707
Dendritic.cells.activated	128	-0.0500673	1.89e-07	0.0500673
T.cells.CD4.naive	137	0.05	1.92e-07	0.05
T.cells.regulatory..Tregs.	92	-0.05	1.99e-07	0.05
T.cells.regulatory..Tregs.	35	0.05	1.96e-07	0.05
T.cells.gamma.delta	47	-0.05	1.95e-07	0.05
Neutrophils	70	-0.0499259	2.05e-07	0.0499259
B.cells.naive	128	-0.0499	2.02e-07	0.0499
T.cells.follicular.helper	63	-0.0499	2.08e-07	0.0499
Macrophages.M2	116	-0.0498472	2.14e-07	0.0498472
T.cells.CD4.naive	50	-0.0498	2.23e-07	0.0498
T.cells.gamma.delta	84	0.0498	2.2e-07	0.0498
Monocytes	147	-0.0497445	2.26e-07	0.0497445
Macrophages.M0	36	0.049706	2.31e-07	0.049706
Plasma.cells	51	-0.0497	2.33e-07	0.0497
T.cells.CD4.memory.resting	57	-0.0497	2.3e-07	0.0497
Mast.cells.activated	138	0.0496904	2.33e-07	0.0496904
Monocytes	138	0.0496166	2.43e-07	0.0496166
T.cells.CD8	146	-0.0496	2.51e-07	0.0496
Dendritic.cells.resting	122	-0.0495238	2.56e-07	0.0495238
Plasma.cells	142	-0.0495	2.67e-07	0.0495
Eosinophils	88	0.0494077	2.73e-07	0.0494077
T.cells.CD4.naive	12	0.0494	2.73e-07	0.0494
Plasma.cells	126	-0.0493	2.93e-07	0.0493
Mast.cells.resting	29	0.0492381	3e-07	0.0492381
B.cells.naive	111	0.0491704	3.11e-07	0.0491704
T.cells.gamma.delta	36	-0.0490435	3.34e-07	0.0490435
T.cells.CD4.memory.resting	98	-0.049	3.49e-07	0.049
Plasma.cells	85	-0.0489	3.67e-07	0.0489
T.cells.CD4.naive	16	0.0489	3.53e-07	0.0489
Macrophages.M2	130	-0.0488218	3.77e-07	0.0488218
T.cells.CD4.naive	109	0.0488	3.81e-07	0.0488
T.cells.regulatory..Tregs.	93	0.0488	3.89e-07	0.0488
Dendritic.cells.activated	146	-0.0487755	3.87e-07	0.0487755
Mast.cells.activated	46	-0.0487503	3.92e-07	0.0487503
[truncated: 1,323 more rows]
